# Supplementary material for: Conformational diversity analysis reveals three functional mechanisms in proteins
Source: PLoS Comput Biol. 2017 Feb 13;13(2):e1005398. doi: 10.1371/journal.pcbi.1005398 (PMC5330503; doi:10.1371/journal.pcbi.1005398)
Supplement: S1 Table — The values correspond to the mean (with the confidence interval at 95%), standard deviation and median in each compared distribution. See Methods section for details about descriptors. (XLSX) [file pcbi.1005398.s001.xlsx]

## Sheet: Hoja1
Variables	ORDERED			DISORDERED
	Rigid			P. Disordered			Malleable
	Mean ± CI 95%	Std. Dev	Median	Mean ± CI 95%	Std. Dev	Median	Mean ± CI 95%	Std. Dev	Median
Amount of conformers By each protein	14.39 ± 0.81	22.89	8	14 ± 1.15	20.19	9	25.76 ± 4	46.58	12
Amount of conformers with IDRs By each protein	-	-	-	9.09 ± 0.73	12.93	6	5.58 ± 1.34	15.55	2
Maximum RMSD [Å]	0.87 ± 0.02	0.61	0.68	1.14 ± 0.04	0.64	1.02	1.35 ± 0.05	0.62	1.24
Conformer’s clusters	1.69 ± 0.05	1.47	1	2.24 ± 0.10	1.73	2	3.10 ± 0.29	3.37	2
Conformers with IDRs By each protein [%]	-	-	-	69.10 ± 1.75	30.87	75	24.87 ± 1.59	18.49	20
Maximum disorder per protein [%]	-	-	-	6.95 ± 0.39	6.93	5.05	4.64 ± 0.37	4.26	3.47
Maximum disorder region lengths	-	-	-	17.76 ± 1.14	20.11	12	10.63 ± 0.85	9.92	8
Amount of hinges	0.21 ± 0.03	0.72	0	1.35 ± 0.07	1.31	1	0.52 + 0.08	0.95	0
Maximum pocket volume [Å]	1287.74 ± 32.05	866.33	1063.19	1469.53 ± 50.04	866.89	1277.34	1431.84 ± 83.71	964.48	1167.3
Max. pocket volume variation (with/without IDRs)	-	-	-	11.8 ± 0.84	14.56	6031	20.45 ± 1.62	18.47	15.08
Maximum tunnel length variation	0.49 ± 0.01	0.36	0.4	0.41 ± 0.02	0.32	0.35	0.44 ± 0.03	0.33	0.35
Maximum RMSD [Å] (loops/coils)	0.93 ± 0.02	0.63	0.76	1.19 ± 0.03	0.6	1.12	1.32 ± 0.05	0.57	1.23
Maximum RMSD [Å] (alpha-helix)	0.51 ± 0.02	0.48	0.36	0.71 ± 0.03	0.57	0.5	0.75 ± 0.05	0.62	0.53
Maximum RMSD [Å] (beta-strand)	0.39 ± 0.02	0.4	0.26	0.49 ± 0.03	0.48	0.33	0.48 ± 0.04	0.47	0.32
Degree in the residue interaction network	5 ± 0.03	0.94	5.13	5.16 ± 0.04	0.62	5.28	5.21 ± 0.05	0.62	5.25
Normalized radius of gyration	1.21 ± 0.01	0.26	1.14	1.22 ± 0.02	0.21	1.17	1.19 ± 0.01	0.23	1.14
Total proteins	3075			1194			522
