# Supplementary material for: Conformational diversity analysis reveals three functional mechanisms in proteins
Source: PLoS Comput Biol. 2017 Feb 13;13(2):e1005398. doi: 10.1371/journal.pcbi.1005398 (PMC5330503; doi:10.1371/journal.pcbi.1005398)
Supplement: S2 Table — The values correspond to the mean (confidence interval at 95%), standard deviation and median in each compared distribution. (XLSX) [file pcbi.1005398.s002.xlsx]

## Sheet: Hoja1
Variables	ORDERED			DISORDERED
	Rigid			P. Disordered			Malleable
	Mean ± CI 95%	Std. Dev	Median	Mean ± CI 95%	Std. Dev	Median	Mean ± CI 95%	Std. Dev	Median
Amount of conformers By each protein	13.37 ± 1.42	20.64	8	11.16 ± 1.07	10.73	8	25.08 ± 7.07	46.54	12
Amount of conformers with IDRs By each protein	-	-	-	6.5 ± 0.53	5.33	5	5.66 ± 2.23	14.71	2
Conformers with IDRs By each protein [%]	-	-	-	64.29 ± 3.17	31.67	66.67	24.7 ± 2.7	17.8	20
Maximum RMSD [Å]	0.96 ± 0.04	0.67	0.79	1.18 ± 0.06	0.65	1.05	1.41 ± 0.09	0.58	1.34
Total proteins	815			386			169
