# Supplementary material for: Conformational diversity analysis reveals three functional mechanisms in proteins
Source: PLoS Comput Biol. 2017 Feb 13;13(2):e1005398. doi: 10.1371/journal.pcbi.1005398 (PMC5330503; doi:10.1371/journal.pcbi.1005398)
Supplement: S1 Dataset — (TAR) [file pcbi.1005398.s010.tar]

Archive with 5 entries (4 files):
- S1 Dataset/All_maximum_pairs_sets.csv
- S1 Dataset/All_proteins_sets.csv
- S1 Dataset/.Rhistory
- S1 Dataset
- S1 Dataset/Conformers_perc_disorder.csv
