# Supplementary material for: Conformational diversity analysis reveals three functional mechanisms in proteins
Source: PLoS Comput Biol. 2017 Feb 13;13(2):e1005398. doi: 10.1371/journal.pcbi.1005398 (PMC5330503; doi:10.1371/journal.pcbi.1005398)
Supplement: S1 Dataset — (TAR) [file pcbi.1005398.s010.tar › S1 Dataset/All_maximum_pairs_sets.csv]

PDB_1	PDB_2	Mammoth_RMS	Res_align_Mammoth	Z_Score_Mammoth	LN_Mammoth	TMscore_RMSDcomres	TMscore_TMvalue	TMscore_GDTTS	TMscore_GDTHA	Percent_identity	Check_NMR	Homogeneity_Method	Method_PDB1	Method_PDB2	Homogeneity_Resolution	Resol_PDB1	Resol_PDB2	Temperature_PDB1	Temperature_PDB2	Homogeneity_Temperature	Difference_Temperature	PH_PDB1	PH_PDB2	Homogeneity_PH	Difference_PH	Mutation_PDB1	Mutation_PDB2	Check_Mutation	Same_Mutation	Homogeneity_length	Difference_length	Length_PDB1	Length_PDB2	Homogeneity_taxonomy	Taxonomy_PDB1_PDB2	Source_PDB1	Source_PDB2	Check_ligand	Same_ligands	Ligands_PDB1	Ligands_PDB2	Check_ligand_Biolip	Same_ligands_Biolip	Ligands_Biolip_PDB1	Ligands_Biolip_PDB2	Uniprot_PDB1_PDB2	Check_hetero_oligm	Olig_state_PISA_PDB1	Olig_state_PISA_PDB2
2EB8_A	2JHO_A	2.32	140	8.6891	8.557	2.47	0.8874	0.8562	0.701	100	0	1	X-RAY DIFFRACTION	X-RAY DIFFRACTION	0	1.65	1.4	100	100	1	0	6.8	NA	NA	NA	0	0	0	NA	1	0	154	154	1	9755_9755	sperm whale	sperm whale	2	0	PO4,PO4,PO4,PO4,PO4,CUP	HEM,CYN,SO4, ZN, ZN	2	0	CUP	HEM,ZN	P02185_P02185	0	1	1
1HMY_A	2C7Q_A	1.57	312	12.527	12.1504	3.883	0.9408	0.896	0.7431	100	0	1	X-RAY DIFFRACTION	X-RAY DIFFRACTION	0	2.5	1.85	NA	100	NA	NA	NA	5.6	NA	NA	0	0	0	NA	1	0	327	327	1	726_726	NCTC 10659	NCTC 10659	2	0	SAM	SO4,SO4,SO4,SAH,CIT	2	0	SAM	NUC,NUC,SAH	P05102_P05102	1	1	3
1BSR_B	3DJX_A	1.22	121	8.6854	8.5536	1.214	0.9404	0.9294	0.8145	100	0	1	X-RAY DIFFRACTION	X-RAY DIFFRACTION	0	1.9	1.69	NA	100	NA	NA	NA	8.5	NA	NA	0	0	0	NA	1	0	124	124	1	9913_9913	domestic cow	domestic cow	2	0	SO4,SO4	C5P	2	0	SO4,SO4	C5P	P00669_P00669	1	4	2
2A2S_B	3PGT_B	0.61	207	11.0848	10.8001	0.613	0.9918	0.9892	0.9701	100	0	1	X-RAY DIFFRACTION	X-RAY DIFFRACTION	0	1.7	2.14	100	100	1	0	5.5	6.5	0	1	0	0	0	NA	1	0	210	210	1	9606_9606	man	man	2	0	CA,CO3,MES,GSN	SO4,SO4,SO4,GBX,MES,MES	2	0	CA,CO3,GSN	GBX	P09211_P09211	0	2	2
1DZB_Y	1JTP_M	0.95	127	8.9533	8.8044	0.951	0.9652	0.9612	0.8391	100	0	1	X-RAY DIFFRACTION	X-RAY DIFFRACTION	0	2	1.9	100	100	1	0	5	5.6	0	0.6	0	0	0	NA	1	0	129	129	1	9103_9103	wild turkey	wild turkey	1	NA	NA	NA,FMT,FMT,FMT	0	NA	NA	NA	P00703_P00703	NA	NA	2
13PK_C	16PK_A	2.76	292	9.4501	9.2696	3.716	0.8211	0.6813	0.5259	100	0	1	X-RAY DIFFRACTION	X-RAY DIFFRACTION	0	2.5	1.6	100	100	1	0	7.5	7.7	0	0.2	1	1	2	1	1	0	415	415	1	5691_5691	Trypanosoma brucei subgroup	Trypanosoma brucei subgroup	2	0	MG,PO4,PO4,PO4,ADP	BIS,EPE	2	0	MG,ADP	BIS	P07378_P07378	1	2	1
150L_D	256L_A	2.58	151	9.1961	9.0318	2.571	0.7991	0.782	0.6265	100	0	1	X-RAY DIFFRACTION	X-RAY DIFFRACTION	0	2.2	1.8	NA	NA	NA	NA	NA	NA	NA	NA	0	1	1	NA	1	0	164	164	1	10665_10665	phage T4	phage T4	0	NA	NA	NA	0	NA	NA	NA	P00720_P00720	0	1	1
2B70_A	2RB2_X	0.52	161	10.0208	9.8038	0.517	0.9898	0.9907	0.963	100	0	1	X-RAY DIFFRACTION	X-RAY DIFFRACTION	0	2.4	1.463	293	110	0	183	7.1	7.1	1	0	1	1	2	1	1	0	162	162	1	10665_10665	phage T4	phage T4	2	0	CL, CL,BME,BME	PO4,PO4,PO4,263	1	NA	NA	263	P00720_P00720	0	1	1
1DAA_A	2DAA_A	0.51	275	12.4147	12.0452	0.517	0.994	0.9964	0.9522	100	0	1	X-RAY DIFFRACTION	X-RAY DIFFRACTION	0	1.94	2.1	NA	278	NA	NA	NA	7.6	NA	NA	0	0	0	NA	1	0	282	282	0	72579_1409	Bacillus sp. YM-1	Bacillus sp.	2	0	PLP	DCS	2	0	PLP	DCS,DCS	P19938_P19938	0	2	2
1ETS_H	3PMA_D	1.23	253	11.8575	11.5235	2.547	0.928	0.8958	0.8243	100	0	1	X-RAY DIFFRACTION	X-RAY DIFFRACTION	0	2.3	2.2	NA	104	NA	NA	NA	6.2	NA	NA	0	0	0	NA	1	0	259	259	1	9913_9913	domestic cow	domestic cow	2	0	MID	NA,SCR,CIT	2	0	MID	III,SCR,SCR	P00735_P00735	1	2	8
3UA6_B	3UA7_B	1.74	57	5.6939	5.7542	1.737	0.843	0.877	0.8135	100	0	1	X-RAY DIFFRACTION	X-RAY DIFFRACTION	0	1.85	1.5	100	100	1	0	6	8	0	2	0	0	0	NA	1	0	64	64	1	9606_9606	man	man	1	NA	FMT, NA	NA	0	NA	NA	NA	P06241_P06241	1	1	12
1A0S_R	1OH2_P	0.19	412	14.4689	13.9686	0.188	0.9993	1	1	100	0	1	X-RAY DIFFRACTION	X-RAY DIFFRACTION	1	2.4	2.4	287	287	1	0	7.7	7.7	1	0	0	0	0	NA	1	0	413	413	NA	no_data_90371	NA	Samonella typhimurium	2	0	CA	SUC,SUC, CA	2	0	CA	SUC,SUC,CA	P22340_P22340	0	3	3
1A16_A	1M35_B	0.47	439	14.7737	14.2539	0.466	0.9942	0.9903	0.9727	100	0	1	X-RAY DIFFRACTION	X-RAY DIFFRACTION	0	2.3	2.4	113	100	0	13	8.3	8.7	0	0.4	0	0	0	NA	1	0	440	440	1	562_562	bacterium E3	bacterium E3	2	0	PRO,LEU, MN, MN	MN, MN	2	0	PRO,LEU,MN,MN	MN,MN	P15034_P15034	0	2	2
1A2D_B	1LIE_A	0.61	131	9.147	8.9857	0.615	0.9816	0.9788	0.9154	100	0	1	X-RAY DIFFRACTION	X-RAY DIFFRACTION	0	2.4	1.6	298	NA	NA	NA	6.5	NA	NA	NA	0	0	0	NA	1	0	131	131	1	10090_10090	transgenic mice	transgenic mice	2	0	PYX, CL	OCS,PLM,PPI	1	NA	NA	PLM	P04117_P04117	1	2	1
1BRS_D	1X1U_E	0.75	85	7.3269	7.2819	0.747	0.9444	0.9607	0.8624	100	0	1	X-RAY DIFFRACTION	X-RAY DIFFRACTION	0	2	2.3	NA	100	NA	NA	NA	NA	NA	NA	0	1	1	NA	1	0	89	89	1	1390_1390	strain Fukumoto strain F	strain Fukumoto strain F	0	NA	NA	NA	0	NA	NA	NA	P11540_P11540	NA	NA	NA
3EYD_D	3KF2_D	1.72	13	0.4704	1.0656	2.836	0.3668	0.631	0.5476	100	0	1	X-RAY DIFFRACTION	X-RAY DIFFRACTION	0	2.3	2.5	100	100	1	0	5.6	6.2	0	0.6	1	0	1	NA	1	0	23	23	0	11104_11103	Hepatitis C virus genotype 1a (isolate 1) (HCV)	post-transfusion hepatitis non A non B virus	0	NA	NA	NA	0	NA	NA	NA	P26664_Q6GYR8	0	4	4
1A2J_A	4WEY_A	1.12	186	10.6021	10.3481	1.131	0.962	0.9335	0.8125	100	0	1	X-RAY DIFFRACTION	X-RAY DIFFRACTION	0	2	1.55	289	100	0	189	5	7	0	2	0	0	0	NA	1	0	189	189	0	562_469008	bacterium E3	Escherichia coli strain BL21(DE3)	0	NA	NA	NA	1	NA	NA	EG6	P0AEG4_C5WBA2	0	1	1
1A26_A	2PAW_A	0.33	347	13.5921	13.1476	0.33	0.9977	0.9971	0.9806	100	0	1	X-RAY DIFFRACTION	X-RAY DIFFRACTION	0	2.25	2.3	293	293	1	0	8.5	8.5	1	0	0	0	0	NA	1	0	361	361	1	9031_9031	red junglefowl	red junglefowl	1	NA	CNA	NA	1	NA	CNA	NA	P26446_P26446	0	1	1
1FPH_L	1QJ7_A	2.9	30	2.9309	3.1866	7.707	0.3813	0.4792	0.3889	100	0	1	X-RAY DIFFRACTION	X-RAY DIFFRACTION	0	2.5	2.2	NA	290	NA	NA	NA	7	NA	NA	0	0	0	NA	1	0	36	36	1	9606_9606	man	man	0	NA	NA	NA	0	NA	NA	NA	P00734_P00734	NA	4	NA
1A2K_B	1GY6_A	1.01	120	8.5851	8.4597	1.102	0.9557	0.964	0.876	100	0	1	X-RAY DIFFRACTION	X-RAY DIFFRACTION	0	2.5	1.6	100	100	1	0	5.6	5.5	0	0.1	0	0	0	NA	1	0	127	127	1	10116_10116	zitter rats	zitter rats	0	NA	NA	NA	0	NA	NA	NA	P61972_P61972	1	5	2
1B2X_B	1YVS_A	1.18	70	4.2066	4.3663	17.216	0.6507	0.6528	0.5995	100	0	1	X-RAY DIFFRACTION	X-RAY DIFFRACTION	0	1.8	2.2	100	287	0	187	7.5	4.5	0	3	0	0	0	NA	1	0	110	110	1	1390_1390	strain Fukumoto strain F	strain Fukumoto strain F	1	NA	NA	SO4,SO4	0	NA	NA	NA	P00648_P00648	1	1	3
1A3U_A	1NUC_A	0.28	134	9.2413	9.0741	0.282	0.9957	1	0.9851	100	0	1	X-RAY DIFFRACTION	X-RAY DIFFRACTION	0	2.05	1.9	278	278	1	0	8.15	8.15	1	0	1	1	2	0	1	0	149	149	1	1280_1280	Streptococcus aureus	Streptococcus aureus	2	0	C6C, CA,THP	CA,THP	2	1	CA,THP	CA,THP	P00644_P00644	0	1	1
1A2Y_B	1VFA_B	0.6	115	8.6111	8.484	0.631	0.978	0.9784	0.9095	100	0	1	X-RAY DIFFRACTION	X-RAY DIFFRACTION	0	1.5	1.8	100	NA	NA	NA	6.5	NA	NA	NA	0	0	0	NA	1	0	116	116	1	10090_10090	transgenic mice	transgenic mice	0	NA	NA	NA	0	NA	NA	NA	P01820_P01820	1	3	2
1A30_B	3I8W_A	2.1	94	7.495	7.4392	2.113	0.8927	0.8813	0.7323	100	0	1	X-RAY DIFFRACTION	X-RAY DIFFRACTION	0	2	1.7	95	100	0	5	4.2	6	0	1.8	1	1	2	0	1	0	99	99	0	11676_11686	human immunodeficiency virus-1 HIV-1	Human immunodeficiency virus type 1 group M subtype B (isolate BRU/LAI) (HIV-1)	1	NA	NA	CB5, CL,GOL	2	0	III	CB5	P04585_P03367	1	3	4
1A58_A	1C5F_A	0.49	176	10.4085	10.1668	0.525	0.9906	0.9929	0.9605	100	0	1	X-RAY DIFFRACTION	X-RAY DIFFRACTION	0	1.95	2.47	NA	105	NA	NA	6.5	6	0	0.5	0	0	0	NA	1	0	177	177	1	6279_6279	agent of lymphatic filariasis	agent of lymphatic filariasis	0	NA	NA	NA	1	NA	NA	III	Q27450_Q27450	1	1	2
4NIA_K	4OQ9_A	0.24	143	9.5144	9.3298	0.235	0.9973	1	0.9948	100	0	1	X-RAY DIFFRACTION	X-RAY DIFFRACTION	0	1.82	1.45	NA	100	NA	NA	NA	6.5	NA	NA	0	0	0	NA	1	0	159	159	1	12881_12881	tobacco mosaic satellite virus	tobacco mosaic satellite virus	2	0	PO4, MG	PO4,SO4, NA	2	1	NUC,NUC,NUC,NUC,NUC,NUC,NUC	NUC,NUC,NUC,NUC,NUC,NUC,NUC	P17574_P17574	NA	NA	NA
1OJJ_B	1OJK_A	0.31	398	14.2898	13.8009	0.314	0.9982	0.9969	0.9855	100	0	1	X-RAY DIFFRACTION	X-RAY DIFFRACTION	0	1.4	1.5	100	100	1	0	7	7	1	0	1	1	2	1	1	0	402	402	1	34413_34413	Soft-rot fungus	Soft-rot fungus	2	0	PCA,NAG,BGC,GAL,GLC,GAL	PCA,GLC,BGC,BGC,BGC,NAG,GOL	2	0	BGC,GLC,GAL,GAL	GLC,BGC,BGC	P56680_P56680	0	1	1
1OIB_A	1PBP_A	2.54	259	10.1447	9.9198	2.985	0.842	0.7344	0.5748	100	0	1	X-RAY DIFFRACTION	X-RAY DIFFRACTION	0	2.4	1.9	NA	NA	NA	NA	NA	NA	NA	NA	1	0	1	NA	1	0	321	321	1	562_562	bacterium E3	bacterium E3	1	NA	NA	PO4	1	NA	NA	PO4	P0AG82_P0AG82	0	1	1
1A48_A	2CNQ_A	1.64	288	12.3496	11.9843	1.645	0.933	0.8472	0.6537	100	0	1	X-RAY DIFFRACTION	X-RAY DIFFRACTION	0	1.9	1	293	100	0	193	NA	7.5	NA	NA	0	0	0	NA	1	0	306	306	1	4932_4932	yeast	yeast	2	0	ACE,SO4,SO4	MG,SO4,SO4,SO4,SO4,ACE,SIN,SIN,ADP,AMZ,AMZ,AMP,ADP	2	0	SO4	ADP,AMZ,AMZ,AMP,ADP	P27616_P27616	0	1	1
1A49_C	1A5U_H	3.32	422	12.3196	11.9562	NA	NA	NA	NA	100	0	1	X-RAY DIFFRACTION	X-RAY DIFFRACTION	0	2.1	2.35	113	113	1	0	6	6	1	0	0	0	0	NA	1	0	530	530	1	9986_9986	rabbits	rabbits	2	0	K,OXL, MG, MG,ATP	NA,OXL, MG	2	0	K,OXL,MG,ATP	NA,OXL,MG	P11974_P11974	0	4	4
1A4B_B	1A4C_C	0.88	127	8.9533	8.8044	0.891	0.974	0.9787	0.9128	100	0	1	X-RAY DIFFRACTION	X-RAY DIFFRACTION	0	1.91	2.45	100	100	1	0	6.5	6.5	1	0	1	1	2	1	1	0	129	129	1	32002_32002	NCTC 8582	NCTC 8582	2	0	CU,SO4	CU,SO4,NO3	2	0	CU	CU,NO3	P00280_P00280	NA	2	NA
1A4G_B	1A4Q_A	0.27	389	14.172	13.6906	0.272	0.9986	1	0.9885	100	0	1	X-RAY DIFFRACTION	X-RAY DIFFRACTION	0	2.2	1.9	100	100	1	0	7.8	7.8	1	0	0	0	0	NA	1	0	390	390	1	11525_11525	Influenza B virus (strain B/Beijing/1/1987)	Influenza B virus (strain B/Beijing/1/1987)	2	0	NAG, CA, CA,ZMR	NAG, CA,DPC	2	0	CA,ZMR	CA,DPC	P27907_P27907	0	4	4
1B2L_A	1SBY_A	0.85	250	11.8795	11.5442	0.851	0.9889	0.9882	0.9587	100	0	1	X-RAY DIFFRACTION	X-RAY DIFFRACTION	0	1.6	1.1	100	100	1	0	8	7.5	0	0.5	0	0	0	NA	1	0	254	254	1	7225_7225	Scaptodrosophila lebanonensis	Scaptodrosophila lebanonensis	2	0	CA,NDC,CYH,DTT	NAD,ETF	2	0	CA,NDC,CYH	NAD,ETF	P10807_P10807	0	2	2
1BKS_A	2J9X_A	1.75	250	11.8395	11.5067	0.633	0.9442	0.9382	0.8441	100	0	1	X-RAY DIFFRACTION	X-RAY DIFFRACTION	0	2.2	1.9	300	100	0	200	7.8	7.8	1	0	0	0	0	NA	1	0	268	268	NA	no_data_no_data	NA	NA	1	NA	NA	G3P	1	NA	NA	G3P	P00929_P00929	0	4	4
3ZOW_R	4JCG_A	0.61	80	7.1784	7.1429	0.669	0.9631	0.9846	0.8981	100	0	1	X-RAY DIFFRACTION	X-RAY DIFFRACTION	0	2.35	1.63	100	100	1	0	8	7.4	0	0.6	0	0	0	NA	1	0	81	81	0	915_228410	Pseudomonas europaea	Nitrosomonas europaea str. ATCC 19718	2	1	HEC	HEC	2	1	HEC	HEC	P95339_P95339	NA	NA	1
1A5D_B	1ZIE_A	0.54	170	10.2034	9.9748	NA	NA	NA	NA	100	0	1	X-RAY DIFFRACTION	X-RAY DIFFRACTION	0	2.3	1.44	300	100	0	200	7	7.4	0	0.4	0	0	0	NA	1	0	173	173	1	10116_10116	zitter rats	zitter rats	1	NA	NA	ACT,ACT	0	NA	NA	NA	P02528_P02528	0	1	1
1A5O_A	1EJX_A	0.22	99	8.0094	7.9207	NA	NA	NA	NA	100	0	1	X-RAY DIFFRACTION	X-RAY DIFFRACTION	0	2.5	1.6	298	100	0	198	7.5	7.5	1	0	1	0	1	NA	1	0	100	100	NA	no_data_no_data	NA	NA	0	NA	NA	NA	0	NA	NA	NA	P18316_P18316	0	9	9
2CLE_B	2CLO_B	0.63	390	14.1553	13.675	0.633	0.9926	0.975	0.9301	100	0	1	X-RAY DIFFRACTION	X-RAY DIFFRACTION	1	1.5	1.5	100	100	1	0	7.8	7.8	1	0	0	0	0	NA	1	0	396	396	NA	90371_no_data	Samonella typhimurium	NA	2	0	PLP	PLS, NA	2	0	PLP	PLS	P0A2K1_P0A2K1	0	4	4
1A6V_J	1A6W_H	0.86	119	8.7506	8.6146	0.946	0.9552	0.9354	0.8	100	0	1	X-RAY DIFFRACTION	X-RAY DIFFRACTION	0	1.8	2	269	269	1	0	NA	NA	NA	NA	0	0	0	NA	1	0	120	120	1	10090_10090	transgenic mice	transgenic mice	2	0	NPC	NIP	2	0	NPC	NIP	P01751_P01751	0	2	2
1A6Y_B	1GA5_A	0.8	82	7.2733	7.2317	NA	NA	NA	NA	100	0	1	X-RAY DIFFRACTION	X-RAY DIFFRACTION	0	2.3	2.4	100	100	1	0	7.5	7.5	1	0	1	0	1	NA	1	0	94	94	1	9606_9606	man	man	2	1	ZN, ZN	ZN, ZN	2	1	NUC,NUC,ZN,ZN	NUC,NUC,ZN,ZN	P20393_P20393	0	4	4
1CZ0_B	1EVX_A	1.04	161	9.9654	9.752	NA	NA	NA	NA	100	0	1	X-RAY DIFFRACTION	X-RAY DIFFRACTION	0	2.1	2	100	77	0	23	5.6	6.5	0	0.9	0	0	0	NA	1	0	162	162	1	5791_5791	Slime mold	Slime mold	2	0	ZN, ZN	ZN, ZN,SO4	2	0	NUC,NUC,ZN,ZN	ZN,ZN	Q94702_Q94702	1	4	2
1KR3_B	2BMI_B	0.67	226	11.4883	11.1779	15.989	0.2001	0.1022	0.0522	100	0	1	X-RAY DIFFRACTION	X-RAY DIFFRACTION	0	2.5	2	298	100	0	198	6	9	0	3	0	0	0	NA	1	0	232	232	1	817_817	Sphaerophorus intermedius	Sphaerophorus intermedius	2	0	ZN, ZN, NA,113	ZN, ZN, NA	2	0	ZN,ZN,113	ZN,ZN,NA	P25910_P25910	1	1	2
1BYI_A	1DBS_A	0.9	221	11.3407	11.0397	0.896	0.9862	0.9855	0.9453	100	0	1	X-RAY DIFFRACTION	X-RAY DIFFRACTION	0	0.97	1.8	110	NA	NA	NA	6.5	NA	NA	NA	0	0	0	NA	1	0	224	224	1	562_562	bacterium E3	bacterium E3	1	NA	NA	SO4,SO4,SO4	1	NA	NA	SO4,SO4	P13000_P13000	0	2	2
1G5N_A	2IE6_A	0.53	315	13.0422	12.6328	0.528	0.9949	0.9953	0.9803	100	0	1	X-RAY DIFFRACTION	X-RAY DIFFRACTION	0	1.9	1.83	90	277	0	187	8.2	8	0	0.2	0	0	0	NA	1	0	318	318	1	10116_10116	zitter rats	zitter rats	2	0	UAP,SGN,IDS,SGN,UAP,SGN,IDS,SGN, CA, CA, CA, CA, CA, CA, CA, CA, CA	CA, CA, CA, CA, CA, CA,SO4,SO4,SO4,SO4, XE	2	0	UAP,SGN,SGN,UAP,SGN,IDS,SGN,CA,CA,CA,CA,CA,CA,CA,CA,CA	CA,CA,CA,CA,CA,CA,XE	P14668_P14668	0	1	1
1VIK_B	2QMP_A	0.84	98	7.9691	7.883	0.837	0.9556	0.9596	0.8535	100	0	1	X-RAY DIFFRACTION	X-RAY DIFFRACTION	0	2.4	1.8	NA	93	NA	NA	NA	5	NA	NA	0	0	0	NA	1	0	99	99	NA	11676_no_data	human immunodeficiency virus-1 HIV-1	NA	2	0	BAY	A00	2	0	BAY	A00,A00	P12499_Q9WFL7	0	2	2
1A8Y_A	3V1W_A	0.57	337	13.4458	13.0107	0.574	0.9618	0.952	0.8854	100	0	1	X-RAY DIFFRACTION	X-RAY DIFFRACTION	0	2.4	1.908	277	NA	NA	NA	6.5	NA	NA	NA	0	0	0	NA	1	0	367	367	1	9986_9986	rabbits	rabbits	1	NA	NA	NAG,NAG,MPD,MPD,MRD, CA, CA, CA, CA, NA, NA	1	NA	NA	CA,CA,CA,CA	P07221_P07221	0	2	2
1NUL_B	4JLS_D	1.23	128	8.7972	8.6583	0.751	0.944	0.9436	0.8628	100	0	1	X-RAY DIFFRACTION	X-RAY DIFFRACTION	0	1.8	2.2	289	100	0	189	8	6	0	2	0	0	0	NA	1	0	152	152	0	562_1110693	bacterium E3	Escherichia coli strain K-12 substrain MDS42	2	0	SO4, MG	3ZE	1	NA	NA	3ZE	P0A9M5_no_data	1	4	8
2CIK_A	4PRP_A	1.19	269	12.1184	11.7678	1.293	0.9675	0.9303	0.8034	100	0	1	X-RAY DIFFRACTION	X-RAY DIFFRACTION	0	1.75	2.5	100	100	1	0	5.6	5.6	1	0	0	0	0	NA	1	0	276	276	1	9606_9606	man	man	2	0	GOL	SO4	2	1	III	III	O19626_C5MK56	NA	3	NA
1A9O_A	1A9P_A	1.44	283	12.4054	12.0365	1.531	0.9737	0.9498	0.8936	100	0	1	X-RAY DIFFRACTION	X-RAY DIFFRACTION	0	2	2.4	296	296	1	0	7.8	7.8	1	0	0	0	0	NA	1	0	289	289	1	9913_9913	domestic cow	domestic cow	2	0	PO4	PO4,9DI	2	0	PO4	PO4,9DI	P55859_P55859	0	3	3
1BXR_A	1JDB_K	0.89	1042	19.5532	18.729	3.949	0.8831	0.4797	0.2333	100	0	1	X-RAY DIFFRACTION	X-RAY DIFFRACTION	1	2.1	2.1	100	120	0	20	7.4	7.4	1	0	0	0	0	NA	1	0	1073	1073	1	562_562	bacterium E3	bacterium E3	2	0	MN, K, K, MN, MN, K, CL, CL, CL,ANP,ANP,ORN,NET	MN, MN, K, K, K,PO4, MN, MN, K,PO4, K, K, K, CL, CL, CL, CL, CL, CL,PO4,GLN,GLN,ADP,ADP,ORN,NET	2	0	MN,MN,MN,ANP,ANP,ORN	MN,MN,K,K,K,PO4,MN,MN,K,PO4,K,K,K,GLN,GLN,ADP,ADP,ORN	P00968_P00968	NA	2	NA
1LRJ_A	1XEL_A	0.52	337	13.4458	13.0107	0.523	0.9944	0.9911	0.9467	100	0	1	X-RAY DIFFRACTION	X-RAY DIFFRACTION	0	1.9	1.8	115	NA	NA	NA	8	NA	NA	NA	0	0	0	NA	1	0	338	338	1	562_562	bacterium E3	bacterium E3	2	0	NA, NA,NAD,UD1,PGE	NA, NA,NAD,UPG,EDO,PEG	2	0	NAD,UD1	NAD,UPG	P09147_P09147	0	2	2
1RCX_V	1RXO_L	1.22	447	14.6819	14.168	1.33	0.9846	0.9626	0.8943	100	0	1	X-RAY DIFFRACTION	X-RAY DIFFRACTION	0	2.4	2.2	100	279	0	179	7.8	7.8	1	0	0	0	0	NA	1	0	475	475	1	3562_3562	spinach oleracea	spinach oleracea	2	0	RUB	KCX,RUB, CA	2	0	RUB,RUB	RUB,CA	P00875_P00875	0	16	16
1AUS_V	1UPM_S	0.88	122	8.8527	8.7102	0.876	0.9588	0.9573	0.8374	100	0	1	X-RAY DIFFRACTION	X-RAY DIFFRACTION	0	2.2	2.3	NA	279	NA	NA	NA	7.8	NA	NA	0	0	0	NA	1	0	123	123	1	3562_3562	spinach oleracea	spinach oleracea	0	NA	NA	NA	0	NA	NA	NA	Q43832_Q43832	0	16	16
1T5K_B	2J55_A	0.96	102	7.9786	7.8919	0.956	0.9635	0.981	0.9119	100	0	1	X-RAY DIFFRACTION	X-RAY DIFFRACTION	0	1.4	2.15	110	100	0	10	5.5	5.6	0	0.1	0	0	0	NA	1	0	105	105	1	266_266	strain Stanier 381	strain Stanier 381	2	0	CO,PO4	CU	2	0	CO	CU	P22364_P22364	1	1	6
2CHA_F	3RU4_D	0.84	130	9.1151	8.9559	0.833	0.9665	0.9637	0.8149	100	0	1	X-RAY DIFFRACTION	X-RAY DIFFRACTION	0	2	1.68	NA	100	NA	NA	NA	7.5	NA	NA	0	0	0	NA	1	0	131	131	1	9913_9913	domestic cow	domestic cow	1	NA	NA	SO4,SO4,EDO,MRD	2	1	III	III	P00766_P00766	1	6	5
1CA0_H	1N8O_C	1.38	94	7.6469	7.5814	1.371	0.9727	0.9845	0.9459	100	0	1	X-RAY DIFFRACTION	X-RAY DIFFRACTION	0	2.1	2	100	277	0	177	4.5	4	0	0.5	0	0	0	NA	1	0	97	97	1	9913_9913	domestic cow	domestic cow	0	NA	NA	NA	2	1	III	III	P00766_P00766	0	4	4
7ABP_A	8ABP_A	0.19	304	12.9374	12.5347	0.377	0.9977	0.9967	0.9943	100	0	1	X-RAY DIFFRACTION	X-RAY DIFFRACTION	0	1.67	1.49	NA	NA	NA	NA	NA	NA	NA	NA	0	0	0	NA	1	0	306	306	1	562_562	bacterium E3	bacterium E3	2	0	FCA,FCB	GLA,GAL	2	0	FCA,FCB	GLA,GAL	P02924_P02924	0	1	1
2RBU_X	2RBX_X	1.26	286	12.4575	12.0853	1.253	0.9874	0.9829	0.9769	100	0	1	X-RAY DIFFRACTION	X-RAY DIFFRACTION	0	1.8	1.5	110	110	1	0	6	6	1	0	1	1	2	1	1	0	292	292	1	307796_307796	YEAS7	YEAS7	2	0	HEM,273	PO4,HEM,3AY	2	0	HEM,273	HEM,3AY	P00431_P00431	0	1	1
1OXG_A	2CGA_B	1.42	222	10.7018	10.4414	2.104	0.9273	0.902	0.8092	100	0	1	X-RAY DIFFRACTION	X-RAY DIFFRACTION	0	2.2	1.8	278	NA	NA	NA	4.8	NA	NA	NA	0	0	0	NA	1	0	245	245	1	9913_9913	domestic cow	domestic cow	1	NA	SO4,SO4,SO4,SO4,SO4	NA	1	NA	III,SO4	NA	P00766_P00766	1	8	2
1Q95_G	1TUG_B	2.74	133	8.0899	7.9961	3.118	0.7826	0.701	0.518	100	0	1	X-RAY DIFFRACTION	X-RAY DIFFRACTION	0	2.46	2.1	100	298	0	198	7	6	0	1	0	0	0	NA	1	0	153	153	1	562_562	bacterium E3	bacterium E3	2	0	ZN	ZN,CTP	2	0	ZN	ZN,CTP	P0A7F3_P0A7F3	0	12	12
1MG0_C	8ADH_A	1.36	372	13.8818	13.4189	1.358	0.9659	0.879	0.756	100	0	1	X-RAY DIFFRACTION	X-RAY DIFFRACTION	0	1.8	2.4	100	NA	NA	NA	7	NA	NA	NA	0	0	0	NA	1	0	374	374	1	9796_9796	horse	horse	2	0	ZN, ZN,NAD,DFB	ZN, ZN	2	0	ZN,ZN,NAD,DFB	ZN,ZN	P00327_P00327	0	2	2
4BWU_B	4BXV_A	0.45	122	8.8527	8.7102	0.457	0.988	0.9959	0.937	100	0	1	X-RAY DIFFRACTION	X-RAY DIFFRACTION	1	1.76	1.76	100	100	1	0	5.5	7	0	1.5	1	1	2	1	1	0	123	123	1	82367_82367	strain GB17	strain GB17	2	0	CU,SO4	CU,SO4,SO4	2	1	CU	CU	P80401_P80401	1	2	1
1MJJ_A	1MJU_L	0.62	217	11.3458	11.0445	1.491	0.9686	0.9612	0.8676	100	0	1	X-RAY DIFFRACTION	X-RAY DIFFRACTION	0	2.1	1.22	100	100	1	0	5	5	1	0	0	0	0	NA	1	0	219	219	1	10090_10090	transgenic mice	transgenic mice	2	0	SO4,HAL	GOL,GOL,GOL,GOL	1	NA	HAL	NA	no_data_no_data	0	2	2
1FIF_B	1FIH_A	2.23	147	9.2882	9.118	2.276	0.9474	0.9497	0.8799	100	0	1	X-RAY DIFFRACTION	X-RAY DIFFRACTION	1	1.95	1.95	100	100	1	0	8	8	1	0	1	1	2	1	1	0	154	154	1	10116_10116	zitter rats	zitter rats	2	0	CA, CA, CA	NGA, CA, CA, CA, CL	2	0	CA,CA,CA	NGA,CA,CA	P19999_P19999	0	3	3
1FK1_A	1MZL_A	0.55	92	7.7202	7.65	0.558	0.9774	0.9866	0.9328	100	0	1	X-RAY DIFFRACTION	X-RAY DIFFRACTION	0	1.8	1.9	298	NA	NA	NA	NA	NA	NA	NA	0	0	0	NA	1	0	93	93	1	4577_4577	maize	maize	1	NA	DAO,FMT,FMT,FMT	NA	1	NA	DAO,FMT,FMT,FMT	NA	P19656_P19656	0	1	1
4INB_A	4LQW_C	1.9	137	8.861	8.718	2.096	0.8955	0.8699	0.7346	100	0	1	X-RAY DIFFRACTION	X-RAY DIFFRACTION	0	1.8	1.95	100	100	1	0	7.5	7.5	1	0	0	0	0	NA	1	0	146	146	0	11676_11698	human immunodeficiency virus-1 HIV-1	Human immunodeficiency virus type 1 group M subtype B (isolate NY5) (HIV-1)	1	NA	1F6, NA	NA	1	NA	1F6	NA	A9PKC6_P12497	NA	2	NA
2V0T_G	2V2C_A	1.08	243	11.6629	11.3413	1.089	0.9803	0.9699	0.9327	100	0	1	X-RAY DIFFRACTION	X-RAY DIFFRACTION	0	2.2	1.89	100	100	1	0	7.5	7.5	1	0	1	1	2	1	1	0	250	250	1	5702_5702	Trypanosoma brucei subsp. brucei	Trypanosoma brucei subsp. brucei	2	0	SO4	SO4,SO4,SO4,PGA	1	NA	NA	PGA	P04789_P04789	0	2	2
1CIP_A	1GP2_A	1.56	301	12.4047	12.0359	1.751	0.8775	0.8074	0.649	100	0	1	X-RAY DIFFRACTION	X-RAY DIFFRACTION	0	1.5	2.3	100	100	1	0	7	7	1	0	0	0	0	NA	1	0	353	353	1	10116_10116	zitter rats	zitter rats	2	0	MG,GNP	GDP	2	0	MG,GNP	GDP	P10824_P10824	1	1	3
1AHF_B	1AHX_A	0.41	395	14.2508	13.7644	0.407	0.9968	0.9981	0.9609	100	0	1	X-RAY DIFFRACTION	X-RAY DIFFRACTION	0	2.3	2	NA	NA	NA	NA	NA	NA	NA	NA	1	1	2	1	1	0	396	396	1	562_562	bacterium E3	bacterium E3	2	0	SO4,PLP	PLP,HCI	2	0	PLP	PLP,HCI,HCI	P00509_P00509	0	2	2
1AHH_B	1AHI_A	1.33	241	11.3849	11.0811	1.332	0.9638	0.9608	0.9167	100	0	1	X-RAY DIFFRACTION	X-RAY DIFFRACTION	1	2.3	2.3	293	293	1	0	8.5	8.5	1	0	0	0	0	NA	1	0	255	255	1	562_562	bacterium E3	bacterium E3	2	0	NAD	CHO,NAD	2	0	NAD	CHO,NAD	P0AET8_P0AET8	0	4	4
2AHJ_A	2ZPG_A	0.42	191	10.6238	10.3685	0.418	0.9681	0.9704	0.9317	100	0	1	X-RAY DIFFRACTION	X-RAY DIFFRACTION	0	1.7	1.39	293	95	0	198	7	7.5	0	0.5	0	0	0	NA	1	0	206	206	1	1833_1833	strain N11	strain N11	2	0	CSD,CSO, FE, ZN,SO4, NO	CSD,CSO, FE,TB0, MG, MG, MG	2	0	FE,NO,DIO	FE,TB0	P13448_P13448	1	8	4
2AHJ_D	3A8L_B	0.36	211	11.2182	10.9249	0.369	0.9956	0.9953	0.9776	100	0	1	X-RAY DIFFRACTION	X-RAY DIFFRACTION	0	1.7	1.63	293	95	0	198	7	NA	NA	NA	0	0	0	NA	1	0	212	212	1	1833_1833	strain N11	strain N11	1	NA	SO4,DIO	NA	1	NA	DIO	NA	P13449_P13449	1	8	2
2ASV_A	2AZD_B	1.12	791	18.0394	17.3117	1.119	0.9879	0.9243	0.7987	100	0	1	X-RAY DIFFRACTION	X-RAY DIFFRACTION	0	1.95	2.16	100	100	1	0	8.5	8.5	1	0	1	1	2	1	1	0	796	796	1	562_562	bacterium E3	bacterium E3	2	0	BGC,GLC,GLC,GLC,GLC,ASO,PO4,PLP	BGC,GLC,GLC,GLC,VO4,PLP,TRS	2	0	GLC,GLC,GLC,GLC,ASO,PLP	BGC,GLC,GLC,GLC,VO4,PLP	P00490_P00490	0	2	2
1TFH_A	4IBL_T	1.39	189	10.3392	10.102	1.742	0.9335	0.8712	0.6793	100	0	1	X-RAY DIFFRACTION	X-RAY DIFFRACTION	0	2.4	1.8	297	100	0	197	7	7.5	0	0.5	0	0	0	NA	1	0	219	219	1	9606_9606	man	man	1	NA	NA	CL	0	NA	NA	NA	P13726_P13726	1	1	3
1SJS_A	9ICD_A	2.16	379	13.0733	12.6619	2.406	0.9111	0.7772	0.6437	100	0	1	X-RAY DIFFRACTION	X-RAY DIFFRACTION	0	2.42	2.5	NA	NA	NA	NA	7.4	NA	NA	NA	0	0	0	NA	1	0	416	416	1	562_562	bacterium E3	bacterium E3	1	NA	NA	NAP	1	NA	NA	NAP	P08200_P08200	0	2	2
1FXV_A	1PNM_A	0.47	192	10.7934	10.5273	0.466	0.9922	0.9961	0.9482	100	0	1	X-RAY DIFFRACTION	X-RAY DIFFRACTION	0	2.25	2.5	100	NA	NA	NA	7.2	NA	NA	NA	0	0	0	NA	1	0	209	209	1	562_562	bacterium E3	bacterium E3	0	NA	NA	NA	2	0	PNN	CA	P06875_P06875	0	2	2
1M79_A	4HOF_B	1.36	189	10.6246	10.3692	1.355	0.9552	0.9167	0.806	100	0	1	X-RAY DIFFRACTION	X-RAY DIFFRACTION	0	1.7	1.76	293	100	0	193	6.5	6.5	1	0	0	0	0	NA	1	0	192	192	1	5476_5476	Yeast	Yeast	2	0	NDP,MQ1,MES	NDP,18H,GOL	2	0	NDP,MQ1	NDP,18H	P22906_P22906	0	1	1
1O8E_A	1PLU_A	0.38	352	13.6639	13.2149	0.382	0.9969	0.9993	0.9702	100	0	1	X-RAY DIFFRACTION	X-RAY DIFFRACTION	1	2.2	2.2	293	291	0	2	1.2	6.9	0	5.7	0	0	0	NA	1	0	353	353	1	556_556	Pectobacterium parthenii var. dianthicola	Pectobacterium parthenii var. dianthicola	2	0	CA	LU	2	0	CA	LU	P11073_P11073	0	1	1
2NGR_A	4ITR_C	1.4	165	9.6076	9.417	1.424	0.9499	0.9389	0.8622	100	0	1	X-RAY DIFFRACTION	X-RAY DIFFRACTION	0	1.9	2.3	120	100	0	20	6	5.5	0	0.5	0	0	0	NA	1	0	191	191	1	9606_9606	man	man	2	0	MG,GDP,AF3	AMP,GDP, MG,SO4	2	0	MG,GDP,AF3	GDP,MG	P60953_P60953	1	2	4
1C1H_A	1N0I_A	0.65	305	12.9534	12.5497	0.646	0.9808	0.9628	0.9029	100	0	1	X-RAY DIFFRACTION	X-RAY DIFFRACTION	0	1.9	2	100	100	1	0	8.5	7.4	0	1.1	0	0	0	NA	1	0	310	310	1	1423_1423	strain 168	strain 168	2	0	MG,MMP	CD, CD, CL, CL, MG, MG, MG	1	NA	MMP	NA	P32396_P32396	0	1	1
1ME7_A	1MEH_A	0.91	346	13.3216	12.8944	1.053	0.9841	0.9773	0.9618	100	0	1	X-RAY DIFFRACTION	X-RAY DIFFRACTION	0	2.15	1.95	100	100	1	0	7.5	7.5	1	0	0	0	0	NA	1	0	503	503	NA	no_data_no_data	NA	NA	2	0	NA, K,RVP,MOA	CSO, K,IMP,MOA	2	0	NA,K,RVP,MOA	K,IMP,MOA	P50097_P50097	0	4	4
1IVR_A	8AAT_A	1.6	392	13.9765	13.5076	12.684	0.3347	0.1297	0.0655	100	0	1	X-RAY DIFFRACTION	X-RAY DIFFRACTION	0	2.4	2.3	NA	NA	NA	NA	NA	NA	NA	NA	0	0	0	NA	1	0	401	401	1	9031_9031	red junglefowl	red junglefowl	2	0	CBA	PLP	2	0	CBA	PLP	P00508_P00508	0	2	2
4AKE_A	4JZK_B	2.69	138	6.2207	6.2468	7.267	0.6855	0.5748	0.4194	100	0	1	X-RAY DIFFRACTION	X-RAY DIFFRACTION	0	2.2	1.63	NA	100	NA	NA	NA	7.9	NA	NA	0	0	0	NA	1	0	214	214	0	562_1133853	bacterium E3	Escherichia coli O104:H4 strain 2009EL-2071	1	NA	NA	ADP,AMP	1	NA	NA	ADP,AMP	P69441_K0BFA4	0	1	1
4JFD_A	4JFP_D	1.87	262	11.7281	11.4024	2.095	0.9162	0.8424	0.7292	100	0	1	X-RAY DIFFRACTION	X-RAY DIFFRACTION	0	2.46	1.91	100	100	1	0	7.5	6	0	1.5	0	0	0	NA	1	0	276	276	1	9606_9606	man	man	2	0	TAM,SO4,SO4,SO4,SO4,SO4	EDO,EDO,EPE	2	1	III	III	P01892_P01892	1	5	6
1AKZ_A	1Q3F_A	1.46	221	11.3849	11.081	1.459	0.9421	0.8475	0.6928	100	0	1	X-RAY DIFFRACTION	X-RAY DIFFRACTION	0	1.57	1.9	275	298	0	23	7.9	6.5	0	1.4	1	0	1	NA	1	0	223	223	1	9606_9606	man	man	1	NA	NA	PO4	1	NA	NA	NUC,NUC,URA	P13051_P13051	1	1	3
1AL6_A	6CSC_A	0.59	433	14.701	14.1859	0.588	0.9903	0.9846	0.9468	100	0	1	X-RAY DIFFRACTION	X-RAY DIFFRACTION	0	1.85	2.25	295	295	1	0	6	6	1	0	0	0	0	NA	1	0	437	437	1	9031_9031	red junglefowl	red junglefowl	2	0	OAA,HAX	COF,CIT	2	0	OAA,HAX	COF,CIT,COF	P23007_P23007	0	2	2
1NX1_B	4PHN_B	1.13	171	10.2292	9.999	NA	NA	NA	NA	100	0	1	X-RAY DIFFRACTION	X-RAY DIFFRACTION	0	2	1.79	103	100	0	3	6.2	NA	NA	NA	0	0	0	NA	1	0	173	173	1	9823_9823	wild boar	wild boar	2	1	CA, CA, CA, CA	CA, CA, CA, CA	2	0	III,CA,CA,CA,CA	CA,CA,CA,CA	P04574_P04574	1	4	2
1QDS_A	2Y63_A	0.25	248	11.9636	11.6228	0.246	0.9982	1	0.996	100	0	1	X-RAY DIFFRACTION	X-RAY DIFFRACTION	0	2	1.97	298	100	0	198	4.5	5.5	0	1	1	1	2	1	1	0	251	251	1	5665_5665	Leishmania mexicana	Leishmania mexicana	2	0	PGA	BBR	2	0	PGA	BBR	P48499_P48499	0	2	2
1F4E_A	2KCE_A	1.01	262	12.1045	11.7548	0.793	0.9817	0.9688	0.8826	100	0	1	X-RAY DIFFRACTION	X-RAY DIFFRACTION	0	1.9	2.2	100	300	0	200	7	8	0	1	0	0	0	NA	1	0	264	264	1	562_562	bacterium E3	bacterium E3	2	0	CXM,SO4,SO4,SO4,SO4,TPR,TPR,GOL,GOL,GOL	UMP,D16	2	0	TPR,TPR	UMP,D16,UMP	P0A884_P0A884	0	2	2
1H9X_B	1HJ5_B	1.83	435	12.5551	12.1767	6.096	0.8161	0.7889	0.7424	100	0	1	X-RAY DIFFRACTION	X-RAY DIFFRACTION	0	2.1	1.46	100	100	1	0	9	7	0	2	0	0	0	NA	1	0	567	567	1	82367_82367	strain GB17	strain GB17	2	0	SO4,SO4,SO4,HEC,DHE,NHE	SO4,SO4,SO4,HEC,DHE,GOL	2	1	HEC,DHE	HEC,DHE	P72181_P72181	0	2	2
1I07_B	1I0C_B	1.7	33	1.6837	2.0648	13.069	0.5079	0.556	0.4828	100	0	1	X-RAY DIFFRACTION	X-RAY DIFFRACTION	0	1.8	2	300	NA	NA	NA	7	4	0	3	0	0	0	NA	1	0	60	60	1	10090_10090	transgenic mice	transgenic mice	0	NA	NA	NA	0	NA	NA	NA	Q08509_Q08509	0	2	2
1AOZ_B	1ASO_A	0.27	551	16.0285	15.4288	0.308	0.9987	0.9982	0.9896	100	0	1	X-RAY DIFFRACTION	X-RAY DIFFRACTION	0	1.9	2.2	NA	NA	NA	NA	NA	NA	NA	NA	0	0	0	NA	1	0	552	552	1	3665_3665	zucchini	zucchini	2	0	NAG, CU,C2O,C1O	NAG, CU, CU, CU, CU, OH, CU	2	0	NAG,CU	CU,CU,CU,CU	P37064_P37064	0	4	4
3RV5_C	4GJE_A	2.46	37	1.1632	1.6188	7.785	0.3537	0.375	0.2529	100	0	1	X-RAY DIFFRACTION	X-RAY DIFFRACTION	0	2.2	1.6	100	100	1	0	8	7.5	0	0.5	0	0	0	NA	1	0	89	89	1	9606_9606	man	man	2	0	MSE,MSE,MSE,MSE,MSE,MSE, CD, CD, CD, CD, CD, CA,DXC	CD, CD, CD, CD, CD, CD, CD,ACT,ACT,ACT, CA, CA	2	0	CD,CD,DXC	CD,CD,CD,CD,CA	P63316_P63316	1	8	2
4E7V_S	4M4H_A	1.39	20	2.3269	2.6369	1.373	0.3303	0.869	0.7143	100	0	1	X-RAY DIFFRACTION	X-RAY DIFFRACTION	0	1.8	1.9	100	100	1	0	8.4	7.1	0	1.3	0	0	0	NA	1	0	21	21	1	9913_9913	domestic cow	domestic cow	1	NA	CRS	NA	0	NA	NA	NA	P01317_P01317	0	12	12
1DQ2_A	4PF5_A	1.31	216	11.0158	10.7355	1.353	0.9094	0.8724	0.7901	100	0	1	X-RAY DIFFRACTION	X-RAY DIFFRACTION	0	2.05	2.04	291	100	0	191	5	6.5	0	1.5	0	0	0	NA	1	0	237	237	1	3823_3823	jack bean	jack bean	2	0	ACY	MN, MN,M3N,EDO	1	NA	NA	MN,MN,M3N	P02866_P02866	0	4	4
2WEA_A	2WED_A	0.53	322	13.2199	12.7991	0.526	0.9941	0.9884	0.952	100	0	1	X-RAY DIFFRACTION	X-RAY DIFFRACTION	0	1.25	1.5	110	293	0	183	4.4	4.4	1	0	0	0	0	NA	1	0	323	323	1	5079_5079	Penicillum janthinellum	Penicillum janthinellum	2	1	MAN,MAN,SO4,PP6	MAN,MAN,SO4,PP6	2	0	MAN,MAN,PP6	MAN,PP6	P00798_P00798	1	2	1
2BU1_C	2C4Q_B	1.21	117	7.9781	7.8914	3.399	0.8845	0.8857	0.8081	100	0	1	X-RAY DIFFRACTION	X-RAY DIFFRACTION	0	2.2	2.38	287	278	0	9	7.4	NA	NA	NA	0	0	0	NA	1	0	129	129	1	12022_12022	xLevivirus subgroup I	xLevivirus subgroup I	0	NA	NA	NA	2	1	NUC	NUC	P03612_P03612	NA	NA	NA
1QQ6_A	1QQ7_B	0.37	245	11.9066	11.5695	0.373	0.9961	0.9939	0.9734	100	0	1	X-RAY DIFFRACTION	X-RAY DIFFRACTION	0	2.1	1.7	100	100	1	0	7	7	1	0	0	0	0	NA	1	0	253	253	1	280_280	strain Py2	strain Py2	2	1	ASB, CL	ASB, CL	0	NA	NA	NA	Q60099_Q60099	0	2	2
1AS6_B	1AS7_A	0.52	335	13.3829	12.9517	0.516	0.9919	0.9896	0.9651	100	0	1	X-RAY DIFFRACTION	X-RAY DIFFRACTION	0	1.8	2	113	113	1	0	4.5	4.5	1	0	0	0	0	NA	1	0	343	343	1	511_511	VKM B-1518	VKM B-1518	2	0	CU, CU,NO2	CU, CU	2	0	NO2,CU,CU,NO2	CU,CU	P38501_P38501	0	3	3
1AQH_A	1B0I_A	0.93	443	14.7673	14.2479	0.883	0.9934	0.9905	0.9609	100	0	1	X-RAY DIFFRACTION	X-RAY DIFFRACTION	0	2	2.4	288	288	1	0	7	7	1	0	0	0	0	NA	1	0	453	453	1	228_228	psychrophilic bacterium TAE 79	psychrophilic bacterium TAE 79	2	1	CA, CL	CA, CL	2	0	CA,CL	CA	P29957_P29957	0	1	1
2IH4_A	2NP7_A	0.75	386	13.924	13.4584	1.573	0.984	0.9784	0.9351	100	0	1	X-RAY DIFFRACTION	X-RAY DIFFRACTION	0	2.1	1.9	100	100	1	0	7.3	7.3	1	0	0	0	0	NA	1	0	421	421	1	271_271	Thermus thermophilus/T.aquaticus/T.flavus	Thermus thermophilus/T.aquaticus/T.flavus	2	0	NEA,GOL	NEA,GOL,GOL	2	1	NUC,NUC,NEA	NUC,NUC,NEA	P14385_P14385	0	3	3
1AQY_A	1BO6_B	1.12	279	12.4466	12.0751	0.536	0.9855	0.992	0.8715	100	0	1	X-RAY DIFFRACTION	X-RAY DIFFRACTION	0	1.75	2.1	93	93	1	0	6.5	6.5	1	0	0	0	0	NA	1	0	297	297	1	10090_10090	transgenic mice	transgenic mice	2	0	A3P	VO4,A3P	2	0	A3P	VO4,A3P	P49891_P49891	0	2	2
1BSM_A	1BT8_B	0.47	199	10.9059	10.6325	0.594	0.9915	0.9925	0.9776	100	0	1	X-RAY DIFFRACTION	X-RAY DIFFRACTION	0	1.35	1.85	140	295	0	155	8.1	10	0	1.9	0	0	0	NA	1	0	201	201	1	1752_1752	Propionicibacterium freudenreichii subsp. shermanii	Propionicibacterium freudenreichii subsp. shermanii	2	1	FE	FE	2	1	FE	FE	P80293_P80293	0	4	4
1ELM_P	2ABZ_B	0.53	299	12.7847	12.3916	0.526	0.9942	0.9925	0.9635	100	0	1	X-RAY DIFFRACTION	X-RAY DIFFRACTION	0	2	2.16	292	NA	NA	NA	5.5	8.5	0	3	0	0	0	NA	1	0	309	309	1	9913_9913	domestic cow	domestic cow	2	0	CD, CD	ZN	2	0	CD	ZN	P00730_P00730	1	1	6
1HSR_A	2E3B_A	0.52	336	13.431	12.9968	0.516	0.9942	0.997	0.9226	100	0	1	X-RAY DIFFRACTION	X-RAY DIFFRACTION	0	1.6	1.3	NA	100	NA	NA	5.5	7.5	0	2	0	0	0	NA	1	0	344	344	1	5451_5451	Arthromyces ramosus	Arthromyces ramosus	2	0	NAG,NAG, CA, CA,HEM,BHO	NAG,NAG,MAN, CA, CA,HEM,HOA	2	0	CA,CA,HEM,BHO	MAN,CA,CA,HEM,HOA	P28313_P28313	0	1	1
1IAA_A	1QJI_A	0.46	199	10.9537	10.6773	0.505	0.9922	0.995	0.9513	100	0	1	X-RAY DIFFRACTION	X-RAY DIFFRACTION	0	1.9	2.14	NA	289	NA	NA	NA	7	NA	NA	0	0	0	NA	1	0	200	200	1	6715_6715	broad-fingered crayfish	broad-fingered crayfish	2	0	CU	ZN,PKF	2	0	CU	ZN,PKF	P07584_P07584	0	1	1
1ASU_A	1ASW_A	1.8	147	9.3437	9.1699	1.867	0.9581	0.9611	0.9409	100	0	1	X-RAY DIFFRACTION	X-RAY DIFFRACTION	0	1.7	1.8	295	108	0	187	7.5	7.5	1	0	1	1	2	0	1	0	162	162	1	11876_11876	Avian sarcoma viruses	Avian sarcoma viruses	2	0	EPE	MSE,MSE,MSE,MSE,EPE,IPA	2	1	EPE	EPE	O92956_O92956	0	2	2
2A40_E	3DNI_A	1.11	253	11.8969	11.5604	1.16	0.9833	0.9826	0.9467	100	0	1	X-RAY DIFFRACTION	X-RAY DIFFRACTION	0	1.8	2	100	NA	NA	NA	6.6	NA	NA	NA	0	0	0	NA	1	0	260	260	1	9913_9913	domestic cow	domestic cow	2	0	NAG,NAG, CA, MG	NAG,NAG,BMA,MAN,BMA,BMA,GLA, CA, CA	2	0	CA,MG	CA,CA	P00639_P00639	1	6	1
4DRI_B	4DRJ_B	1.49	90	7.24	7.2005	2.143	0.9108	0.9193	0.8229	100	0	1	X-RAY DIFFRACTION	X-RAY DIFFRACTION	0	1.45	1.8	100	100	1	0	7.5	6.5	0	1	0	0	0	NA	1	0	98	98	1	9606_9606	man	man	0	NA	NA	NA	2	1	RAP	RAP	P42345_P42345	NA	NA	2
4I60_A	4JHQ_B	2.48	113	7.9437	7.8592	2.636	0.9153	0.9126	0.8476	100	0	1	X-RAY DIFFRACTION	X-RAY DIFFRACTION	0	2.5	1.99	100	100	1	0	7.5	6.5	0	1	0	0	0	NA	1	0	128	128	1	9031_9031	red junglefowl	red junglefowl	2	0	NAG,NAG,B1R	B6F,NAG	2	0	B1R	B6F	P02701_P02701	0	4	4
1AVH_B	2XO3_A	1.43	309	12.7746	12.3822	1.819	0.9579	0.8989	0.7443	100	0	1	X-RAY DIFFRACTION	X-RAY DIFFRACTION	1	2.3	2.3	NA	100	NA	NA	NA	8.5	NA	NA	0	0	0	NA	1	0	320	320	1	9606_9606	man	man	2	0	CA, CA,SO4,SO4	IZO,IZO,IZO,IZO,IZO,IZO,IZO, CA, CA,SO4,SO4	2	1	CA,CA	CA,CA	P08758_P08758	1	2	1
1AVU_A	1BA7_B	0.64	168	10.2052	9.9765	0.639	0.9852	0.9808	0.9379	100	0	1	X-RAY DIFFRACTION	X-RAY DIFFRACTION	0	2.3	2.5	293	291	0	2	7.5	7	0	0.5	0	0	0	NA	1	0	181	181	1	3847_3847	soybeans	soybeans	0	NA	NA	NA	0	NA	NA	NA	P01070_P01070	0	1	1
2ZVV_Y	2ZVW_M	0.35	11	0.4314	1.0363	0.351	0.7703	1	0.9545	100	0	1	X-RAY DIFFRACTION	X-RAY DIFFRACTION	0	2	2.5	100	100	1	0	4.5	4.5	1	0	0	0	0	NA	1	0	22	22	1	9606_9606	man	man	0	NA	NA	NA	0	NA	NA	NA	P38936_P38936	NA	NA	6
1AXG_D	4NG5_A	0.51	374	13.9709	13.5023	0.514	0.9947	0.998	0.9071	100	0	1	X-RAY DIFFRACTION	X-RAY DIFFRACTION	0	2.5	1.1	103	100	0	3	8.4	7	0	1.4	1	1	2	0	1	0	374	374	1	9796_9796	horse	horse	2	0	ZN, ZN,NAD,ETF	ZN, ZN,NAJ,PFB,MRD,MRD,MRD	2	0	ZN,ZN,NAD,ETF	ZN,ZN,NAJ,PFB	P00327_P00327	0	2	2
1GPU_B	1NGS_B	0.34	677	17.1945	16.5206	0.338	0.9986	1	0.976	100	0	1	X-RAY DIFFRACTION	X-RAY DIFFRACTION	0	1.86	2.4	110	277	0	167	7.9	7.6	0	0.3	0	0	0	NA	1	0	680	680	1	4932_4932	yeast	yeast	2	0	CA,THD	CA,E4P,TPP	2	0	THD,CA,THD	E4P,TPP,CA,E4P,TPP	P23254_P23254	0	2	2
1AY5_B	2AY6_A	1.19	381	13.885	13.4219	1.206	0.9613	0.9169	0.8477	100	0	1	X-RAY DIFFRACTION	X-RAY DIFFRACTION	0	2.5	2.2	293	293	1	0	5.6	5.8	0	0.2	0	0	0	NA	1	0	394	394	1	266_266	strain Stanier 381	strain Stanier 381	2	0	PLP,MAE	PLP	2	0	PLP,MAE	PLP,3IB	P95468_P95468	0	2	2
1AY7_A	1LNI_B	0.55	95	7.8463	7.7681	0.544	0.9791	0.9922	0.9219	100	0	1	X-RAY DIFFRACTION	X-RAY DIFFRACTION	0	1.7	1	293	100	0	193	7	7.2	0	0.2	0	0	0	NA	1	0	96	96	1	1894_1894	not NRRL B-2183	not NRRL B-2183	1	NA	NA	GOL	0	NA	NA	NA	P05798_P05798	NA	NA	2
1YNR_C	3VYM_A	1.27	60	4.4937	4.6337	11.469	0.7535	0.7625	0.7219	100	0	1	X-RAY DIFFRACTION	X-RAY DIFFRACTION	1	2	2	100	100	1	0	7	7	1	0	0	0	0	NA	1	0	80	80	0	940_608538	strain TK-6	Hydrogenobacter thermophilus strain TK-6	2	0	SO4,HEC,MPD,MPD	HEC	2	1	HEC	HEC	P15452_P15452	1	8	2
1OS1_A	2OLQ_A	1.2	520	15.3517	14.7952	1.78	0.9797	0.9612	0.9098	100	0	1	X-RAY DIFFRACTION	X-RAY DIFFRACTION	0	1.8	1.94	NA	100	NA	NA	4.8	4.5	0	0.3	0	0	0	NA	1	0	540	540	1	83333_83333	Escherichia coli K12	Escherichia coli K12	2	0	MG, CA,ATP,PYR	MN, MG,ATP,CO2	2	0	MG,CA,ATP,PYR	MN,MG,ATP,CO2	P22259_P22259	0	1	1
1BBC_A	3U8D_B	1.41	120	8.5851	8.4597	10.09	0.3751	0.3367	0.2238	100	0	1	X-RAY DIFFRACTION	X-RAY DIFFRACTION	0	2.2	1.805	NA	77	NA	NA	NA	7.4	NA	NA	0	0	0	NA	1	0	124	124	1	9606_9606	man	man	1	NA	NA	U8D, CA, CA, CL, CL	1	NA	NA	U8D,CA,CA	P14555_P14555	1	1	2
1AYY_C	2GL9_C	0.34	139	9.3948	9.2178	NA	NA	NA	NA	100	0	1	X-RAY DIFFRACTION	X-RAY DIFFRACTION	0	2.32	2	130	100	0	30	8.5	7.5	0	1	0	0	0	NA	1	0	151	151	1	238_238	NCTC 10016	NCTC 10016	1	NA	NA	NAG	0	NA	NA	NA	Q47898_Q47898	0	4	4
1AYY_B	2GAW_B	0.66	138	9.3645	9.1894	0.664	0.9781	0.9694	0.8723	100	0	1	X-RAY DIFFRACTION	X-RAY DIFFRACTION	0	2.32	2.2	130	100	0	30	8.5	7.5	0	1	0	0	0	NA	1	0	144	144	1	238_238	NCTC 10016	NCTC 10016	0	NA	NA	NA	0	NA	NA	NA	Q47898_Q47898	0	4	4
3JU9_A	4P14_A	0.39	236	11.7322	11.4063	0.397	0.9953	0.9968	0.9809	100	0	1	X-RAY DIFFRACTION	X-RAY DIFFRACTION	0	2.1	2	100	100	1	0	8.5	NA	NA	NA	0	0	0	NA	1	0	237	237	1	61861_61861	Canavalia prolifica	Canavalia prolifica	2	0	DBB,GOL, CA, MN, CL, CL	CA, MN,ADE,GOL,DBB,EDO,EDO,GOL	2	0	DBB,CA,MN	CA,MN,ADE,DBB	P55915_P55915	0	4	4
1CZM_A	3LXE_A	0.53	256	12.0726	11.725	0.527	0.9923	0.9932	0.915	100	0	1	X-RAY DIFFRACTION	X-RAY DIFFRACTION	0	2	1.9	NA	100	NA	NA	NA	8.5	NA	NA	0	0	0	NA	1	0	260	260	1	9606_9606	man	man	2	0	ZN, HG, HG, HG, HG, HG,AAS	ZN,TOR	2	0	ZN,AAS	ZN,TOR	P00915_P00915	0	1	1
1CA5_A	1WD0_A	1.26	63	6.1754	6.2044	1.426	0.8674	0.8939	0.7917	100	0	1	X-RAY DIFFRACTION	X-RAY DIFFRACTION	0	2.2	1.9	293	100	0	193	6.5	6.5	1	0	0	0	0	NA	1	0	66	66	1	2285_2285	Sulfolobus acidocaldarius Brock et al. 1972	Sulfolobus acidocaldarius Brock et al. 1972	0	NA	NA	NA	2	1	NUC,NUC	NUC,NUC	P13123_P13123	0	3	3
1AZZ_D	1ECY_A	1.65	133	8.9628	8.8133	1.802	0.8669	0.8187	0.6391	100	0	1	X-RAY DIFFRACTION	X-RAY DIFFRACTION	0	2.3	2.19	298	287	0	11	NA	NA	NA	NA	0	0	0	NA	1	0	142	142	1	562_562	bacterium E3	bacterium E3	1	NA	NA	GLC,GLC,GLC,GLC,GLC,GLC,GLC,BGC,GLC,GLC,GLC,GLC,BGC,GLC,GLC,BGC,GLC,BGC,GLC,GLC,GLC,GLC,GLC,BGC,GLC,GLC,GLC,GLC,GLC,GLC,BGC	1	NA	NA	GLC,GLC,GLC,BGC,GLC,BGC,GLC	P23827_P23827	1	4	1
1B00_A	2IYN_B	1.26	120	8.7173	8.5834	1.262	0.9186	0.8972	0.7621	100	0	1	X-RAY DIFFRACTION	X-RAY DIFFRACTION	0	1.88	2.08	110	100	0	10	8	NA	NA	NA	0	0	0	NA	1	0	127	127	1	562_562	bacterium E3	bacterium E3	1	NA	NA	MG	1	NA	NA	MG	P0AFJ5_P0AFJ5	0	2	2
1BSF_B	1BSP_B	0.66	277	12.4876	12.1135	0.672	0.9889	0.9811	0.9128	100	0	1	X-RAY DIFFRACTION	X-RAY DIFFRACTION	0	2.2	2.5	287	287	1	0	6.5	6.5	1	0	0	0	0	NA	1	0	278	278	1	1423_1423	strain 168	strain 168	0	NA	NA	NA	0	NA	NA	NA	P0CI79_P0CI79	0	2	2
1JEV_A	1RKM_A	2.65	415	12.113	11.7628	3.109	0.8837	0.7505	0.6064	100	0	1	X-RAY DIFFRACTION	X-RAY DIFFRACTION	0	1.3	2.4	120	298	0	178	5.5	7.5	0	2	0	0	0	NA	1	0	517	517	NA	no_data_no_data	NA	NA	1	NA	IUM,IUM,IUM,IUM,IUM,IUM,IUM,IUM	NA	1	NA	III	NA	P06202_P06202	1	2	1
1B09_E	3PVN_F	0.76	205	11.0875	10.8026	0.754	0.9821	0.9709	0.8726	100	0	1	X-RAY DIFFRACTION	X-RAY DIFFRACTION	0	2.5	1.98	100	100	1	0	7.6	8	0	0.4	0	0	0	NA	1	0	206	206	1	9606_9606	man	man	2	0	CA, CA, PC	CA, CA	2	0	CA,CA,PC	CA	P02741_P02741	1	1	20
1EAI_B	2DE8_A	1	238	11.7292	11.4034	18.516	0.1796	0.0854	0.0469	100	0	1	X-RAY DIFFRACTION	X-RAY DIFFRACTION	0	2.4	1.5	287	100	0	187	6.5	7	0	0.5	0	0	0	NA	1	0	240	240	1	9823_9823	wild boar	wild boar	1	NA	NA	CL,TRS	1	NA	NA	CL,TRS	P00772_P00772	1	2	1
3Q76_B	4NZL_A	0.73	215	11.2133	10.9203	18.512	0.1834	0.0917	0.0493	100	0	1	X-RAY DIFFRACTION	X-RAY DIFFRACTION	0	1.861	1.85	100	100	1	0	6.5	7	0	0.5	0	0	0	NA	1	0	218	218	1	9606_9606	man	man	2	0	NAG,FUC,NAG,NAG,SO4,SO4,SO4,SO4,SO4	NAG,FUL,NAG,BMA,NAG,FUL,NAG,BMA	2	0	FUC	FUL	P08246_P08246	1	4	2
1B8E_A	4LZU_A	1.51	141	8.8814	8.7371	1.841	0.8689	0.85	0.7594	100	0	1	X-RAY DIFFRACTION	X-RAY DIFFRACTION	0	1.95	2.4	291	100	0	191	7.9	6	0	1.9	0	0	0	NA	1	0	162	162	1	9913_9913	domestic cow	domestic cow	1	NA	NA	ZN, ZN	1	NA	NA	ZN	P02754_P02754	0	1	1
1B0P_B	2C42_B	0.71	1221	20.7303	19.8311	0.78	0.9964	0.9878	0.9598	100	0	1	X-RAY DIFFRACTION	X-RAY DIFFRACTION	0	2.31	1.78	100	100	1	0	6	6	1	0	0	0	0	NA	1	0	1231	1231	1	873_873	VKM B-1757	VKM B-1757	2	0	MG, CA,SF4,SF4,SF4,TPP	MG, CA,SF4,SF4,SF4,TPP,PYR	2	0	MG,CA,SF4,SF4,SF4,TPP	SF4,SF4,SF4,TPP,PYR,MG,CA	P94692_P94692	0	2	2
1B0W_A	1BRE_C	0.64	106	8.2819	8.1759	0.634	0.9754	0.9813	0.9065	100	0	1	X-RAY DIFFRACTION	X-RAY DIFFRACTION	0	1.8	2	287	NA	NA	NA	6.5	NA	NA	NA	0	0	0	NA	1	0	108	108	1	9606_9606	man	man	0	NA	NA	NA	0	NA	NA	NA	P01594_no_data	0	2	2
1FHH_A	1R0J_A	0.21	52	5.5787	5.6465	0.212	0.9921	1	1	100	0	1	X-RAY DIFFRACTION	X-RAY DIFFRACTION	0	1.5	2	103	298	0	195	4.6	4	0	0.6	0	0	0	NA	1	0	54	54	1	1501_1501	VKM B-1774	VKM B-1774	2	0	FE	NI	2	0	FE	NI	P00268_P00268	0	1	1
1B25_D	1B4N_A	0.2	610	16.5978	15.9619	0.204	0.9994	1	0.9992	100	0	1	X-RAY DIFFRACTION	X-RAY DIFFRACTION	0	1.85	2.4	100	100	1	0	5.6	5.6	1	0	0	0	0	NA	1	0	619	619	1	2261_2261	strain Vc 1	strain Vc 1	2	0	SF4,PTT	CA,SF4,GUA,PTE	2	0	SF4,PTT	CA,SF4,GUA,PTE	Q8U1K3_Q8U1K3	0	4	4
1RN4_A	4RNT_A	0.75	97	7.774	7.7004	0.872	0.9295	0.9399	0.8822	100	0	1	X-RAY DIFFRACTION	X-RAY DIFFRACTION	0	1.8	2.2	NA	NA	NA	NA	NA	NA	NA	NA	0	0	0	NA	1	0	104	104	1	5062_5062	Yellow koji mold	Yellow koji mold	1	NA	PO4	NA	1	NA	PO4	NA	P00651_P00651	0	1	1
3ZBU_A	3ZC3_B	0.7	292	12.6685	12.2829	0.702	0.9897	0.9814	0.922	100	0	1	X-RAY DIFFRACTION	X-RAY DIFFRACTION	0	1.89	2.3	100	100	1	0	NA	NA	NA	NA	1	1	2	1	1	0	303	303	1	1168_1168	Nostoc sp. PCC7119	Nostoc sp. PCC7119	2	0	FAD,GOL,GOL,GOL,GOL,SO4	FAD,NAP	2	0	FAD	FAD,NAP	P21890_P21890	0	1	1
1B3Y_A	1BG4_A	0.15	302	12.9052	12.5045	0.149	0.9995	1	1	100	0	1	X-RAY DIFFRACTION	X-RAY DIFFRACTION	0	2.45	1.75	100	100	1	0	8.4	8.4	1	0	0	0	0	NA	1	0	302	302	1	69488_69488	QM 1939	QM 1939	2	0	PCA,XYP,XYP,XYP,XYS	PCA, NA, NA, NA, NA, NA, NA,TRS,TRS,GOL,GOL,GOL,GOL,GOL,GOL,GOL	2	0	XYP,XYP,XYS	GOL,GOL,GOL,GOL,GOL	P56588_P56588	0	1	1
1B49_A	1B5E_A	0.23	240	11.8104	11.4794	0.226	0.9985	1	0.9969	100	0	1	X-RAY DIFFRACTION	X-RAY DIFFRACTION	0	2.3	1.6	293	293	1	0	8	8	1	0	0	0	0	NA	1	0	246	246	1	10665_10665	phage T4	phage T4	2	0	PO4	DCM	2	0	PO4	DCM,DCM	P08773_P08773	0	2	2
1I8J_A	1L6Y_B	0.33	323	13.2352	12.8135	0.322	0.9976	0.9977	0.9837	100	0	1	X-RAY DIFFRACTION	X-RAY DIFFRACTION	1	1.9	1.9	100	100	1	0	8.5	7.5	0	1	0	0	0	NA	1	0	323	323	1	562_562	bacterium E3	bacterium E3	2	0	ZN, MG,DSB	CME, ZN, MG,4OX,GOL	2	0	ZN,DSB	ZN,4OX	P0ACB2_P0ACB2	0	8	8
1B4F_F	1F0M_A	1.56	66	6.0653	6.1015	2.945	0.9214	0.9437	0.8873	100	0	1	X-RAY DIFFRACTION	X-RAY DIFFRACTION	0	1.95	2.2	100	100	1	0	7	7	0	0	0	0	0	NA	1	0	82	82	1	9606_9606	man	man	0	NA	NA	NA	0	NA	NA	NA	P29323_P29323	NA	NA	1
1B4K_B	2WOQ_A	1.02	310	12.7235	12.3344	1.021	0.9506	0.9322	0.8598	100	0	1	X-RAY DIFFRACTION	X-RAY DIFFRACTION	0	1.67	1.75	80	100	0	20	8	NA	NA	NA	0	0	0	NA	1	0	337	337	0	208964_287	Pseudomonas aeruginosa str. PAO1	probable synonym or variety: "Pseudomonas polycolor" Clara 1930	2	0	SO4,SHF	AYC, MG, MG, MG, MG,EPE,EPE,PE5,PE5,PE5,PE5	2	0	SHF	AYC,MG,MG	Q59643_Q59643	0	8	8
1OPA_A	1OPB_A	0.68	132	9.1786	9.0154	0.678	0.9808	0.9831	0.9248	100	0	1	X-RAY DIFFRACTION	X-RAY DIFFRACTION	1	1.9	1.9	NA	NA	NA	NA	NA	NA	NA	NA	0	0	0	NA	1	0	134	134	1	10117_10117	roof rat	roof rat	1	NA	NA	RET	1	NA	NA	RET	P06768_P06768	0	1	1
1NDP_B	1S5Z_F	0.82	148	9.6015	9.4112	0.815	0.9767	0.975	0.9267	100	0	1	X-RAY DIFFRACTION	X-RAY DIFFRACTION	0	2.2	2	NA	100	NA	NA	NA	7.5	NA	NA	0	0	0	NA	1	0	155	155	1	44689_44689	Slime mold	Slime mold	1	NA	MG,ADP	NA	1	NA	ADP	NA	P22887_P22887	0	6	6
1R58_A	2EA4_A	0.67	365	13.7225	13.2697	0.667	0.993	0.9858	0.9682	100	0	1	X-RAY DIFFRACTION	X-RAY DIFFRACTION	0	1.9	2.35	110	110	1	0	6	6	1	0	0	0	0	NA	1	0	369	369	1	9606_9606	man	man	2	0	MN, MN,AO5	MN, MN,F79	2	0	MN,MN,AO5	MN,MN,F79	P50579_P50579	0	1	1
1B66_A	1GTQ_B	0.3	138	9.3645	9.1894	0.296	0.9955	1	0.9819	100	0	1	X-RAY DIFFRACTION	X-RAY DIFFRACTION	0	1.9	2.3	100	277	0	177	9.2	9	0	0.2	0	0	0	NA	1	0	140	140	1	10117_10117	roof rat	roof rat	2	0	ZN,BIO	ZN	2	0	ZN,BIO	ZN	P27213_P27213	0	6	6
1BOA_A	1KQ0_A	0.58	350	13.5389	13.0978	0.662	0.9928	0.9929	0.988	100	0	1	X-RAY DIFFRACTION	X-RAY DIFFRACTION	0	1.8	2	120	100	0	20	5.4	5.5	0	0.1	0	0	0	NA	1	0	478	478	1	9606_9606	man	man	2	0	CO, CO,FUG	ZN, ZN,MED,TBU	2	0	CO,CO,FUG	ZN,ZN,MED	P50579_P50579	0	1	1
3GXL_A	3HMM_A	0.71	282	12.4985	12.1237	0.194	0.965	0.9659	0.9616	100	0	1	X-RAY DIFFRACTION	X-RAY DIFFRACTION	0	1.8	1.7	100	100	1	0	NA	NA	NA	NA	0	0	0	NA	1	0	303	303	1	9606_9606	man	man	2	0	QIG	855	2	0	QIG	855	P36897_P36897	0	1	1
2EDC_A	2PKY_X	0.37	307	12.9854	12.5796	0.396	0.9963	0.9968	0.9683	100	0	1	X-RAY DIFFRACTION	X-RAY DIFFRACTION	0	2.3	1.55	NA	100	NA	NA	NA	4.6	NA	NA	0	0	0	NA	1	0	310	310	1	280_280	strain Py2	strain Py2	1	NA	IOD	NA	1	NA	IOD	NA	P22643_P22643	0	1	1
7HVP_B	8HVP_A	0.61	99	8.0094	7.9207	0.616	0.9732	0.9845	0.8969	100	0	1	X-RAY DIFFRACTION	X-RAY DIFFRACTION	0	2.4	2.5	NA	NA	NA	NA	NA	NA	NA	NA	0	0	0	NA	1	0	99	99	1	11676_11676	human immunodeficiency virus-1 HIV-1	human immunodeficiency virus-1 HIV-1	2	1	ABA,ABA	ABA,ABA	2	1	III	III	P03369_P03369	0	3	3
1D4L_B	3BXS_A	0.52	99	8.0094	7.9207	0.522	0.9803	0.9948	0.933	100	0	1	X-RAY DIFFRACTION	X-RAY DIFFRACTION	0	1.75	1.6	298	100	0	198	5.5	5.5	1	0	1	1	2	0	1	0	99	99	1	11685_11685	Human immunodeficiency virus type 1 group M subtype B (isolate ARV2/SF2) (HIV-1)	Human immunodeficiency virus type 1 group M subtype B (isolate ARV2/SF2) (HIV-1)	2	0	ABA,ABA,SO4	ABA,ABA,SO4,SO4,DRS	2	0	PI9	DRS,DRS	P03369_P03369	0	2	2
1B6R_A	3ETJ_A	1.3	346	13.5126	13.0732	1.298	0.9522	0.9014	0.8077	100	0	1	X-RAY DIFFRACTION	X-RAY DIFFRACTION	0	2.1	1.6	280	100	0	180	7.8	7.5	0	0.3	0	1	1	NA	1	0	355	355	0	562_83333	bacterium E3	Escherichia coli K12	2	0	SO4	ADP, MG, MG, PI, CL	2	0	SO4	ADP,MG,PI	P09029_P09029	0	2	2
1B6T_B	1GN8_A	1.05	155	9.8006	9.5977	1.054	0.95	0.9324	0.816	100	0	1	X-RAY DIFFRACTION	X-RAY DIFFRACTION	0	1.8	1.83	100	100	1	0	5	5	0	0	0	0	0	NA	1	0	159	159	1	562_562	bacterium E3	bacterium E3	2	0	SO4,SO4,COD	SO4, MN,ATP	2	0	COD	ATP	P0A6I6_P0A6I6	0	24	24
1B71_A	1LKM_A	0.36	189	10.7233	10.4616	0.361	0.9952	0.9987	0.9711	100	0	1	X-RAY DIFFRACTION	X-RAY DIFFRACTION	0	1.9	1.69	298	95	0	203	8	8	0	0	0	0	0	NA	1	0	191	191	0	882_881	Desulfovibrio vulgaris vulgaris (strain Hildenborough)	strain Hildenborough	2	0	FE, FE, ZN	FE, FE, FE	2	0	FE,FE,ZN	FE,FE,FE	P24931_P24931	0	4	4
2WE4_D	2WE5_A	2.64	272	11.1537	10.8646	3.392	0.8893	0.8261	0.6917	100	0	1	X-RAY DIFFRACTION	X-RAY DIFFRACTION	0	2.02	1.39	100	100	1	0	NA	NA	NA	NA	0	0	0	NA	1	0	310	310	1	1351_1351	Streptococcus liquefaciens	Streptococcus liquefaciens	2	0	SO4,SO4,SO4,SO4	ADP, MG,ACT	2	0	SO4,SO4	ADP	P0A2X7_P0A2X7	0	2	2
3NEL_B	3NEM_A	0.79	434	14.6579	14.1456	0.793	0.9899	0.96	0.8602	100	0	1	X-RAY DIFFRACTION	X-RAY DIFFRACTION	0	1.954	1.89	120	120	1	0	NA	NA	NA	NA	0	0	0	NA	1	0	438	438	1	311400_311400	strain KOD1	strain KOD1	1	NA	NA	AMO	1	NA	NA	AMO	Q52428_Q52428	0	2	2
1J18_A	5BCA_D	0.99	510	15.481	14.9162	0.99	0.9915	0.9869	0.9065	100	0	1	X-RAY DIFFRACTION	X-RAY DIFFRACTION	0	2	2.2	100	293	0	193	4.6	9	0	4.4	0	0	0	NA	1	0	516	516	1	1396_1396	VKM B-504	VKM B-504	2	0	GLC,GLC,GLC,GLC,GLC,BGC,GLC,BGC, CA,SO4,ACY	CA	2	0	GLC,GLC,GLC,GLC,GLC,BGC,GLC,BGC,CA	CA	P36924_P36924	0	1	1
1B93_A	1IK4_E	0.7	147	9.6313	9.4392	0.719	0.9521	0.9457	0.8717	100	0	1	X-RAY DIFFRACTION	X-RAY DIFFRACTION	0	1.9	2	277	277	1	0	6.5	6.5	1	0	0	0	0	NA	1	0	152	152	1	562_562	bacterium E3	bacterium E3	2	0	FMT,FMT,FMT	PGH	1	NA	NA	PGH	P0A731_P0A731	0	6	6
1B9S_A	1IVB_A	0.37	389	14.172	13.6906	0.366	0.9974	0.9987	0.9705	100	0	1	X-RAY DIFFRACTION	X-RAY DIFFRACTION	0	2.5	2.4	295	NA	NA	NA	6.8	NA	NA	NA	0	0	0	NA	1	0	390	390	0	107412_11520	Influenza B virus (strain B/Lee/1940)	Influenza virus type B	2	0	NAG, CA, CA,FDI	NAG, CA, CA,ST1	2	0	NAG,CA,FDI	NAG,CA,ST1	P03474_P03474	0	4	4
1ESG_B	3BAM_B	2.47	184	9.5121	9.3275	4.37	0.8831	0.8337	0.6878	100	0	1	X-RAY DIFFRACTION	X-RAY DIFFRACTION	0	1.9	1.8	110	110	1	0	4.8	5.3	0	0.5	0	0	0	NA	1	0	213	213	1	1390_1390	strain Fukumoto strain F	strain Fukumoto strain F	0	NA	NA	NA	1	NA	NA	NUC,NUC,NUC	P23940_P23940	NA	NA	5
4CPA_B	7CPA_A	0.5	306	12.9339	12.5314	0.498	0.9946	0.9927	0.9593	100	0	1	X-RAY DIFFRACTION	X-RAY DIFFRACTION	0	2.5	2	NA	NA	NA	NA	NA	NA	NA	NA	0	0	0	NA	1	0	307	307	1	9913_9913	domestic cow	domestic cow	2	0	GLY	ZN,FVF	2	0	ZN,GLY	ZN,FVF	P00730_P00730	1	2	1
1BAY_B	1GSY_B	0.48	193	10.8166	10.549	0.479	0.9214	0.9246	0.884	100	0	1	X-RAY DIFFRACTION	X-RAY DIFFRACTION	0	2	2.44	NA	NA	NA	NA	NA	NA	NA	NA	0	0	0	NA	1	0	209	209	1	10090_10090	transgenic mice	transgenic mice	1	NA	NA	GSH	1	NA	NA	GSH	P19157_P19157	1	1	4
1BB6_A	1LMP_A	0.17	128	9.0508	8.8957	0.166	0.9985	1	0.9981	100	0	1	X-RAY DIFFRACTION	X-RAY DIFFRACTION	1	2	2	298	NA	NA	NA	10	NA	NA	NA	0	0	0	NA	1	0	129	129	1	8022_8022	rainbow trout	rainbow trout	2	0	UMG	NAG,NAG,NDG	2	0	UMG	NAG,NAG,NDG	P11941_P11941	0	1	1
1BBR_L	1UCY_J	2.2	30	2.9309	3.1866	7.53	0.3762	0.4792	0.3889	100	0	1	X-RAY DIFFRACTION	X-RAY DIFFRACTION	0	2.3	2.2	NA	NA	NA	NA	NA	NA	NA	NA	0	0	0	NA	1	0	49	49	1	9913_9913	domestic cow	domestic cow	0	NA	NA	NA	0	NA	NA	NA	P00735_P00735	NA	NA	NA
1L0L_H	1PP9_U	1.25	65	6.3948	6.4097	1.267	0.8803	0.9129	0.7765	100	0	1	X-RAY DIFFRACTION	X-RAY DIFFRACTION	0	2.35	2.1	NA	100	NA	NA	NA	6.65	NA	NA	0	0	0	NA	1	0	78	78	1	9913_9913	domestic cow	domestic cow	0	NA	NA	NA	0	NA	NA	NA	P00126_P00126	1	22	20
2HTN_H	3E1L_L	0.24	157	9.9124	9.7024	0.259	0.997	1	0.9937	100	0	1	X-RAY DIFFRACTION	X-RAY DIFFRACTION	1	2.5	2.5	100	100	1	0	7.5	5	0	2.5	0	0	0	NA	1	0	158	158	0	511693_83333	Escherichia coli strain BL21	Escherichia coli K12	2	0	FE, FE	SO4	2	0	HEM,FE,FE	HEM	P0ABD3_P0ABD3	0	24	24
1JLR_B	1JLS_B	0.58	223	11.4707	11.1614	0.581	0.99	0.9866	0.9308	100	0	1	X-RAY DIFFRACTION	X-RAY DIFFRACTION	0	2.45	2.5	298	298	1	0	5.6	5	0	0.6	1	1	2	1	1	0	243	243	1	5811_5811	Toxoplasma gondii	Toxoplasma gondii	2	0	PO4,PO4,GTP	PO4, MG,URA,PRP	2	0	PO4,GTP,GTP	PO4,MG,URA,PRP	Q26998_Q26998	0	4	4
1BD9_B	2QYQ_A	0.44	184	10.6044	10.3502	0.467	0.9879	0.9879	0.9745	100	0	1	X-RAY DIFFRACTION	X-RAY DIFFRACTION	0	2.05	1.948	100	100	1	0	6.5	7	0	0.5	0	0	0	NA	1	0	187	187	1	9606_9606	man	man	1	NA	NA	PTR	1	NA	NA	PTR	P30086_P30086	0	1	1
1NTM_C	2A06_P	0.57	369	13.8713	13.409	0.574	0.9936	0.9845	0.9291	100	0	1	X-RAY DIFFRACTION	X-RAY DIFFRACTION	0	2.4	2.1	100	100	1	0	7.2	6.65	0	0.55	0	0	0	NA	1	0	379	379	1	9913_9913	domestic cow	domestic cow	2	0	HEM,HEM	BHG,AZI,PO4,HEM,HEM,SMA, UQ,CDL,PEE,UNL,UNL,UNL,UNL,UNL,UNL,UNL,GOL,GOL	2	0	HEM,HEM	AZI,HEM,HEM,SMA,UQ	P00157_P00157	1	22	20
1L0L_E	2A06_E	1.92	186	10.2175	9.9881	1.974	0.8998	0.8061	0.5982	100	0	1	X-RAY DIFFRACTION	X-RAY DIFFRACTION	0	2.35	2.1	NA	100	NA	NA	NA	6.65	NA	NA	0	0	0	NA	1	0	196	196	1	9913_9913	domestic cow	domestic cow	2	0	FES	FES,UNL,UNL,GOL,GOL	2	0	FES	FES,SMA	P13272_P13272	1	22	20
1L0L_I	2A06_V	2.59	13	-1.5395	0.0645	6.277	0.1186	0.2024	0.125	100	0	1	X-RAY DIFFRACTION	X-RAY DIFFRACTION	0	2.35	2.1	NA	100	NA	NA	NA	6.65	NA	NA	0	0	0	NA	1	0	78	78	1	9913_9913	domestic cow	domestic cow	1	NA	NA	UNL,UNL,UNL,UNL	0	NA	NA	NA	P13272_P13272	1	22	20
1BE9_A	1BFE_A	0.77	108	8.2845	8.1783	0.768	0.9703	0.9773	0.9023	100	0	1	X-RAY DIFFRACTION	X-RAY DIFFRACTION	0	1.82	2.3	100	100	1	0	7.5	7.5	1	0	0	0	0	NA	1	0	119	119	1	10116_10116	zitter rats	zitter rats	0	NA	NA	NA	1	NA	III	NA	P31016_P31016	1	2	1
1BG8_C	1DJ8_B	1.27	72	6.4998	6.5079	1.267	0.9128	0.9367	0.8924	100	0	1	X-RAY DIFFRACTION	X-RAY DIFFRACTION	0	2.2	2	293	100	0	193	3.6	4	0	0.4	0	0	0	NA	1	0	89	89	1	562_562	bacterium E3	bacterium E3	0	NA	NA	NA	0	NA	NA	NA	P0AES9_P0AES9	0	2	2
1JEJ_A	1M5R_A	2.26	327	12.5602	12.1814	2.265	0.9146	0.8034	0.6595	100	0	1	X-RAY DIFFRACTION	X-RAY DIFFRACTION	0	2.5	1.8	100	100	1	0	7.5	7.5	1	0	0	0	0	NA	1	0	351	351	1	10665_10665	phage T4	phage T4	1	NA	NA	UDP,TRS,TRS,MPD	1	NA	NA	NUC,NUC,UDP	P04547_P04547	1	1	3
1I5R_A	3DHE_A	1.39	276	12.2083	11.852	1.394	0.9713	0.9569	0.7887	100	0	1	X-RAY DIFFRACTION	X-RAY DIFFRACTION	0	1.6	2.3	100	287	0	187	7.5	7.2	0	0.3	0	0	0	NA	1	0	327	327	1	9606_9606	man	man	2	0	HYC,GOL,GOL,GOL	AND	2	0	HYC	AND	P14061_P14061	0	2	2
1RIW_C	2HNT_F	0.47	99	8.0094	7.9207	13.489	0.1492	0.125	0.08	100	0	1	X-RAY DIFFRACTION	X-RAY DIFFRACTION	0	2.04	2.5	293	NA	NA	NA	7.3	NA	NA	NA	0	0	0	NA	1	0	105	105	1	9606_9606	man	man	1	NA	NA, NA,OSC	NA	2	0	III,OSC	III	P00734_P00734	NA	NA	4
1G3T_B	1G3W_A	1.07	134	9.0556	8.9002	NA	NA	NA	NA	100	0	1	X-RAY DIFFRACTION	X-RAY DIFFRACTION	0	2.35	2.4	100	293	0	193	8.5	8.5	1	0	1	1	2	0	1	0	226	226	1	1717_1717	Pacinia loeffleri	Pacinia loeffleri	1	NA	NA	CD,SO4	1	NA	NA	SO4	P0DJL7_P0DJL7	0	2	2
1JPR_A	2XOF_B	0.75	340	13.4901	13.0521	0.749	0.9886	0.9676	0.8813	100	0	1	X-RAY DIFFRACTION	X-RAY DIFFRACTION	0	1.88	2.2	100	100	1	0	6	7.9	0	1.9	0	0	0	NA	1	0	375	375	0	562_83333	bacterium E3	Escherichia coli K12	2	0	MN, MN, HG, HG, HG, HG	NIY,FEO	2	0	MN,MN	FEO	P69924_P69924	0	2	2
1J35_A	1X2T_A	0.95	127	8.9533	8.8044	0.945	0.9661	0.9671	0.8818	100	0	1	X-RAY DIFFRACTION	X-RAY DIFFRACTION	0	1.8	1.72	100	100	1	0	8	6.5	0	1.5	0	0	0	NA	1	0	129	129	1	88087_88087	habu	habu	2	1	CA	CA	2	1	CA	CA	Q7LZ71_Q7LZ71	1	3	2
1IXX_D	1X2W_B	0.66	122	8.8527	8.7102	0.658	0.9789	0.9817	0.9207	100	0	1	X-RAY DIFFRACTION	X-RAY DIFFRACTION	0	2.5	2.29	288	100	0	188	7.8	4.6	0	3.2	0	0	0	NA	1	0	123	123	1	88087_88087	habu	habu	1	NA	CA	NA	1	NA	CA	NA	P23807_P23807	1	2	4
3BJL_B	4BJL_B	2.51	129	5.5375	5.6079	4.212	0.6866	0.6488	0.4791	100	0	1	X-RAY DIFFRACTION	X-RAY DIFFRACTION	0	2.3	2.4	NA	NA	NA	NA	NA	NA	NA	NA	0	0	0	NA	1	0	216	216	1	9606_9606	man	man	2	1	PCA	PCA	0	NA	NA	NA	no_data_no_data	0	2	2
4X19_N	4X1C_N	0.62	56	5.8469	5.8972	0.57	0.9381	0.9737	0.9123	100	0	1	X-RAY DIFFRACTION	X-RAY DIFFRACTION	0	1.944	1.7	100	100	1	0	8.5	8.5	1	0	0	0	0	NA	1	0	62	62	1	303_303	bacterium MASFP-4	bacterium MASFP-4	1	NA	NA	N80	0	NA	NA	NA	Q01468_Q01468	0	6	6
1HT3_A	1PFG_A	0.47	278	12.5049	12.1297	0.476	0.9941	0.9973	0.9247	100	0	1	X-RAY DIFFRACTION	X-RAY DIFFRACTION	0	1.8	2.5	277	277	1	0	6.5	6.5	1	0	0	0	0	NA	1	0	279	279	1	37998_37998	Tritirachium album	Tritirachium album	1	NA	HG, HG, CA	NA	2	0	HG,HG,CA	III,III	P06873_P06873	NA	1	NA
1IPS_A	3ZKU_A	0.96	322	13.1177	12.7035	0.964	0.9857	0.9769	0.9054	100	0	1	X-RAY DIFFRACTION	X-RAY DIFFRACTION	0	2.5	1.4	290	100	0	190	8.5	8.5	1	0	0	0	0	NA	1	0	331	331	1	162425_162425	Emericella nidulans (Aspergillus nidulans)	Emericella nidulans (Aspergillus nidulans)	2	0	MN, MN	FE,HCV	2	0	MN,MN	FE,HCV	P05326_P05326	0	1	1
1IIL_B	4OEE_A	1.57	127	8.7019	8.569	16.645	0.1785	0.1307	0.0777	100	0	1	X-RAY DIFFRACTION	X-RAY DIFFRACTION	0	2.3	1.5	100	100	1	0	7.5	4.2	0	3.3	1	1	2	0	1	0	155	155	1	9606_9606	man	man	1	NA	NA	GNX,IDY	1	NA	NA	GNX,IDY	P09038_P09038	1	2	1
3FA6_B	3FEK_B	1.34	134	9.1167	8.9574	1.335	0.9443	0.9288	0.7993	100	0	1	X-RAY DIFFRACTION	X-RAY DIFFRACTION	0	1.54	1.51	100	100	1	0	5.8	7.5	0	1.7	1	1	2	1	1	0	137	137	1	9606_9606	man	man	1	NA	LSR	NA	1	NA	LSR	NA	P29373_P29373	0	1	1
1F4K_B	2EFW_B	2.62	103	7.4082	7.3579	2.963	0.8387	0.8283	0.663	100	0	1	X-RAY DIFFRACTION	X-RAY DIFFRACTION	1	2.5	2.5	100	100	1	0	4.6	4.6	1	0	1	1	2	1	1	0	122	122	1	1423_1423	strain 168	strain 168	0	NA	NA	NA	2	1	NUC,NUC	NUC,NUC	P0CI76_P0CI76	0	4	4
2H46_E	3C7I_A	1.8	68	4.4651	4.607	13.278	0.6728	0.6733	0.6436	100	0	1	X-RAY DIFFRACTION	X-RAY DIFFRACTION	0	1.9	1.7	100	100	1	0	7	5	0	2	0	0	0	NA	1	0	116	116	NA	9606_no_data	man	NA	2	0	GOL	TVN,FMT	1	NA	NA	TVN	P62993_P62993	1	8	2
1E79_B	1H8E_A	1.7	475	14.9637	14.4319	1.73	0.9602	0.8755	0.7541	100	0	1	X-RAY DIFFRACTION	X-RAY DIFFRACTION	0	2.4	2	100	100	1	0	7	8	0	1	0	0	0	NA	1	0	510	510	1	9913_9913	domestic cow	domestic cow	2	0	MG,ADP,GOL	ADP, MG,GOL	2	1	ADP	ADP	P19483_P19483	0	9	9
2O0W_A	2O17_A	0.28	398	14.2898	13.8009	0.284	0.9985	1	0.9919	100	0	1	X-RAY DIFFRACTION	X-RAY DIFFRACTION	0	1.9	2.3	100	100	1	0	4.6	4.6	1	0	1	1	2	1	1	0	399	399	1	1423_1423	strain 168	strain 168	2	0	CA, CA, CA	ADA,ADA,ADA,ADA,ADA, CA, CA, CA	2	0	CA,CA	ADA,ADA,ADA,ADA,ADA,CA,CA	P39116_P39116	0	1	1
1LCB_A	3IK1_A	1.05	308	12.9308	12.5285	1.049	0.9768	0.9349	0.7733	100	0	1	X-RAY DIFFRACTION	X-RAY DIFFRACTION	0	2.5	2.25	NA	100	NA	NA	NA	6.8	NA	NA	0	0	0	NA	1	0	316	316	1	1582_1582	strain Tittsler303	strain Tittsler303	2	0	TMP,DHF	20C,UMP	2	0	TMP,DHF	20C,UMP	P00469_P00469	0	2	2
1ORB_A	1RHS_A	1.1	289	12.5815	12.2014	1.115	0.9892	0.9872	0.97	100	0	1	X-RAY DIFFRACTION	X-RAY DIFFRACTION	0	2	1.36	NA	100	NA	NA	NA	7.6	NA	NA	0	0	0	NA	1	0	296	296	1	9913_9913	domestic cow	domestic cow	2	0	ACT	CSS	0	NA	NA	NA	P00586_P00586	0	1	1
2ULL_A	3QGJ_A	0.43	196	10.8856	10.6136	16.729	0.1354	0.0799	0.0444	100	0	1	X-RAY DIFFRACTION	X-RAY DIFFRACTION	0	1.5	1.3	120	100	0	20	8	4.8	0	3.2	0	0	0	NA	1	0	198	198	1	69_69	UASM 495	UASM 495	2	0	SO4,SO4,SO4,TAM	EDO,EDO,EDO,SO4,SO4,SO4,SO4,TFA,TFA,TFA	1	NA	NA	III	P00778_P00778	NA	1	NA
1DM0_F	2XSC_B	0.96	68	6.563	6.567	0.955	0.9305	0.9674	0.8841	100	0	1	X-RAY DIFFRACTION	X-RAY DIFFRACTION	0	2.5	2.052	277	287	0	10	5	7	0	2	0	0	0	NA	1	0	69	69	0	622_562	Shigella shigae	bacterium E3	1	NA	NA	ZN	0	NA	NA	NA	Q7BQ98_P69179	1	12	5
3N0P_B	3NCB_B	0.29	205	11.0875	10.8026	0.305	0.9968	0.9976	0.9867	100	0	1	X-RAY DIFFRACTION	X-RAY DIFFRACTION	1	2.1	2.1	100	100	1	0	7.5	7.5	1	0	0	0	0	NA	1	0	210	210	1	9606_9606	man	man	2	1	NA, NA, CL, NA	NA, NA, CL, NA	0	NA	NA	NA	P16471_P16471	0	2	2
1POP_A	4KP9_B	0.58	211	11.2182	10.9249	0.581	0.989	0.987	0.9033	100	0	1	X-RAY DIFFRACTION	X-RAY DIFFRACTION	1	2.1	2.1	NA	100	NA	NA	NA	4.7	NA	NA	0	0	0	NA	1	0	212	212	1	3649_3649	papaya	papaya	2	0	MOH,MOH,MOH,MOH,MOH,MOH,MOH,MOH,MOH,MOH,MOH,MOH,MOH,MOH,MOH,MOH,MOH,MOH,MOH,MOH,MOH,MOH,MOH	YXX,SO4,ACT,ACT,ACT,ACT,ACT,ACT, NA	2	0	III	YXZ,YXX	P00784_P00784	0	2	2
1BQ4_D	4PGM_D	0.54	233	11.6729	11.3507	0.546	0.9829	0.9767	0.9206	100	0	1	X-RAY DIFFRACTION	X-RAY DIFFRACTION	0	2.5	2.3	100	100	1	0	8.65	8.65	1	0	0	0	0	NA	1	0	246	246	1	4932_4932	yeast	yeast	1	NA	SO4	NA	0	NA	NA	NA	P00950_P00950	0	1	1
1HAW_A	2ZON_B	0.39	333	13.3864	12.955	0.39	0.9969	0.9955	0.982	100	0	1	X-RAY DIFFRACTION	X-RAY DIFFRACTION	0	1.9	1.7	293	100	0	193	8.5	6.4	0	2.1	0	0	0	NA	1	0	336	336	1	85698_85698	strain Yabuuchi KM 543	strain Yabuuchi KM 543	2	0	CU1	CU, CU	2	0	CU1	CU,CU	O68601_O68601	1	3	4
4AR4_A	4K9F_A	1.36	52	5.5787	5.6465	0.19	0.9936	1	1	100	0	1	NEUTRON DIFFRACTION	NEUTRON DIFFRACTION	0	1.381	1.75	NA	293	NA	NA	6.2	NA	NA	NA	0	0	0	NA	1	0	54	54	0	2261_186497	strain Vc 1	Pyrococcus furiosus strain DSM 3638	2	0	FE,D8U,D8U,D3O,D3O,D3O,D3O	FE	1	NA	NA	FE	P24297_P24297	0	1	1
2UX6_A	2UXG_A	0.61	121	8.8189	8.6786	0.613	0.9848	0.9877	0.9775	100	0	1	X-RAY DIFFRACTION	X-RAY DIFFRACTION	0	1.3	1.99	100	100	1	0	7.5	5.5	0	2	0	0	0	NA	1	0	122	122	1	223_223	Achromobacter cycolclastes	Achromobacter cycolclastes	2	1	CU,GOL, CL	CU,GOL, CL	2	1	CU	CU	P19567_P19567	0	3	3
1GZZ_B	1IMX_A	2.78	51	5.0582	5.1602	1.279	0.8595	0.9018	0.8571	100	0	1	X-RAY DIFFRACTION	X-RAY DIFFRACTION	0	2.3	1.82	293	100	0	193	7.5	6.5	0	1	0	0	0	NA	1	0	70	70	1	9606_9606	man	man	2	0	C15	BR,CPQ	2	0	C15	CPQ	P05019_P05019	1	1	2
1BRL_C	3FGC_A	1.69	331	13.0604	12.6498	1.129	0.9469	0.9312	0.8331	100	0	1	X-RAY DIFFRACTION	X-RAY DIFFRACTION	0	2.4	2.3	NA	100	NA	NA	NA	7.5	NA	NA	0	0	0	NA	1	0	355	355	1	669_669	Vibrio trachuri Iwamoto et al. 1996	Vibrio trachuri Iwamoto et al. 1996	1	NA	NA	FMN,PO4,SO4,SO4,SO4,SO4,SO4	1	NA	NA	FMN	P07740_P07740	0	2	2
1T4B_B	1T4D_B	0.52	366	13.861	13.3994	0.524	0.9947	0.9871	0.9646	100	0	1	X-RAY DIFFRACTION	X-RAY DIFFRACTION	0	1.6	1.95	100	NA	NA	NA	7.5	8.5	0	1	0	0	0	NA	1	0	367	367	1	562_562	bacterium E3	bacterium E3	1	NA	NA, NA	NA	0	NA	NA	NA	P0A9Q9_P0A9Q9	0	2	2
3BAW_A	4GQQ_A	1	482	14.9458	14.4151	1.446	0.9775	0.9439	0.8914	100	0	1	X-RAY DIFFRACTION	X-RAY DIFFRACTION	0	2	1.35	100	100	1	0	7.5	7.5	1	0	0	0	0	NA	1	0	496	496	1	9606_9606	man	man	2	0	PCA,NAG, CA, CL,AZI,AZI, NA, NA, NA	PCA,NAG,0XR,0XR,0XR, CL, CA	2	0	CA,CL,AZI,AZI	0XR,0XR,0XR,CA	P04746_P04746	0	1	1
1QG5_A	4IB8_A	1.39	145	9.227	9.0607	1.504	0.8901	0.8608	0.7547	100	0	1	X-RAY DIFFRACTION	X-RAY DIFFRACTION	0	2	2.3	291	110	0	181	7.9	7.5	0	0.4	0	0	0	NA	1	0	162	162	1	9913_9913	domestic cow	domestic cow	1	NA	NA	SDS	1	NA	NA	SDS	P02754_P02754	0	1	1
1OHP_B	1QJG_E	0.92	122	8.72	8.586	NA	NA	NA	NA	100	0	1	X-RAY DIFFRACTION	X-RAY DIFFRACTION	0	1.53	2.3	100	287	0	187	4.6	4.6	1	0	1	1	2	0	1	0	125	125	1	285_285	strain KS 0043	strain KS 0043	2	0	ESR	EQU	2	0	ESR	EQU	P00947_P00947	0	2	2
1RZL_A	1UVB_A	1.65	87	7.2558	7.2153	1.648	0.8704	0.8626	0.7005	100	0	1	X-RAY DIFFRACTION	X-RAY DIFFRACTION	0	1.6	2.1	290	160	0	130	7.8	5.6	0	2.2	0	0	0	NA	1	0	91	91	1	4530_4530	rice	rice	2	0	SO4,CXS,CXS	PAM,PAM	1	NA	CXS,CXS	NA	Q0IQK9_Q0IQK9	1	2	1
1RDN_1	1RDO_2	0.35	110	8.431	8.3154	0.357	0.9831	0.9888	0.9621	100	0	1	X-RAY DIFFRACTION	X-RAY DIFFRACTION	0	1.8	1.7	100	100	1	0	7.4	7.4	1	0	0	0	0	NA	1	0	113	113	1	10117_10117	roof rat	roof rat	2	0	NDG, CA, CA, CL	CA, CA	2	1	CA,CA	CA,CA	P08661_P08661	0	2	2
1BV9_A	1MES_B	0.33	98	7.9691	7.883	0.326	0.9921	1	0.9848	100	0	1	X-RAY DIFFRACTION	X-RAY DIFFRACTION	0	2	1.9	278	NA	NA	NA	6.5	NA	NA	NA	1	1	2	0	1	0	99	99	1	11676_11676	human immunodeficiency virus-1 HIV-1	human immunodeficiency virus-1 HIV-1	2	0	XV6	DMP	2	0	XV6	DMP	P04585_P03366	0	2	2
1PHR_A	1Z12_A	0.45	153	9.8018	9.5988	0.541	0.9696	0.9745	0.9172	100	0	1	X-RAY DIFFRACTION	X-RAY DIFFRACTION	0	2.1	2.2	NA	298	NA	NA	NA	7.5	NA	NA	0	0	0	NA	1	0	157	157	1	9913_9913	domestic cow	domestic cow	2	0	SO4	VO4	0	NA	NA	NA	P11064_P11064	0	1	1
1KXQ_C	1KXV_A	0.59	494	15.4058	14.8458	0.594	0.9948	0.9869	0.9451	100	0	1	X-RAY DIFFRACTION	X-RAY DIFFRACTION	1	1.6	1.6	100	100	1	0	7	5	0	2	0	0	0	NA	1	0	496	496	1	9823_9823	wild boar	wild boar	1	NA	CA, CL	NA	1	NA	CA	NA	P00690_P00690	NA	NA	NA
1XNB_A	3HD8_B	1.1	183	10.5803	10.3277	1.093	0.9605	0.9198	0.8057	100	0	1	X-RAY DIFFRACTION	X-RAY DIFFRACTION	0	1.49	2.39	NA	100	NA	NA	NA	4.6	NA	NA	0	0	0	NA	1	0	185	185	0	1397_1423	VKM B-1242	strain 168	1	NA	SO4	NA	0	NA	NA	NA	P09850_P18429	NA	1	NA
1BWA_A	1MEU_B	0.3	98	7.9691	7.883	0.297	0.9935	1	0.9874	100	0	1	X-RAY DIFFRACTION	X-RAY DIFFRACTION	1	1.9	1.9	287	NA	NA	NA	6.5	NA	NA	NA	1	1	2	0	1	0	99	99	1	11676_11676	human immunodeficiency virus-1 HIV-1	human immunodeficiency virus-1 HIV-1	0	NA	NA	NA	2	0	XV6	DMP	P04585_P03366	0	2	2
1FXW_A	1WAB_A	0.73	208	11.0608	10.7776	0.728	0.9813	0.9764	0.9328	100	0	1	X-RAY DIFFRACTION	X-RAY DIFFRACTION	0	2.1	1.7	110	NA	NA	NA	6.4	NA	NA	NA	0	0	0	NA	1	0	232	232	1	9913_9913	domestic cow	domestic cow	2	0	CA	ACT	2	0	CA	ACT	Q29460_Q29460	0	2	2
1V13_A	1V15_A	1.68	92	6.7149	6.7091	1.889	0.8447	0.8491	0.7264	100	0	1	X-RAY DIFFRACTION	X-RAY DIFFRACTION	0	2	2.4	100	100	1	0	5.8	7.5	0	1.7	1	1	2	1	1	0	134	134	1	562_562	bacterium E3	bacterium E3	2	1	ZN	ZN	2	0	ZN	NUC,NUC,ZN	P09883_P09883	1	2	6
1CE8_H	1JDB_I	0.31	378	14.0251	13.5531	0.325	0.9979	0.9993	0.9828	100	0	1	X-RAY DIFFRACTION	X-RAY DIFFRACTION	1	2.1	2.1	130	120	0	10	7.4	7.4	1	0	0	0	0	NA	1	0	382	382	1	562_562	bacterium E3	bacterium E3	2	0	K	K, CL	2	0	ORN,K	GLN,K	P0A6F1_P0A6F1	NA	2	NA
1FZM_B	1S7V_B	1.1	97	7.8506	7.7721	1.116	0.9278	0.9192	0.7652	100	0	1	X-RAY DIFFRACTION	X-RAY DIFFRACTION	0	1.8	2.2	100	NA	NA	NA	6.4	7.5	0	1.1	0	0	0	NA	1	0	99	99	1	10090_10090	transgenic mice	transgenic mice	1	NA	PO4,MPD	NA	0	NA	NA	NA	P01887_P01887	0	3	3
2ZQ7_A	2ZQ9_A	0.31	258	12.1496	11.797	0.314	0.9973	0.999	0.9817	100	0	1	X-RAY DIFFRACTION	X-RAY DIFFRACTION	0	0.94	1.07	100	100	1	0	5.5	5.5	1	0	1	1	2	1	1	0	262	262	1	562_562	bacterium E3	bacterium E3	2	0	SO4,SO4,SO4,SO4,SO4	SO4,SO4,CEO,CLS,SPA	1	NA	NA	CEO,CLS,SPA	Q47066_Q47066	0	1	1
2P42_B	2P49_B	1.09	118	8.5141	8.3932	1.094	0.9315	0.9329	0.9085	100	0	1	X-RAY DIFFRACTION	X-RAY DIFFRACTION	0	1.8	1.38	100	100	1	0	7.5	8.5	0	1	0	0	0	NA	1	0	123	123	1	9838_9838	one-humped camel	one-humped camel	1	NA	MSE,MSE,MSE	NA	0	NA	NA	NA	no_data_A2KD57	NA	NA	NA
1ZP5_A	3DPF_B	1	161	9.9107	9.7008	1.005	0.9698	0.9555	0.839	100	0	1	X-RAY DIFFRACTION	X-RAY DIFFRACTION	0	1.8	2.1	100	100	1	0	6	6	1	0	0	0	0	NA	1	0	163	163	1	9606_9606	man	man	2	0	CA, CA, ZN, ZN,2NI	CA, CA, ZN, ZN,AXB	2	0	CA,CA,ZN,ZN,2NI	CA,CA,ZN,ZN,AXB	P22894_P22894	0	1	1
1OXB_A	1OXK_G	0.65	155	9.8574	9.6508	0.645	0.9827	0.984	0.9359	100	0	1	X-RAY DIFFRACTION	X-RAY DIFFRACTION	0	2.3	2.1	100	100	1	0	5.3	5.3	1	0	0	0	0	NA	1	0	166	166	1	4932_4932	yeast	yeast	2	0	SO4	SO4,SO4	0	NA	NA	NA	Q07688_Q07688	1	2	12
1UAC_L	2DQF_D	0.45	106	8.2819	8.1759	0.462	0.9858	0.9953	0.9463	100	0	1	X-RAY DIFFRACTION	X-RAY DIFFRACTION	0	1.7	2.5	100	100	1	0	6.6	4.6	0	2	0	0	0	NA	1	0	107	107	1	10090_10090	transgenic mice	transgenic mice	0	NA	NA	NA	0	NA	NA	NA	no_data_Q65ZI1	NA	NA	NA
1UA6_H	1UAC_H	0.46	113	8.5399	8.4173	0.524	0.9842	0.989	0.943	100	0	1	X-RAY DIFFRACTION	X-RAY DIFFRACTION	0	1.9	1.7	100	100	1	0	7.5	6.6	0	0.9	1	1	2	1	1	0	114	114	1	10090_10090	transgenic mice	transgenic mice	0	NA	NA	NA	0	NA	NA	NA	no_data_no_data	NA	NA	NA
3FL1_A	3FL3_B	2.84	102	7.0603	7.0323	3.698	0.816	0.8463	0.7684	100	0	1	X-RAY DIFFRACTION	X-RAY DIFFRACTION	0	1.9	1.6	100	100	1	0	8.5	8.5	1	0	1	1	2	1	1	0	124	124	1	9913_9913	domestic cow	domestic cow	2	0	YCM,YCM,TRE	YCM,YCM	1	NA	TRE	NA	P61823_P61823	0	2	2
1C0F_S	3A5M_S	0.7	122	8.8527	8.7102	0.696	0.9805	0.9898	0.9736	100	0	1	X-RAY DIFFRACTION	X-RAY DIFFRACTION	1	2.4	2.4	100	100	1	0	6.6	NA	NA	NA	1	1	2	0	1	0	127	127	1	9606_9606	man	man	2	1	CA, CA	CA, CA	2	1	CA,CA	CA,CA	P06396_P06396	0	2	2
2VDR_L	3ZE2_F	1.05	213	11.261	10.9651	1.07	0.9647	0.9229	0.8084	100	0	1	X-RAY DIFFRACTION	X-RAY DIFFRACTION	0	2.4	2.35	100	100	1	0	NA	8.9	NA	NA	0	0	0	NA	1	0	214	214	1	10090_10090	transgenic mice	transgenic mice	1	NA	NA	GOL,GOL	0	NA	NA	NA	no_data_no_data	1	5	20
1GAR_A	1JKX_B	1.69	196	10.5106	10.2624	2.148	0.9191	0.8995	0.8289	100	0	1	X-RAY DIFFRACTION	X-RAY DIFFRACTION	0	1.96	1.6	NA	95	NA	NA	NA	7.4	NA	NA	0	0	0	NA	1	0	212	212	1	562_562	bacterium E3	bacterium E3	2	0	U89	138	2	0	U89	138	P08179_P08179	1	2	1
3GVB_A	4KG2_A	1.01	352	13.5046	13.0658	1.035	0.9861	0.9763	0.9036	100	0	1	X-RAY DIFFRACTION	X-RAY DIFFRACTION	0	1.8	1.89	100	100	1	0	8.7	8.7	1	0	0	0	0	NA	1	0	358	358	1	83333_83333	Escherichia coli K12	Escherichia coli K12	2	0	PO4,PO4,PO4,PO4,3GV,DMS	PO4,PCZ	2	0	3GV	PCZ	P00811_P00811	1	1	2
1ESJ_B	1ESQ_C	1.14	269	12.1938	11.8384	1.167	0.9795	0.9726	0.8932	100	0	1	X-RAY DIFFRACTION	X-RAY DIFFRACTION	0	1.8	2.5	100	100	1	0	7.6	7.6	1	0	1	1	2	1	1	0	284	284	1	1423_1423	strain 168	strain 168	1	NA	NA	MG, MG,ATP,TZP	1	NA	NA	TZP,ATP,TZP	P39593_P39593	0	3	3
1C3X_B	1QE5_C	0.45	265	12.2763	11.9157	0.445	0.9948	0.9925	0.9549	100	0	1	X-RAY DIFFRACTION	X-RAY DIFFRACTION	0	2.4	2.2	100	277	0	177	6.2	NA	NA	NA	0	0	0	NA	1	0	266	266	1	40001_40001	Cellulosimonas sp.	Cellulosimonas sp.	2	0	PO4, CA,8IG	PO4	2	0	PO4,CA,8IG	PO4	P81989_P81989	0	3	3
1C48_E	1CQF_C	0.58	68	6.563	6.567	NA	NA	NA	NA	100	0	1	X-RAY DIFFRACTION	X-RAY DIFFRACTION	0	1.6	2.2	100	298	0	198	8.5	7.5	0	1	1	1	2	0	1	0	69	69	0	12371_562	Phage h30	bacterium E3	1	NA	NA	GLA,GAL,BGC	1	NA	NA	GLA,GLA	P69178_P69179	1	5	1
1C4F_A	1Q4A_A	0.34	223	11.4707	11.1614	0.346	0.9874	0.9912	0.9701	100	0	1	X-RAY DIFFRACTION	X-RAY DIFFRACTION	0	2.25	1.45	295	NA	NA	NA	4.6	8.5	0	3.9	1	1	2	1	1	0	236	236	1	6100_6100	Jellyfish	Jellyfish	2	1	CRO	CRO	0	NA	NA	NA	P42212_P42212	0	1	1
1C5E_B	1TCZ_E	0.38	94	7.8047	7.7291	NA	NA	NA	NA	100	0	1	X-RAY DIFFRACTION	X-RAY DIFFRACTION	0	1.1	1.85	100	100	1	0	6.5	8.5	0	2	0	0	0	NA	1	0	95	95	1	10710_10710	phage lambda	phage lambda	0	NA	NA	NA	0	NA	NA	NA	P03712_P03712	0	3	3
1DVM_B	3PB1_I	1.04	358	13.5606	13.1182	1.106	0.9576	0.952	0.876	100	0	1	X-RAY DIFFRACTION	X-RAY DIFFRACTION	0	2.4	2.3	93	100	0	7	6.1	7.4	0	1.3	1	1	2	0	1	0	379	379	1	9606_9606	man	man	1	NA	CL	NA	1	NA	CL	NA	P05121_P05121	NA	1	NA
1C5K_A	2IVZ_D	0.88	382	13.9582	13.4905	0.882	0.9838	0.9599	0.8618	100	0	1	X-RAY DIFFRACTION	X-RAY DIFFRACTION	1	2	2	100	100	1	0	6.5	7.5	0	1	0	0	0	NA	1	0	439	439	1	562_562	bacterium E3	bacterium E3	2	0	YB	CA, CA	1	NA	NA	III,CA	P0A855_P0A855	1	1	2
1HCG_A	2XBW_A	0.64	228	11.3163	11.0169	0.998	0.9576	0.9423	0.8868	100	0	1	X-RAY DIFFRACTION	X-RAY DIFFRACTION	0	2.2	1.72	NA	100	NA	NA	NA	6.5	NA	NA	0	0	0	NA	1	0	241	241	1	9606_9606	man	man	1	NA	NA	455, CA, NA	1	NA	NA	455,CA	P00742_P00742	0	2	2
1XKA_L	1XKB_A	2.11	65	4.4239	4.5686	2.666	0.6885	0.7611	0.6194	100	0	1	X-RAY DIFFRACTION	X-RAY DIFFRACTION	0	2.3	2.4	100	100	1	0	5.5	6	0	0.5	0	0	0	NA	1	0	95	95	1	9606_9606	man	man	2	0	BHD	BHD, CA	1	NA	NA	CA	P00742_P00742	1	2	4
1GI7_A	1GJA_A	3.07	5	-2.7737	0.0001	1.818	0.4546	0.6154	0.5577	100	0	1	X-RAY DIFFRACTION	X-RAY DIFFRACTION	0	1.79	1.56	277	298	0	21	6.5	6.5	1	0	0	0	0	NA	1	0	23	23	1	9606_9606	man	man	0	NA	NA	NA	0	NA	NA	NA	P00749_P00749	0	2	2
1C6N_A	1L89_A	0.3	161	10.0208	9.8038	0.306	0.9959	1	0.9877	100	0	1	X-RAY DIFFRACTION	X-RAY DIFFRACTION	0	2.2	1.9	273	NA	NA	NA	6.9	NA	NA	NA	1	0	1	NA	1	0	164	164	1	10665_10665	phage T4	phage T4	2	0	CL, CL, XE, XE, XE, XE,BME,BME	CL, CL,BME,BME	1	NA	XE,XE,XE,XE	NA	P00720_P00720	0	1	1
1C6Y_B	1C6Z_A	0.59	98	7.9691	7.883	NA	NA	NA	NA	100	0	1	X-RAY DIFFRACTION	X-RAY DIFFRACTION	1	2.5	2.5	NA	NA	NA	NA	NA	NA	NA	NA	0	0	0	NA	1	0	99	99	1	11676_11676	human immunodeficiency virus-1 HIV-1	human immunodeficiency virus-1 HIV-1	1	NA	MK1	NA	2	0	MK1	ROC	O09893_O09893	0	2	2
1C78_B	1C79_A	0.83	122	8.4657	8.3479	4.148	0.9214	0.9192	0.8308	100	0	1	X-RAY DIFFRACTION	X-RAY DIFFRACTION	1	2.3	2.3	298	298	1	0	8.5	8.5	1	0	0	0	0	NA	1	0	136	136	1	1280_1280	Streptococcus aureus	Streptococcus aureus	0	NA	NA	NA	0	NA	NA	NA	P68802_P68802	0	1	1
1QL3_A	1QL4_C	1.57	95	7.6135	7.5502	2.462	0.9545	0.9596	0.904	100	0	1	X-RAY DIFFRACTION	X-RAY DIFFRACTION	0	1.4	1.5	100	100	1	0	4.5	4.5	1	0	0	0	0	NA	1	0	99	99	1	266_266	strain Stanier 381	strain Stanier 381	2	1	HEC	HEC	2	1	HEC	HEC	P54820_P54820	0	1	1
1C7N_H	1C7O_G	0.37	393	14.2247	13.7399	0.369	0.9974	0.9981	0.9746	100	0	1	X-RAY DIFFRACTION	X-RAY DIFFRACTION	0	1.9	2.5	100	100	1	0	6.5	6.5	1	0	0	0	0	NA	1	0	399	399	1	158_158	Treponema orthodontum	Treponema orthodontum	2	0	PLP	PPG	2	0	PLP	PPG	Q56257_Q56257	0	2	2
1C81_A	1TIP_B	0.52	190	10.7468	10.4836	NA	NA	NA	NA	100	0	1	X-RAY DIFFRACTION	X-RAY DIFFRACTION	0	2.5	2.2	100	95	0	5	7.25	NA	NA	NA	0	1	1	NA	1	0	191	191	1	10116_10116	zitter rats	zitter rats	2	0	FDQ	NEP,F6P	2	0	FDQ	F6P	P07953_P07953	0	1	1
1EGU_A	1OJP_A	0.46	719	17.5261	16.831	0.214	0.9953	0.9952	0.9907	100	0	1	X-RAY DIFFRACTION	X-RAY DIFFRACTION	0	1.56	1.9	100	100	1	0	6	6	1	0	0	0	0	NA	1	0	731	731	1	1313_1313	Streptococcus pneumoniae (Klein 1884) Chester 1901	Streptococcus pneumoniae (Klein 1884) Chester 1901	2	0	SO4,SO4	NG6,GCD,SO4,SO4,SO4,SO4	2	0	SO4	GCD,NG6,SO4,SO4	Q54873_Q54873	0	1	1
1C9K_C	1CBU_C	1.53	158	9.6125	9.4215	NA	NA	NA	NA	100	0	1	X-RAY DIFFRACTION	X-RAY DIFFRACTION	0	2.2	2.3	133	263	0	130	9	5.5	0	3.5	0	0	0	NA	1	0	180	180	NA	no_data_no_data	NA	NA	2	0	MG,POP,5GP	SO4	1	NA	MG,POP,5GP	NA	Q05599_Q05599	0	3	3
1C9U_A	1QBI_B	0.49	433	14.6733	14.1599	0.486	0.9914	0.9868	0.9404	100	0	1	X-RAY DIFFRACTION	X-RAY DIFFRACTION	0	2.2	1.72	100	100	1	0	9.2	9.2	1	0	0	0	0	NA	1	0	454	454	1	471_471	Neisseria winogradskyi	Neisseria winogradskyi	2	0	CA, CA, CA,PQQ,GOL,GOL,GOL	PT, CA, CA, CA	2	0	CA,CA,CA,PQQ	CA,CA,CA	P13650_P13650	1	2	1
1D00_B	1D0J_A	0.7	167	10.1792	9.9522	0.696	0.9815	0.9777	0.9226	100	0	1	X-RAY DIFFRACTION	X-RAY DIFFRACTION	0	2	2.5	110	110	1	0	6	6	0	0	0	0	0	NA	1	0	168	168	1	9606_9606	man	man	0	NA	NA	NA	2	1	III	III	Q12933_Q12933	1	6	11
1CAG_B	1CGD_A	1.42	30	3.6653	3.8638	NA	NA	NA	NA	100	0	1	X-RAY DIFFRACTION	X-RAY DIFFRACTION	1	1.85	1.85	NA	NA	NA	NA	NA	NA	NA	NA	0	0	0	NA	1	0	30	30	NA	no_data_no_data	NA	NA	2	0	HYP,HYP,HYP,HYP,HYP,HYP,HYP,HYP,HYP,HYP,ACY,ACY	HYP,HYP,HYP,HYP,HYP,HYP,HYP,HYP,HYP,HYP,ACY,ACY,ACY,ACY	0	NA	NA	NA	no_data_no_data	0	3	3
1SD2_A	3OZE_E	1.33	253	11.7408	11.4143	0.697	0.9553	0.9498	0.9148	100	0	1	X-RAY DIFFRACTION	X-RAY DIFFRACTION	0	2.1	2	100	100	1	0	7.8	7.5	0	0.3	0	0	0	NA	1	0	283	283	1	9606_9606	man	man	2	0	SO4,MTH	PO4	1	NA	MTH	NA	Q13126_Q13126	0	3	3
1CB2_B	1QJW_B	0.63	360	13.7456	13.2914	0.625	0.9926	0.9827	0.9185	100	0	1	X-RAY DIFFRACTION	X-RAY DIFFRACTION	0	2	1.9	NA	100	NA	NA	NA	6	NA	NA	1	1	2	1	1	0	365	365	1	51453_51453	VTT D-74083	VTT D-74083	2	0	NAG,NAG,MAN,MAN,MAN,MAN,MAN,MAN,MAN	NAG,NAG,MAN,MAN,MAN,MAN,MAN,MAN,MAN,MGL,SGC,GLC,GLC, CD, CD,GOL	2	0	NAG,NAG,MAN,MAN,MAN,MAN,MAN,MAN	MAN,MAN,MAN,MAN,MAN,MAN,MGL,SGC,GLC,GLC	P07987_P07987	0	1	1
1CB7_D	1I9C_D	0.18	482	15.2986	14.7455	0.178	0.9995	1	1	100	0	1	X-RAY DIFFRACTION	X-RAY DIFFRACTION	0	2	1.9	105	103	0	2	4.5	4.6	0	0.1	0	0	0	NA	1	0	483	483	1	1494_1494	NCTC 13027	NCTC 13027	2	0	TAR	5AD,GLU,2AS	2	0	COB,TAR	B12,GLU,2AS	P80077_P80077	0	4	4
4KO2_T	4KO4_S	0.33	278	12.5049	12.1297	0.334	0.9972	0.9982	0.9803	100	0	1	X-RAY DIFFRACTION	X-RAY DIFFRACTION	0	1.6	2	100	100	1	0	8.5	8.5	1	0	0	0	0	NA	1	0	283	283	1	899_899	VKM B-1378	VKM B-1378	2	0	SF4,SF4,SF4, CA, CA, CA	SF4,SF4,SF4, CA, CL,GOL,GOL, CA	2	0	SF4,SF4,SF4,CA,CA	SF4,SF4,SF4	P13063_P13063	0	2	2
1CC7_A	3K7R_G	0.98	70	6.575	6.5782	0.974	0.9316	0.9549	0.8507	100	0	1	X-RAY DIFFRACTION	X-RAY DIFFRACTION	0	1.2	2.28	95	100	0	5	6	7	0	1	0	0	0	NA	1	0	73	73	1	4932_4932	yeast	yeast	2	0	BEN	CU, CU	1	NA	NA	CU,4SM	P38636_P38636	1	1	6
1U74_A	2BCN_C	0.57	293	12.7216	12.3326	0.567	0.9946	0.9949	0.9813	100	0	1	X-RAY DIFFRACTION	X-RAY DIFFRACTION	0	2.4	1.7	78	150	0	72	7	7.2	0	0.2	0	0	0	NA	1	0	296	296	1	4932_4932	yeast	yeast	2	0	PO4,ZNH	ZNH	2	1	ZNH	ZNH	P00431_P00431	NA	NA	NA
4CD2_A	4IXE_D	1.45	197	10.6256	10.3701	1.512	0.9364	0.9066	0.79	100	0	1	X-RAY DIFFRACTION	X-RAY DIFFRACTION	0	2	1.54	293	113	0	180	6	7.5	0	1.5	0	0	0	NA	1	0	206	206	1	4754_4754	Pneumocystis carinii f. sp. rattus	Pneumocystis carinii f. sp. rattus	2	0	FOL	IXE,NDP	2	0	FOL	IXE,NDP	P16184_P16184	0	1	1
1FQO_A	1FSF_A	1.12	265	12.2763	11.9157	1.191	0.9668	0.906	0.7829	100	0	1	X-RAY DIFFRACTION	X-RAY DIFFRACTION	0	2.2	1.9	110	110	1	0	7.5	6.8	0	0.7	0	0	0	NA	1	0	266	266	1	562_562	bacterium E3	bacterium E3	1	NA	F6R,F6R	NA	1	NA	F6R,F6R	NA	P0A759_P0A759	0	6	6
1CXI_A	2CXG_A	0.38	685	17.2626	16.5844	0.383	0.9982	0.9993	0.9625	100	0	1	X-RAY DIFFRACTION	X-RAY DIFFRACTION	0	2.2	2.5	120	293	0	173	7.55	7.55	1	0	0	0	0	NA	1	0	686	686	1	1397_1397	VKM B-1242	VKM B-1242	2	0	MAL,MAL,MAL, CA, CA	GLC,GLC,GLC,G6D,ACI,GLC,GLC,GLC,GLC,GLC,GLC,GLC, CA, CA	2	0	MAL,MAL,MAL,CA,CA	GLC,GLC,GLC,G6D,ACI,GLC,GLC,GLC,GLC,GLC,CA,CA	P43379_P43379	0	1	1
1B8C_B	1B8L_A	1.41	102	7.7638	7.6908	NA	NA	NA	NA	100	0	1	X-RAY DIFFRACTION	X-RAY DIFFRACTION	0	2	1.7	100	110	0	10	7	6.9	0	0.1	1	1	2	1	1	0	108	108	1	7962_7962	mirror carp	mirror carp	2	0	MG	CO3, CA	2	0	MG	CO3,CA	P02618_P02618	0	1	1
1LDS_A	4NQV_B	3.01	87	6.8046	6.793	3.136	0.8348	0.8375	0.7225	100	0	1	X-RAY DIFFRACTION	X-RAY DIFFRACTION	0	1.8	2.39	100	100	1	0	5.7	5.6	0	0.1	0	0	0	NA	1	0	100	100	1	9606_9606	man	man	1	NA	NA	NA	0	NA	NA	NA	P61769_P61769	1	1	3
1IKG_A	1SCW_A	0.28	344	13.5486	13.1069	0.275	0.9984	1	0.9877	100	0	1	X-RAY DIFFRACTION	X-RAY DIFFRACTION	0	1.9	1.13	100	100	1	0	6.8	6.8	1	0	0	0	0	NA	1	0	349	349	1	31952_31952	Streptomyces sp. R61	Streptomyces sp. R61	2	0	REX	CP5,GOL,GOL,GOL,GOL,GOL,GOL	2	0	REX	CP5	P15555_P15555	0	1	1
1AYI_A	1UNK_C	1.96	82	7.0174	6.9922	1.954	0.927	0.9397	0.8391	100	0	1	X-RAY DIFFRACTION	X-RAY DIFFRACTION	0	2	1.8	298	NA	NA	NA	7.2	NA	NA	NA	0	0	0	NA	1	0	87	87	1	562_562	bacterium E3	bacterium E3	0	NA	NA	NA	0	NA	NA	NA	Q03708_Q03708	1	1	2
1CEL_B	2V3I_A	0.36	434	14.7409	14.2233	0.362	0.9977	0.9971	0.9815	100	0	1	X-RAY DIFFRACTION	X-RAY DIFFRACTION	0	1.8	1.05	NA	100	NA	NA	NA	5	NA	NA	0	0	0	NA	1	0	434	434	1	51453_51453	VTT D-74083	VTT D-74083	2	0	PCA,NAG,GLC,IBZ	PCA,NAG, CO, CO,GOL,XX6	2	0	GLC,IBZ	CO,CO,XX6	P62694_P62694	0	2	2
1CEV_B	2CEV_A	0.95	295	12.6826	12.296	0.953	0.9838	0.9715	0.922	100	0	1	X-RAY DIFFRACTION	X-RAY DIFFRACTION	0	2.4	2.15	113	113	1	0	5.6	8.5	0	2.9	0	0	0	NA	1	0	299	299	1	33931_33931	strain YT-F	strain YT-F	2	0	MN, MN	MN, MN,GAI,GAI	2	0	MN,MN	MN,MN,GAI	P53608_P53608	0	6	6
3ESA_B	3ESB_A	0.64	196	10.8372	10.5683	0.965	0.9818	0.9812	0.9573	100	0	1	X-RAY DIFFRACTION	X-RAY DIFFRACTION	0	2	2.3	100	100	1	0	5.5	6	0	0.5	1	1	2	1	1	0	214	214	1	70791_70791	Nectria haematococca subsp. mating population VI	Nectria haematococca subsp. mating population VI	2	0	NXC	CL,NXC	2	1	NXC	NXC	P00590_P00590	1	2	1
1GG9_A	1GGF_C	0.49	724	17.5476	16.8512	0.487	0.9975	0.9955	0.9646	100	0	1	X-RAY DIFFRACTION	X-RAY DIFFRACTION	0	1.89	2.28	120	120	1	0	9	9	1	0	1	1	2	1	1	0	753	753	1	562_562	bacterium E3	bacterium E3	2	0	HEM	HEM,PEO,PEO,PEO	2	0	HEM	HEM,PEO,PEO,PEO	P21179_P21179	0	4	4
1CFM_A	1EWH_B	0.97	250	12.0012	11.6581	0.974	0.9741	0.9422	0.8635	100	0	1	X-RAY DIFFRACTION	X-RAY DIFFRACTION	0	2	2.35	100	100	1	0	6.5	6.5	1	0	0	0	0	NA	1	0	251	251	1	3055_3055	UTEX 90	UTEX 90	2	1	HEM	HEM	2	1	HEM	HEM	P23577_P23577	0	1	1
3GK4_X	3LLE_A	1.5	87	7.3362	7.2906	1.569	0.9038	0.9167	0.8083	100	0	1	X-RAY DIFFRACTION	X-RAY DIFFRACTION	0	1.9	1.85	100	100	1	0	6	8.5	0	2.5	0	0	0	NA	1	0	92	92	1	9913_9913	domestic cow	domestic cow	2	0	CA, CA,53A	CA, CA,SGE	2	0	CA,CA,53A	CA,CA,SGE	P02638_P02638	1	2	4
1DCD_A	1DXG_A	0.34	35	4.1889	4.3499	0.334	0.9636	1	0.9861	100	0	1	X-RAY DIFFRACTION	X-RAY DIFFRACTION	0	2	1.8	277	269	0	8	5	4.5	0	0.5	0	0	0	NA	1	0	36	36	1	879_879	VKM B-1759	VKM B-1759	2	0	CD	FE	1	NA	NA	FE	P00273_P00273	0	2	2
1CGU_A	5CGT_A	0.33	683	17.2457	16.5685	0.334	0.9986	0.9996	0.981	100	0	1	X-RAY DIFFRACTION	X-RAY DIFFRACTION	1	2.5	2.5	NA	298	NA	NA	NA	6.9	NA	NA	0	1	1	NA	1	0	684	684	1	1397_1397	VKM B-1242	VKM B-1242	2	0	GLC,GLC, CA, CA	GLC,BGC,BGC,GLC,GLC, CA, CA	2	0	GLC,GLC,CA,CA	GLC,BGC,BGC,GLC,GLC,CA,CA	P30920_P30920	0	1	1
1CHO_I	1PPF_I	0.77	52	5.5787	5.6465	0.767	0.8894	0.9286	0.8527	100	0	1	X-RAY DIFFRACTION	X-RAY DIFFRACTION	1	1.8	1.8	NA	NA	NA	NA	NA	NA	NA	NA	0	0	0	NA	1	0	56	56	1	9103_9103	wild turkey	wild turkey	0	NA	NA	NA	0	NA	NA	NA	P68390_P68390	1	4	2
2DVD_B	2PEL_D	0.48	231	11.5899	11.273	0.483	0.9939	0.9978	0.9666	100	0	1	X-RAY DIFFRACTION	X-RAY DIFFRACTION	1	2.25	2.25	100	NA	NA	NA	NA	NA	NA	NA	0	0	0	NA	1	0	236	236	1	3818_3818	peanut	peanut	2	0	GAL,GAL, CA, MN,SO4	LBT, CA, MN	2	0	GAL,CA,MN	LBT,CA,MN	P02872_P02872	0	4	4
1E1L_A	1E6E_A	1.2	448	14.747	14.229	1.21	0.9757	0.9229	0.75	100	0	1	X-RAY DIFFRACTION	X-RAY DIFFRACTION	1	2.3	2.3	100	100	1	0	6.5	7.4	0	0.9	0	0	0	NA	1	0	460	460	1	9913_9913	domestic cow	domestic cow	2	0	FAD,NAP	SO4,SO4,SO4,FAD	2	0	FAD,NAP	FAD	P08165_P08165	1	1	2
1HQN_A	1HX6_C	0.98	364	13.6775	13.2276	1.014	0.97	0.9609	0.934	100	0	1	X-RAY DIFFRACTION	X-RAY DIFFRACTION	0	2.2	1.65	100	100	1	0	4.2	4.2	1	0	0	0	0	NA	1	0	394	394	1	10658_10658	phage PRD1	phage PRD1	2	0	MSE,MSE,MSE,MSE,MSE	NA,MPD,MPD,MPD,MPD,MPD,MPD	1	NA	NA	MPD,MPD	P22535_P22535	0	3	3
1FIK_A	2PBD_P	1.05	135	9.0876	8.9302	1.148	0.9577	0.946	0.8507	100	0	1	X-RAY DIFFRACTION	X-RAY DIFFRACTION	0	2.3	1.501	290	200	0	90	5.8	7.4	0	1.6	0	0	0	NA	1	0	139	139	1	9606_9606	man	man	1	NA	PO4	NA	1	NA	NA	III	P07737_P07737	1	1	3
1KDT_B	2CMK_A	1.33	219	11.343	11.0418	1.324	0.9511	0.8959	0.7568	100	0	1	X-RAY DIFFRACTION	X-RAY DIFFRACTION	0	1.95	2	100	291	0	191	7.4	7.4	1	0	0	0	0	NA	1	0	227	227	1	562_562	bacterium E3	bacterium E3	2	0	SO4,DOC	SO4,SO4,CDP	2	0	DOC	CDP	P0A6I0_P0A6I0	0	1	1
1OXL_A	1Y38_B	1.06	120	8.7849	8.6467	1.249	0.9103	0.9008	0.7789	100	0	1	X-RAY DIFFRACTION	X-RAY DIFFRACTION	0	1.8	2.44	200	293	0	93	7	6.5	0	0.5	0	0	0	NA	1	0	121	121	0	31159_97228	Vipera russelli russelli	Daboia russellii pulchella	2	0	IDA	G3P,PGE	2	0	IDA	G3P	P59071_P59071	1	4	2
1J2A_A	1VAI_A	1.16	161	9.803	9.5999	1.152	0.9729	0.9654	0.9247	100	0	1	X-RAY DIFFRACTION	X-RAY DIFFRACTION	1	1.8	1.8	293	293	1	0	8	8	1	0	1	1	2	1	1	0	166	166	1	562_562	bacterium E3	bacterium E3	0	NA	NA	NA	0	NA	NA	NA	P0AFL3_P0AFL3	NA	1	NA
2FHT_A	2FJ2_A	0.58	67	6.5077	6.5152	0.61	0.9633	0.9743	0.9228	100	0	1	X-RAY DIFFRACTION	X-RAY DIFFRACTION	0	1.7	2.3	100	100	1	0	5.6	5.6	1	0	0	0	0	NA	1	0	71	71	1	868565_868565	Kaposi's sarcoma-associated herpesvirus	Kaposi's sarcoma-associated herpesvirus	0	NA	NA	NA	0	NA	NA	NA	Q98157_Q98157	0	2	2
1MJM_A	1MJO_D	2.41	94	7.1383	7.1053	2.77	0.8609	0.8678	0.7308	100	0	1	X-RAY DIFFRACTION	X-RAY DIFFRACTION	0	2.2	2.1	100	100	1	0	7	7	1	0	1	1	2	1	1	0	104	104	1	562_562	bacterium E3	bacterium E3	1	NA	NA	SAM	2	0	NUC,NUC	NUC,NUC,SAM,SAM	P0A8U6_P0A8U6	1	4	12
3E8C_L	4WB6_J	1.79	17	1.5779	1.9727	2.788	0.4815	0.85	0.75	100	0	1	X-RAY DIFFRACTION	X-RAY DIFFRACTION	0	2.2	2.1	100	100	1	0	4.5	7.5	0	3	0	0	0	NA	1	0	20	20	NA	9913_no_data	domestic cow	NA	0	NA	NA	NA	0	NA	NA	NA	Q3SX13_no_data	NA	NA	2
1CMS_A	1CZI_E	1.1	318	13.0211	12.6131	5.65	0.6024	0.3375	0.113	100	0	1	X-RAY DIFFRACTION	X-RAY DIFFRACTION	1	2.3	2.3	NA	300	NA	NA	NA	7	NA	NA	0	0	0	NA	1	0	323	323	1	9913_9913	domestic cow	domestic cow	0	NA	NA	NA	1	NA	NA	III	P00794_P00794	1	1	2
1J16_A	1J17_T	0.64	222	11.4501	11.1421	0.772	0.9853	0.9787	0.9619	100	0	1	X-RAY DIFFRACTION	X-RAY DIFFRACTION	0	1.6	2	100	287	0	187	7	7	1	0	1	1	2	1	1	0	223	223	1	10116_10116	zitter rats	zitter rats	2	0	CA,SO4,SO4,SO4,SO4,BEN,BEN,BEN,BEN	CA,SO4,ZEN	2	0	CA,BEN,BEN,BEN	CA,ZEN	P00763_P00763	1	1	2
1COM_C	1DBF_C	0.97	117	8.6126	8.4854	1.318	0.907	0.9114	0.8858	100	0	1	X-RAY DIFFRACTION	X-RAY DIFFRACTION	0	2.2	1.3	NA	100	NA	NA	NA	3	NA	NA	0	0	0	NA	1	0	127	127	1	1423_1423	strain 168	strain 168	2	0	PRE	SO4,SO4,GOL	2	0	PRE,PRE	SO4,SO4,GOL	P19080_P19080	0	3	3
2JGO_A	3LJM_B	0.81	29	3.5513	3.7583	0.815	0.8669	0.9741	0.931	100	0	1	X-RAY DIFFRACTION	X-RAY DIFFRACTION	0	1.81	1.36	93	100	0	7	8	6	0	2	0	0	0	NA	1	0	31	31	NA	no_data_no_data	NA	NA	2	0	ACE,NH2,ARS, ZN, ZN	ACE,NH2, ZN, ZN, ZN, CA	1	NA	NA	ZN	no_data_no_data	NA	1	NA
1COZ_A	1N1D_A	0.88	125	8.9527	8.8039	0.888	0.9626	0.9583	0.8433	100	0	1	X-RAY DIFFRACTION	X-RAY DIFFRACTION	1	2	2	277	140	0	137	8.5	8.5	1	0	0	0	0	NA	1	0	129	129	1	1423_1423	strain 168	strain 168	2	0	CTP	SO4,C2G	2	0	CTP	SO4,C2G	P27623_P27623	0	2	2
1F2P_A	1TKF_A	0.74	272	12.3619	11.9959	0.304	0.9939	0.9963	0.9908	100	0	1	X-RAY DIFFRACTION	X-RAY DIFFRACTION	0	1.8	1.2	100	100	1	0	5.5	5.5	1	0	0	0	0	NA	1	0	284	284	1	1911_1911	VKM Ac-800	VKM Ac-800	2	0	ZN, ZN, CA,PHE	ZN, ZN, CA,DTR	2	0	ZN,ZN,CA,PHE	ZN,ZN,CA,DTR	P80561_P80561	0	1	1
1RYC_A	2EUU_A	0.92	287	12.5474	12.1695	0.921	0.9892	0.9888	0.9579	100	0	1	X-RAY DIFFRACTION	X-RAY DIFFRACTION	0	1.8	1.45	NA	100	NA	NA	NA	6	NA	NA	1	1	2	0	1	0	294	294	1	4932_4932	yeast	yeast	2	0	HEM,BZI	HEM,BVG	2	0	HEM,BZI	HEM,BVG	P00431_P00431	0	1	1
1NBB_B	1RCP_A	0.58	127	8.9533	8.8044	0.59	0.9857	0.9903	0.9554	100	0	1	X-RAY DIFFRACTION	X-RAY DIFFRACTION	0	2.4	2	283	283	1	0	6.5	6.5	1	0	0	0	0	NA	1	0	129	129	1	1061_1061	Rhodopseudomonas capsulatus	Rhodopseudomonas capsulatus	2	0	HEM,NBN	HEM	2	1	HEM	HEM	P00147_P00147	0	1	1
1I4X_A	1STE_A	1.24	225	11.0871	10.8022	1.437	0.9525	0.9422	0.9055	100	0	1	X-RAY DIFFRACTION	X-RAY DIFFRACTION	0	2.4	2	291	289	0	2	8	6.5	0	1.5	0	0	0	NA	1	0	239	239	1	1280_1280	Streptococcus aureus	Streptococcus aureus	2	1	ZN	ZN	2	1	ZN	ZN	P34071_P34071	0	1	1
3OZU_A	3OZV_A	2.53	287	9.4836	9.3009	4.741	0.8022	0.7196	0.567	100	0	1	X-RAY DIFFRACTION	X-RAY DIFFRACTION	0	2	2.4	100	100	1	0	8.5	8.5	1	0	0	0	0	NA	1	0	403	403	1	381666_381666	Wautersia eutropha H16	Wautersia eutropha H16	2	0	HEM,FAD,X89,PO4	HEM,FAD,DGG,PO4,ECN	2	0	HEM,FAD,X89	HEM,FAD,ECN	P39662_P39662	0	2	2
4ONF_L	4ONG_L	1.44	213	11.2154	10.9223	1.444	0.938	0.8657	0.7173	100	0	1	X-RAY DIFFRACTION	X-RAY DIFFRACTION	0	2	2.2	100	100	1	0	9	8	0	1	0	0	0	NA	1	0	219	219	1	10090_10090	transgenic mice	transgenic mice	1	NA	NA	ZN, ZN, ZN, ZN, ZN, ZN, ZN, ZN, ZN, ZN, ZN, ZN, ZN, ZN,IMD, CL, CL, CL, CL, CL, CL	2	0	III	III,ZN,ZN,ZN	no_data_no_data	1	3	6
3NBS_A	3NBT_B	2.06	81	5.6523	5.7153	5.12	0.7847	0.8029	0.7524	100	0	1	X-RAY DIFFRACTION	X-RAY DIFFRACTION	0	2.2	2.1	100	100	1	0	8.5	8.5	1	0	0	0	0	NA	1	0	104	104	1	9796_9796	horse	horse	2	0	HEM,PG4	HEM,PG4,PEG	2	1	HEM,HEM	HEM,HEM	P00004_P00004	1	2	3
1CSB_D	1HUC_C	0.25	46	5.1408	5.2374	0.926	0.9678	0.984	0.9734	100	0	1	X-RAY DIFFRACTION	X-RAY DIFFRACTION	0	2	2.1	NA	NA	NA	NA	NA	NA	NA	NA	0	0	0	NA	1	0	47	47	1	9606_9606	man	man	0	NA	NA	NA	1	NA	EP0	NA	P07858_P07858	0	2	2
1CSB_B	2IPP_B	0.54	203	10.9961	10.717	0.703	0.991	0.9927	0.9793	100	0	1	X-RAY DIFFRACTION	X-RAY DIFFRACTION	0	2	2.15	NA	271	NA	NA	NA	4	NA	NA	0	0	0	NA	1	0	205	205	1	9606_9606	man	man	0	NA	NA	NA	1	NA	EP0	NA	P07858_P07858	0	2	2
3CSC_A	6CTS_A	0.17	428	14.6678	14.1548	0.17	0.9995	1	0.9994	100	0	1	X-RAY DIFFRACTION	X-RAY DIFFRACTION	0	1.9	2.5	NA	NA	NA	NA	NA	NA	NA	NA	0	0	0	NA	1	0	433	433	1	9031_9031	red junglefowl	red junglefowl	2	0	ACO,LMR	CIC	2	0	ACO,LMR	CIC	P23007_P23007	0	2	2
2QA9_E	2SGD_E	0.57	184	10.6044	10.3502	1.455	0.9673	0.9568	0.8973	100	0	1	X-RAY DIFFRACTION	X-RAY DIFFRACTION	0	1.18	1.8	NA	287	NA	NA	4.2	10.7	0	6.5	0	0	0	NA	1	0	185	185	1	1911_1911	VKM Ac-800	VKM Ac-800	2	0	CL, CL,SO4,SO4,EDO,EDO,EDO,EDO,GOL	PO4, K	1	NA	III	NA	P00777_P00777	1	4	2
1CSP_A	2ES2_A	0.98	65	6.2934	6.3147	0.984	0.9347	0.9627	0.8955	100	0	1	X-RAY DIFFRACTION	X-RAY DIFFRACTION	0	2.45	1.78	NA	110	NA	NA	NA	6.5	NA	NA	0	0	0	NA	1	0	67	67	1	1423_1423	strain 168	strain 168	1	NA	NA	CA, CA	1	NA	NA	NUC,CA,CA	P32081_P32081	1	1	4
1JBU_H	1KLJ_H	2.06	199	9.3547	9.1802	4.731	0.7879	0.7238	0.622	100	0	1	X-RAY DIFFRACTION	X-RAY DIFFRACTION	0	2	2.44	100	100	1	0	7.5	8.5	0	1	0	0	0	NA	1	0	254	254	1	9606_9606	man	man	2	0	SO4,BEN	CA,EDO	2	0	III	CA,EDO	P08709_P08709	1	3	2
1CY5_A	4RHW_D	0.62	91	7.6774	7.61	0.62	0.971	0.9891	0.8859	100	0	1	X-RAY DIFFRACTION	X-RAY DIFFRACTION	0	1.3	2.1	100	100	1	0	8	5.5	0	2.5	0	0	0	NA	1	0	97	97	1	9606_9606	man	man	2	0	ZN, ZN, ZN, ZN, ZN,BME	SO4, CL	1	NA	ZN,ZN,ZN	NA	O14727_O14727	1	1	6
1CXA_A	1L9B_C	0.96	122	8.7858	8.6476	0.958	0.9704	0.9677	0.9052	100	0	1	X-RAY DIFFRACTION	X-RAY DIFFRACTION	0	2.2	2.4	NA	100	NA	NA	NA	8.5	NA	NA	0	0	0	NA	1	0	124	124	1	1063_1063	strain Van Niels ATH 2.4.1	strain Van Niels ATH 2.4.1	2	0	IMD,HEM	HEM,HTO	2	0	IMD,HEM	HEM	P0C0X8_P0C0X8	NA	2	NA
1CY0_A	1CY1_A	1.33	525	15.5703	14.9998	1.369	0.9243	0.8218	0.6481	100	0	1	X-RAY DIFFRACTION	X-RAY DIFFRACTION	0	2.45	2.3	100	100	1	0	5	5	1	0	0	0	0	NA	1	0	599	599	1	83333_83333	Escherichia coli K12	Escherichia coli K12	2	0	A3P	PO4,TMP,THP,TMP	1	NA	NA	TMP,THP,TMP	P06612_P06612	0	1	1
1NB5_I	3KSE_D	1.07	96	7.8091	7.7333	13.064	0.1694	0.1684	0.1046	100	0	1	X-RAY DIFFRACTION	X-RAY DIFFRACTION	0	2.4	1.71	90	100	0	10	4.2	7	0	2.8	0	0	0	NA	1	0	98	98	1	9606_9606	man	man	0	NA	NA	NA	1	NA	III	NA	P01040_P01040	1	3	2
1CZU_A	1OFV_A	0.33	168	10.2052	9.9765	0.33	0.9956	0.997	0.9822	100	0	1	X-RAY DIFFRACTION	X-RAY DIFFRACTION	0	2	1.7	277	NA	NA	NA	6.8	NA	NA	NA	0	0	0	NA	1	0	169	169	0	1140_269084	Synechocystis sp. PCC 7942	Synechococcus sp. PCC6301	2	1	FMN	FMN	2	1	FMN	FMN	P10340_P10340	0	1	1
1EWY_C	1FXA_B	0.78	97	7.9285	7.8451	0.804	0.9579	0.9592	0.8495	100	0	1	X-RAY DIFFRACTION	X-RAY DIFFRACTION	0	2.38	2.5	100	NA	NA	NA	5.5	NA	NA	NA	0	0	0	NA	1	0	98	98	0	1168_103690	Nostoc sp. PCC7119	Nostoc sp. strain PCC 7120	2	1	FES	FES	2	0	FAD,FES	FES	P0A3C8_P0A3C7	NA	NA	1
1CZW_J	1D1I_E	0.13	68	6.563	6.567	0.131	0.9979	1	1	100	0	1	X-RAY DIFFRACTION	X-RAY DIFFRACTION	0	2.5	1.7	298	298	1	0	8	7	0	1	1	1	2	0	1	0	69	69	0	12371_562	Phage h30	bacterium E3	1	NA	NA	GLA,GAL,BGC	1	NA	NA	GLA,GAL	P69179_P69179	0	5	5
1ED5_B	1NSE_A	0.78	412	14.4114	13.9148	0.784	0.9853	0.9712	0.9069	100	0	1	X-RAY DIFFRACTION	X-RAY DIFFRACTION	0	1.8	1.9	100	100	1	0	6.5	6.5	1	0	0	0	0	NA	1	0	444	444	1	9913_9913	domestic cow	domestic cow	2	0	ACT, ZN,HEM,NRG,CAD,GOL,GOL	ACT,ACT,CAC, ZN,HEM,H4B,ITU,GOL	2	0	ZN,HEM,NRG	ZN,HEM,H4B,ITU,H4B	P29473_P29473	0	2	2
1D0G_A	1DU3_L	1.07	145	9.227	9.0607	1.063	0.944	0.9391	0.8947	100	0	1	X-RAY DIFFRACTION	X-RAY DIFFRACTION	0	2.4	2.2	93	100	0	7	7.5	4.6	0	2.9	0	0	0	NA	1	0	168	168	1	9606_9606	man	man	1	NA	ZN	NA	0	NA	NA	NA	P50591_P50591	0	6	6
1D0M_A	1QDT_A	0.62	311	13.0488	12.639	0.626	0.9908	0.98	0.8846	100	0	1	X-RAY DIFFRACTION	X-RAY DIFFRACTION	0	2.47	2.1	120	120	1	0	7.8	7.8	1	0	1	1	2	1	1	0	322	322	1	562_562	bacterium E3	bacterium E3	2	0	NAG,NDG, CA,BLG	CA,EDO,GOL	2	0	NAG,CA,BLG	CA	P41052_P41052	0	1	1
4KQH_A	4KQI_A	0.63	332	13.2714	12.8474	0.632	0.9781	0.9691	0.9507	100	0	1	X-RAY DIFFRACTION	X-RAY DIFFRACTION	0	1.9	1.4	100	100	1	0	6	6	1	0	1	1	2	1	1	0	356	356	1	99287_99287	Salmonella typhimurium LT2	Salmonella typhimurium LT2	2	0	SO4,SO4,EDO,PO4	RBZ,EDO,NIO	1	NA	NA	RBZ,NIO	Q05603_Q05603	0	2	2
1D1Z_C	1D4T_A	1.14	100	8.0493	7.9581	NA	NA	NA	NA	100	0	1	X-RAY DIFFRACTION	X-RAY DIFFRACTION	0	1.4	1.1	100	100	1	0	5.6	8	0	2.4	0	0	0	NA	1	0	104	104	1	9606_9606	man	man	1	NA	SO4	NA	1	NA	NA	III	O60880_O60880	1	4	2
1DFM_A	1ES8_A	1.31	179	9.6715	9.4768	4.693	0.8897	0.8607	0.7591	100	0	1	X-RAY DIFFRACTION	X-RAY DIFFRACTION	0	1.5	2.3	100	100	1	0	5.2	6	0	0.8	1	0	1	NA	1	0	223	223	1	1423_1423	strain 168	strain 168	2	0	MSE,MSE,MSE,MSE,MSE, CA	MSE,MSE,MSE,MSE,ACY	1	NA	NUC,NUC,CA	NA	Q45488_Q45488	1	4	1
1ERX_A	4HPA_A	1.14	180	10.355	10.1167	1.142	0.9714	0.962	0.9022	100	0	1	X-RAY DIFFRACTION	X-RAY DIFFRACTION	0	1.4	1.5	140	100	0	40	5.6	7.4	0	1.8	0	0	0	NA	1	0	184	184	1	13249_13249	Triatomid bug	Triatomid bug	2	0	HEV, NO,CIT	HEM,H2S	2	0	HEV,NO	HEM	Q94734_Q94734	0	1	1
1HQ5_B	1RLA_B	0.35	308	13.0013	12.5945	0.349	0.9781	0.9777	0.957	100	0	1	X-RAY DIFFRACTION	X-RAY DIFFRACTION	0	2.3	2.1	100	NA	NA	NA	8.5	NA	NA	NA	0	0	0	NA	1	0	323	323	1	10116_10116	zitter rats	zitter rats	2	0	MN, MN,S2C	MN, MN	2	0	MN,MN,S2C	MN,MN	P07824_P07824	1	1	3
1D5N_A	3K9S_B	0.81	204	11.0184	10.7379	0.807	0.982	0.9793	0.928	100	0	1	X-RAY DIFFRACTION	X-RAY DIFFRACTION	1	1.55	1.55	100	100	1	0	8.5	8.5	1	0	0	0	0	NA	1	0	205	205	0	562_83333	bacterium E3	Escherichia coli K12	2	0	MN	MN,PEO	2	0	MN	MN,PEO	P00448_P00448	0	2	2
1D5W_C	1DBW_A	1.33	118	8.4487	8.332	1.432	0.9142	0.9024	0.7805	100	0	1	X-RAY DIFFRACTION	X-RAY DIFFRACTION	0	2.3	1.6	100	100	1	0	7.5	7	0	0.5	1	1	2	0	1	0	126	126	1	382_382	USDA 1002	USDA 1002	2	0	PHD,SO4,SO4	15P	0	NA	NA	NA	P10958_P10958	1	3	2
1PAF_B	1QCJ_B	0.55	261	12.2042	11.8482	0.554	0.9916	0.9933	0.8912	100	0	1	X-RAY DIFFRACTION	X-RAY DIFFRACTION	0	2.5	2.1	NA	100	NA	NA	NA	8	NA	NA	0	0	0	NA	1	0	262	262	1	3527_3527	red stem pokeweed	red stem pokeweed	1	NA	NA	APT	1	NA	NA	APT	P10297_P10297	0	1	1
1D6J_B	1M7G_C	1.67	163	9.1692	9.0065	5.236	0.7509	0.6782	0.5287	100	0	1	X-RAY DIFFRACTION	X-RAY DIFFRACTION	0	2	1.43	100	100	1	0	6	4	0	2	0	0	0	NA	1	0	211	211	1	5076_5076	Penicillium sp. JZ-63	Penicillium sp. JZ-63	1	NA	NA	SO4,SO4,AV2,ADX,GOL	1	NA	NA	SO4,SO4,AV2,ADX	Q12657_Q12657	1	2	4
1FCJ_A	1OAS_B	1.27	298	12.7325	12.3428	1.265	0.9275	0.8905	0.8048	100	0	1	X-RAY DIFFRACTION	X-RAY DIFFRACTION	0	2	2.2	100	287	0	187	6.7	7	0	0.3	0	0	0	NA	1	0	322	322	NA	no_data_no_data	NA	NA	2	0	SO4, CL,PLP	PLP	2	0	SO4,CL,PLP	PLP	P0A1E3_P0A1E3	0	2	2
1OAC_A	2WGQ_B	0.76	718	17.4985	16.8052	0.758	0.9882	0.9665	0.9101	100	0	1	X-RAY DIFFRACTION	X-RAY DIFFRACTION	0	2	2.5	NA	300	NA	NA	NA	NA	NA	NA	0	0	0	NA	1	0	727	727	1	562_562	bacterium E3	bacterium E3	2	0	TPQ, CU, CA, CA	ZN, CA, CA	2	0	CU,CA,CA	ZN,CA,CA	P46883_P46883	0	2	2
1V3J_A	1V3L_B	0.67	685	17.2626	16.5844	0.667	0.9947	0.9763	0.8681	100	0	1	X-RAY DIFFRACTION	X-RAY DIFFRACTION	0	2	2.1	293	293	1	0	5.6	5.6	1	0	1	1	2	1	1	0	686	686	1	1410_1410	Bacillus sp. 1011	Bacillus sp. 1011	2	0	CA, CA	GLC,ACI,GLD,GLC, CA, CA	2	0	CA,CA	GLC,ACI,GLD,GLC,CA,CA	P05618_P05618	0	1	1
1D7L_A	1IUV_A	0.34	393	14.2247	13.7399	0.35	0.9976	0.9981	0.9721	100	0	1	X-RAY DIFFRACTION	X-RAY DIFFRACTION	0	2.2	2.5	298	295	0	3	NA	5	NA	NA	0	0	0	NA	1	0	394	394	0	287_208964	probable synonym or variety: "Pseudomonas polycolor" Clara 1930	Pseudomonas aeruginosa str. PAO1	2	0	SO4,SO4,SO4,RFL,PHB	FAD,PHB	2	0	RFL	FAD	P20586_P20586	0	2	2
1ZC9_A	2DKB_A	0.41	429	14.6521	14.1401	0.413	0.9971	0.9983	0.9675	100	0	1	X-RAY DIFFRACTION	X-RAY DIFFRACTION	0	2	2.1	100	NA	NA	NA	6.4	NA	NA	NA	0	0	0	NA	1	0	433	433	1	292_292	strain Ballard 717	strain Ballard 717	2	0	K, NA,PMP	NA, NA,PLP,MES	2	0	PMP	PLP	P16932_P16932	0	4	4
2GQW_A	2YVJ_P	0.92	400	14.3157	13.8252	0.932	0.9848	0.9613	0.8448	100	0	1	X-RAY DIFFRACTION	X-RAY DIFFRACTION	0	1.4	1.9	100	100	1	0	5.3	6.5	0	1.2	0	0	0	NA	1	0	408	408	0	307_306	Pseudomonas sp. KKS102	Pseudomonas sp.	2	0	FAD,GOL,FMT,FMT,FMT,FMT,FMT	FAD,NAI	2	0	FAD	FAD,NAI	Q52437_Q52437	NA	1	NA
1D8H_C	1D8I_C	0.49	287	12.6581	12.2731	0.496	0.9939	0.9913	0.9384	100	0	1	X-RAY DIFFRACTION	X-RAY DIFFRACTION	0	2	2.05	100	100	1	0	6.34	6.34	1	0	0	0	0	NA	1	0	311	311	1	4932_4932	yeast	yeast	2	0	MN,SO4	SO4,SO4	2	0	MN,SO4	SO4,SO4	O13297_O13297	0	2	2
1D8W_D	1DE5_A	0.45	401	14.27	13.7824	0.453	0.9418	0.943	0.9185	100	0	1	X-RAY DIFFRACTION	X-RAY DIFFRACTION	0	1.6	2.2	190	195	0	5	6.4	6.4	1	0	0	0	0	NA	1	0	426	426	1	562_562	bacterium E3	bacterium E3	2	0	MSE,MSE,MSE,MSE,MSE,MSE,MSE,MSE,MSE, ZN	RNT, ZN	2	0	ZN	RNT,ZN	P32170_P32170	0	4	4
1KRP_A	1QSL_A	0.44	600	16.5044	15.8745	0.439	0.9974	0.9996	0.9389	100	0	1	X-RAY DIFFRACTION	X-RAY DIFFRACTION	1	2.2	2.2	100	100	1	0	5.8	5.6	0	0.2	1	1	2	1	1	0	605	605	1	562_562	bacterium E3	bacterium E3	2	0	ZN, ZN, ZN	EU	2	0	NUC,ZN,ZN,ZN	NUC,EU	P00582_P00582	1	2	1
1G7V_A	1X8F_A	0.99	268	12.2138	11.8572	1.221	0.9726	0.9476	0.8079	100	0	1	X-RAY DIFFRACTION	X-RAY DIFFRACTION	1	2.4	2.4	90	100	0	10	6.1	7.5	0	1.4	0	0	0	NA	1	0	284	284	1	562_562	bacterium E3	bacterium E3	1	NA	PAI	NA	1	NA	PAI	NA	P0A715_P0A715	0	4	4
1D9Q_B	1DCU_C	0.65	325	13.1979	12.7785	0.641	0.9934	0.9886	0.9756	100	0	1	X-RAY DIFFRACTION	X-RAY DIFFRACTION	0	2.4	2.2	277	277	1	0	5	5	0	0	0	1	1	NA	1	0	357	357	1	3888_3888	peas	peas	0	NA	NA	NA	0	NA	NA	NA	P46275_P46275	0	4	4
1DAN_L	1FAK_L	1.86	102	7.7638	7.6908	1.859	0.9072	0.9259	0.8079	100	0	1	X-RAY DIFFRACTION	X-RAY DIFFRACTION	0	2	2.1	NA	100	NA	NA	NA	5.6	NA	NA	0	0	0	NA	1	0	152	152	1	9606_9606	man	man	2	0	CGU,CGU,CGU,CGU,CGU,CGU,CGU,CGU,CGU,CGU,BGC,FUC, CA, CA, CA, CA, CA, CA, CA, CA	GLC,FUC, CA	2	0	BGC,FUC,CA,CA,CA,CA,CA,CA,CA	GLC,FUC,CA	P08709_P08709	0	4	4
1DAP_A	1F06_B	1.94	254	9.9222	9.7115	NA	NA	NA	NA	100	0	1	X-RAY DIFFRACTION	X-RAY DIFFRACTION	0	2.2	2.1	290	298	0	8	6.5	6.8	0	0.3	0	0	0	NA	1	0	320	320	1	1718_1718	NRRL B-2784	NRRL B-2784	2	0	NDP	NDP,2NP	2	0	NDP	NDP,2NP	P04964_P04964	0	2	2
2GD1_P	3CMC_R	0.85	333	13.3864	12.955	0.895	0.9831	0.9416	0.8144	100	0	1	X-RAY DIFFRACTION	X-RAY DIFFRACTION	0	2.5	1.77	NA	100	NA	NA	NA	6.9	NA	NA	0	0	0	NA	1	0	334	334	NA	1422_no_data	strain R-35646	NA	2	0	SO4,SO4	SO4,SO4,SO4,SO4,SO4,SO4,SO4,G3H,NAD,GOL,GOL	1	NA	NA	G3H,NAD	P00362_P00362	0	4	4
1DCE_D	3DSS_B	0.79	324	13.1487	12.7325	0.941	0.9859	0.9732	0.9503	100	0	1	X-RAY DIFFRACTION	X-RAY DIFFRACTION	0	2	1.8	100	100	1	0	NA	7.2	NA	NA	0	0	0	NA	1	0	331	331	1	10116_10116	zitter rats	zitter rats	2	0	ZN	ZN, CA, CA	2	0	ZN	ZN,CA,CA	Q08603_Q08603	0	2	2
1DCO_H	1DCP_G	0.6	98	7.9691	7.883	0.603	0.9758	0.9848	0.904	100	0	1	X-RAY DIFFRACTION	X-RAY DIFFRACTION	1	2.3	2.3	NA	NA	NA	NA	7.4	7.4	1	0	0	0	0	NA	1	0	104	104	1	10116_10116	zitter rats	zitter rats	1	NA	NA	HBI	1	NA	NA	HBI	P61459_P61459	0	4	4
1ZAW_V	1ZAX_Z	0.83	28	3.4338	3.6496	1.298	0.8253	0.9655	0.8966	100	0	1	X-RAY DIFFRACTION	X-RAY DIFFRACTION	0	2.3	2.1	100	100	1	0	7.2	8	0	0.8	0	0	0	NA	1	0	30	30	1	2336_2336	strain MSB8	strain MSB8	1	NA	MSE	NA	0	NA	NA	NA	P29396_P29396	0	7	7
1DD6_A	1JJT_B	0.8	216	11.3248	11.0247	0.803	0.9641	0.9557	0.9057	100	0	1	X-RAY DIFFRACTION	X-RAY DIFFRACTION	0	2	1.8	298	100	0	198	6.5	6.9	0	0.4	0	0	0	NA	1	0	228	228	1	287_287	probable synonym or variety: "Pseudomonas polycolor" Clara 1930	probable synonym or variety: "Pseudomonas polycolor" Clara 1930	2	0	SO4, ZN, ZN,MCI	ZN, ZN,ACT, ZN,BDS	2	0	ZN,ZN,MCI	ZN,ZN,ZN,BDS	P52699_Q79MP6	1	1	2
4EIZ_B	4KJJ_A	1.46	149	9.4594	9.2782	1.459	0.9524	0.933	0.8333	100	0	1	X-RAY DIFFRACTION	X-RAY DIFFRACTION	0	2.2	1.15	100	100	1	0	5.6	7.5	0	1.9	0	0	0	NA	1	0	159	159	1	83333_83333	Escherichia coli K12	Escherichia coli K12	1	NA	NA	FOL,NAP	1	NA	NA	NAP	P0ABQ4_P0ABQ4	NA	NA	1
1F0L_B	1TOX_A	1.69	360	10.211	9.9819	15.761	0.7249	0.6917	0.5985	100	0	1	X-RAY DIFFRACTION	X-RAY DIFFRACTION	0	1.55	2.3	100	93	0	7	7.5	7.5	1	0	0	0	0	NA	1	0	535	535	0	1717_10703	Pacinia loeffleri	Corynephage beta	2	0	CL, CL, CL, CL, CL,APU	NAD	2	0	APU	NAD	P00588_P00588	1	1	2
1G1M_B	1M34_E	1.63	262	11.8014	11.471	1.878	0.9347	0.8394	0.6734	100	0	1	X-RAY DIFFRACTION	X-RAY DIFFRACTION	0	2.25	2.3	113	100	0	13	8	6.5	0	1.5	0	0	0	NA	1	0	289	289	1	354_354	bacterium ASAZT-68	bacterium ASAZT-68	1	NA	NA	MG,ALF,SF4,ADP	2	0	SF4	ALF,SF4,ADP,ADP	P00459_P00459	1	2	8
1HDX_B	1U3U_A	0.47	374	13.9709	13.5023	0.472	0.9955	0.996	0.9258	100	0	1	X-RAY DIFFRACTION	X-RAY DIFFRACTION	0	2.5	1.6	NA	100	NA	NA	NA	7.5	NA	NA	0	0	0	NA	1	0	374	374	1	9606_9606	man	man	2	0	ZN, ZN, CL,NAD,CXL	ZN, ZN,NAD,BNF	2	0	ZN,ZN,NAD,CXL	ZN,ZN,NAD,BNF	P00325_P00325	0	2	2
1K7C_A	1PP4_A	0.34	232	11.653	11.3321	0.345	0.9963	1	0.9721	100	0	1	X-RAY DIFFRACTION	X-RAY DIFFRACTION	0	1.12	2.5	263	291	0	28	5	4.5	0	0.5	0	0	0	NA	1	0	233	233	1	5053_5053	WB 5094	WB 5094	2	0	NAG,NAG,MAN,MAN,MAN,MAN,NAG,SO4,SO4,SO4,SO4	NAG,NAG	0	NA	NA	NA	Q00017_Q00017	0	1	1
1RRW_A	2NM2_D	0.51	120	8.7849	8.6467	0.513	0.9846	0.9979	0.9091	100	0	1	X-RAY DIFFRACTION	X-RAY DIFFRACTION	0	2.21	1.7	100	100	1	0	5.6	7.5	0	1.9	0	0	0	NA	1	0	121	121	1	1280_1280	Streptococcus aureus	Streptococcus aureus	2	0	9MG	NEU	2	0	9MG	NEU,NEU	P56740_P56740	0	8	8
1YXD_B	2ATS_A	0.38	293	12.6852	12.2985	0.183	0.9992	1	0.9983	100	0	1	X-RAY DIFFRACTION	X-RAY DIFFRACTION	0	2	1.9	NA	110	NA	NA	10	10	1	0	0	0	0	NA	1	0	292	292	1	562_562	bacterium E3	bacterium E3	2	0	K, CL,LYS,LYS,LYS	K, CL,DLY,DLY,DLY	2	0	LYS,LYS	DLY,DLY	P0A6L2_P0A6L2	1	4	2
1EIL_A	1KW6_B	0.29	287	12.6581	12.2731	0.288	0.9979	0.9983	0.9844	100	0	1	X-RAY DIFFRACTION	X-RAY DIFFRACTION	0	2	1.45	100	100	1	0	7.5	7.5	1	0	0	0	0	NA	1	0	292	292	1	307_307	Pseudomonas sp. KKS102	Pseudomonas sp. KKS102	2	0	SO4, FE	FE2,BPY,MPD,MPD	2	0	FE	FE2,BPY	P17297_P17297	0	8	8
1XLC_A	1XLL_B	0.42	391	14.1685	13.6873	0.416	0.9972	0.9968	0.9809	100	0	1	X-RAY DIFFRACTION	X-RAY DIFFRACTION	1	2.5	2.5	NA	NA	NA	NA	NA	NA	NA	NA	0	0	0	NA	1	0	394	394	1	1669_1669	Arthrobacter sp. NRRL B3728	Arthrobacter sp. NRRL B3728	2	0	XYL, MG	ZN, ZN	2	0	XYL,MG	ZN,ZN	P12070_P12070	0	4	4
1DIO_L	1EGM_A	0.48	550	16.0184	15.4194	0.482	0.9966	0.9932	0.9283	100	0	1	X-RAY DIFFRACTION	X-RAY DIFFRACTION	0	2.2	1.85	277	100	0	177	8	8	1	0	0	0	0	NA	1	0	554	554	1	571_571	NBRC 105695	NBRC 105695	2	0	K,PGO	K,CNC,PGO	2	0	K,PGO,B12	CNC,PGO	Q59470_Q59470	0	6	6
1EGM_E	3AUJ_E	0.56	175	10.3312	10.0945	0.562	0.9735	0.9778	0.9431	100	0	1	X-RAY DIFFRACTION	X-RAY DIFFRACTION	0	1.85	2.1	100	100	1	0	8	8	1	0	0	0	0	NA	1	0	224	224	1	571_571	NBRC 105695	NBRC 105695	1	NA	NA	B12,PO4	2	0	CNC	B12	Q59471_Q59471	0	6	6
1IWB_M	3AUJ_G	0.96	133	9.0234	8.8701	0.956	0.9519	0.9532	0.8939	100	0	1	X-RAY DIFFRACTION	X-RAY DIFFRACTION	0	1.85	2.1	100	100	1	0	8	8	1	0	0	0	0	NA	1	0	173	173	1	571_571	NBRC 105695	NBRC 105695	1	NA	NA	PO4	0	NA	NA	NA	Q59472_Q59472	0	6	6
1GHI_A	1GHP_A	0.57	255	12.0541	11.7076	0.572	0.994	0.9951	0.9708	100	0	1	X-RAY DIFFRACTION	X-RAY DIFFRACTION	0	2.3	1.76	293	100	0	193	8	8	1	0	1	1	2	1	1	0	258	258	1	1280_1280	Streptococcus aureus	Streptococcus aureus	2	0	CO3	SO4,SO4,SO4,SO4,PNM	2	0	CO3	PNM	P00807_P00807	1	1	2
1DJW_A	1DJX_B	0.71	508	15.4838	14.9188	0.734	0.9083	0.8966	0.8605	100	0	1	X-RAY DIFFRACTION	X-RAY DIFFRACTION	0	2.45	2.3	NA	NA	NA	NA	NA	NA	NA	NA	1	1	2	1	1	0	624	624	1	10116_10116	zitter rats	zitter rats	2	0	CA, CA, CA,ACT,CIP	CA, CA,ACT,I3P	2	0	CA,CA,CA,CIP	CA,CA,I3P	P10688_P10688	0	1	1
1PT9_B	1U31_A	1.39	177	10.2289	9.9987	1.392	0.974	0.9766	0.9533	100	0	1	X-RAY DIFFRACTION	X-RAY DIFFRACTION	0	2.42	2.2	100	100	1	0	7	6.5	0	0.5	0	0	0	NA	1	0	207	207	1	9606_9606	man	man	2	0	SO4,TAP,GOL	SO4,NAP,GOL	2	0	TAP	NAP	Q13423_Q13423	1	4	2
1EAY_B	1F4V_A	2.23	123	8.626	8.498	2.293	0.8023	0.6953	0.4746	100	0	1	X-RAY DIFFRACTION	X-RAY DIFFRACTION	0	2	2.22	287	100	0	187	7	8.4	0	1.4	0	0	0	NA	1	0	128	128	1	562_562	bacterium E3	bacterium E3	1	NA	NA	MG,BEF,GOL	1	NA	NA	III,BEF	P0AE67_P0AE67	NA	NA	2
1DJN_B	1O94_A	0.25	728	17.6186	16.9177	0.254	0.9993	0.9993	0.9938	100	0	1	X-RAY DIFFRACTION	X-RAY DIFFRACTION	0	2.2	2	298	100	0	198	6.5	6.5	1	0	0	0	0	NA	1	0	729	729	0	2327_17	bacterium W3A1	VKM B-1623	2	0	SF4,FMN,ADP	FMN,ADP,SF4	2	0	SF4,FMN,ADP	FMN,ADP,SF4	P16099_P16099	NA	2	NA
1DJR_F	1HTL_G	0.74	102	8.1281	8.0318	0.746	0.9707	0.9757	0.9369	100	0	1	X-RAY DIFFRACTION	X-RAY DIFFRACTION	0	1.3	2.5	100	NA	NA	NA	7.5	NA	NA	NA	0	0	0	NA	1	0	103	103	1	562_562	bacterium E3	bacterium E3	1	NA	GLA,BEZ	NA	1	NA	GLA	NA	P32890_P32890	1	5	7
1DKM_A	1DKN_A	0.5	408	14.3892	13.894	0.497	0.9959	0.9915	0.9695	100	0	1	X-RAY DIFFRACTION	X-RAY DIFFRACTION	0	2.25	2.4	100	100	1	0	6.6	6.6	1	0	1	1	2	1	1	0	410	410	1	562_562	bacterium E3	bacterium E3	2	0	HG	HG, HG, HG, HG, HG	1	NA	NA	HG,HG,HG,HG	P07102_P07102	0	1	1
1EYN_A	4E7C_A	1.27	412	14.2698	13.7822	1.301	0.9778	0.9294	0.7949	100	0	1	X-RAY DIFFRACTION	X-RAY DIFFRACTION	0	1.7	2.1	120	93	0	27	6.5	7.5	0	1	1	0	1	NA	1	0	419	419	0	550_716541	NCTC 10005	Enterobacter cloacae subsp. cloacae strain ATCC 13047	2	0	IAS,2AN,GOL,GOL	IAS,EDO,EDO,EDO,ACT,ACT,UTP	2	0	2AN	UTP	P33038_P33038	1	1	4
1DLQ_B	1DMH_A	0.45	309	13.0172	12.6093	0.453	0.9954	0.9943	0.9579	100	0	1	X-RAY DIFFRACTION	X-RAY DIFFRACTION	0	2.3	1.7	298	298	1	0	7.5	7.5	1	0	0	0	0	NA	1	0	311	311	1	62977_62977	Acinetobacter sp. ADP1	Acinetobacter sp. ADP1	2	0	FE, HG, HG, HG,LIO	FE,MCT,LIO	2	0	FE,HG,HG	FE,MCT	P07773_P07773	0	2	2
1E60_C	1E61_A	0.53	765	17.9121	17.1925	0.532	0.9969	0.9961	0.8988	100	0	1	X-RAY DIFFRACTION	X-RAY DIFFRACTION	0	2	1.9	100	100	1	0	7.5	7.5	1	0	0	0	0	NA	1	0	823	823	1	1061_1061	Rhodopseudomonas capsulatus	Rhodopseudomonas capsulatus	2	0	SO4,SO4,PGD,PGD,2MO	SO4,PGD,PGD,2MO	2	1	PGD,PGD,2MO	PGD,PGD,2MO	Q52675_Q52675	0	1	1
1DO6_A	1DQI_B	1.55	118	8.3843	8.2717	1.542	0.9647	0.9698	0.9496	100	0	1	X-RAY DIFFRACTION	X-RAY DIFFRACTION	0	2	1.7	295	90	0	205	8	8	1	0	0	0	0	NA	1	0	124	124	1	2261_2261	strain Vc 1	strain Vc 1	2	1	FE	FE	2	1	FE	FE	P82385_P82385	0	4	4
1DOH_A	1G0N_B	0.3	253	12.0573	11.7106	0.302	0.9974	0.999	0.9882	100	0	1	X-RAY DIFFRACTION	X-RAY DIFFRACTION	0	2.1	2	93	102	0	9	7	7	1	0	1	1	2	1	1	0	283	283	1	148305_148305	Pyricularia grisea (Cooke) Sacc.	Pyricularia grisea (Cooke) Sacc.	2	0	NDP,NID	NDP	2	0	NDP,NID	NDP	Q12634_Q12634	0	4	4
1JUB_A	1OVD_B	0.56	308	12.9308	12.5285	0.557	0.9945	0.9904	0.9847	100	0	1	X-RAY DIFFRACTION	X-RAY DIFFRACTION	0	1.4	2.25	100	100	1	0	8.5	8.5	1	0	1	1	2	1	1	0	311	311	1	1358_1358	VKM B-1662	VKM B-1662	2	0	MG,FMN,GOL,GOL,GOL	MG,FMN,ORO,GOL,GOL	2	0	MG,FMN	MG,FMN,ORO	A2RJT9_A2RJT9	0	2	2
2VV7_B	2VV8_A	1.21	103	8.0185	7.9293	1.201	0.9755	0.9858	0.9623	100	0	1	X-RAY DIFFRACTION	X-RAY DIFFRACTION	0	1.81	1.61	100	100	1	0	9	9	1	0	0	0	0	NA	1	0	119	119	1	375_375	VKM B-1967	VKM B-1967	2	0	HEM	HEM,CMO	2	0	HEM	HEM,CMO	P23222_P23222	0	4	4
3KAN_C	4Q3F_B	0.36	116	8.6464	8.517	0.356	0.9923	1	0.9744	100	0	1	X-RAY DIFFRACTION	X-RAY DIFFRACTION	0	1.13	1.8	100	200	0	100	8	7.3	0	0.7	0	0	0	NA	1	0	117	117	1	9606_9606	man	man	2	0	RW1	TLA	1	NA	RW1	NA	P30046_P30046	0	3	3
2Q6B_C	3CDA_A	1.28	405	13.9281	13.4622	1.37	0.971	0.9496	0.9111	100	0	1	X-RAY DIFFRACTION	X-RAY DIFFRACTION	0	2	2.07	100	100	1	0	8.5	8	0	0.5	1	1	2	1	1	0	441	441	NA	9606_no_data	man	NA	2	0	SO4,HR2	8HI	2	0	HR2,HR2	8HI,8HI	P04035_P04035	0	4	4
1WC7_L	1WCB_A	0.77	211	11.2182	10.9249	0.766	0.9722	0.9636	0.8322	100	0	1	X-RAY DIFFRACTION	X-RAY DIFFRACTION	0	2.33	2.5	100	100	1	0	6	6	1	0	0	0	0	NA	1	0	213	213	1	10090_10090	transgenic mice	transgenic mice	2	0	IOD	PE1	1	NA	NA	PE1	no_data_no_data	0	2	2
1DQQ_B	1NBZ_B	1.15	207	11.0387	10.7569	NA	NA	NA	NA	100	0	1	X-RAY DIFFRACTION	X-RAY DIFFRACTION	0	1.8	1.85	100	NA	NA	NA	7.5	4.6	0	2.9	0	0	0	NA	1	0	210	210	1	10090_10090	transgenic mice	transgenic mice	0	NA	NA	NA	0	NA	NA	NA	no_data_Q569W9	NA	2	NA
1DQS_B	1SG6_B	1.96	361	13.274	12.8498	1.977	0.9048	0.7837	0.6349	100	0	1	X-RAY DIFFRACTION	X-RAY DIFFRACTION	0	1.8	1.7	100	100	1	0	6.8	7.4	0	0.6	0	0	0	NA	1	0	393	393	1	162425_162425	Emericella nidulans (Aspergillus nidulans)	Emericella nidulans (Aspergillus nidulans)	2	0	ZN,NAD,CRB	ZN,NAD	2	0	ZN,NAD,CRB	ZN,NAD	P07547_P07547	0	2	2
1DQW_D	1DQX_C	1.76	255	11.6658	11.3441	1.803	0.9548	0.9157	0.78	100	0	1	X-RAY DIFFRACTION	X-RAY DIFFRACTION	0	2.1	2.4	110	93	0	17	7	4.7	0	2.3	1	1	2	1	1	0	267	267	1	4932_4932	yeast	yeast	1	NA	NA	BMP	1	NA	NA	BMP,BMP	P03962_P03962	0	2	2
1DR6_A	1DR7_A	0.27	185	10.6284	10.3727	0.268	0.9972	1	0.9866	100	0	1	X-RAY DIFFRACTION	X-RAY DIFFRACTION	1	2.4	2.4	NA	NA	NA	NA	NA	NA	NA	NA	0	0	0	NA	1	0	189	189	1	9031_9031	red junglefowl	red junglefowl	2	0	CA,NAP,HBI,MBO	CA,NAP,MBO	2	0	NAP,HBI	NAP	P00378_P00378	0	2	2
1RA1_A	1RG7_A	1.84	150	9.2709	9.1017	1.832	0.9453	0.934	0.8129	100	0	1	X-RAY DIFFRACTION	X-RAY DIFFRACTION	0	1.9	2	298	298	1	0	7	7.2	0	0.2	0	0	0	NA	1	0	159	159	1	562_562	bacterium E3	bacterium E3	2	0	CA,NAP	MTX	2	0	CA,NAP	MTX	P0ABQ4_P0ABQ4	0	1	1
1DS0_A	1GVG_A	0.34	314	13.0611	12.6504	0.344	0.9972	0.9984	0.9802	100	0	1	X-RAY DIFFRACTION	X-RAY DIFFRACTION	0	1.63	1.54	100	100	1	0	NA	7.6	NA	NA	0	0	0	NA	1	0	324	324	1	1901_1901	VKM Ac-602	VKM Ac-602	2	0	ACT,SO4,SO4,SO4	FE,SO4,SO4,SO4,HOA,AKG,PCX	1	NA	NA	FE,AKG,PCX,HOA	Q05581_Q05581	0	1	1
1DS4_A	1DSP_A	0.2	290	12.7083	12.3202	0.198	0.999	1	1	100	0	1	X-RAY DIFFRACTION	X-RAY DIFFRACTION	0	2.02	2.03	100	281	0	181	6	7	0	1	1	1	2	1	1	0	292	292	1	4932_4932	yeast	yeast	2	1	HEM,IMD	HEM,IMD	2	1	HEM,IMD	HEM,IMD	P00431_P00431	0	1	1
1ICU_D	1OO5_B	0.68	215	11.2582	10.9625	0.675	0.9915	0.9942	0.962	100	0	1	X-RAY DIFFRACTION	X-RAY DIFFRACTION	0	1.8	2.5	100	97	0	3	4.6	4.6	1	0	0	0	0	NA	1	0	217	217	1	562_562	bacterium E3	bacterium E3	2	0	NIO,FMN	FMN	2	0	FMN,NIO,NIO,FMN	FMN,FMN	P38489_P38489	0	2	2
1DTE_B	4EA6_B	1.62	260	11.8753	11.5402	1.717	0.9618	0.9368	0.8095	100	0	1	X-RAY DIFFRACTION	X-RAY DIFFRACTION	0	2.35	2.3	110	77	0	33	8.1	7.5	0	0.6	0	0	0	NA	1	0	269	269	1	5541_5541	Thermomyces lanuginosus (Humicola lanuginosa)	Thermomyces lanuginosus (Humicola lanuginosa)	0	NA	NA	NA	0	NA	NA	NA	O59952_O59952	1	1	2
1U5B_A	1X80_A	0.4	369	13.9024	13.4382	0.399	0.9968	0.9932	0.9634	100	0	1	X-RAY DIFFRACTION	X-RAY DIFFRACTION	0	1.83	2	100	100	1	0	5.8	5.8	1	0	0	0	0	NA	1	0	400	400	1	9606_9606	man	man	2	0	K, MN,TDP	K, MN, CL,TDP	2	1	MN,TDP	MN,TDP	P12694_P12694	0	4	4
1MLZ_A	1QJ5_B	0.31	427	14.6556	14.1434	0.31	0.9936	0.9942	0.979	100	0	1	X-RAY DIFFRACTION	X-RAY DIFFRACTION	0	2.15	1.8	100	100	1	0	7.5	6.7	0	0.8	0	0	0	NA	1	0	429	429	1	562_562	bacterium E3	bacterium E3	2	0	TZA, NA,PLP	K,PLP	2	0	TZA,PLP,PLP	PLP,PLP	P12995_P12995	0	2	2
1DUB_D	2DUB_E	0.3	254	12.0759	11.728	0.299	0.9975	0.9971	0.9853	100	0	1	X-RAY DIFFRACTION	X-RAY DIFFRACTION	0	2.5	2.4	100	100	1	0	6.5	7.2	0	0.7	0	0	0	NA	1	0	261	261	1	10116_10116	zitter rats	zitter rats	1	NA	NA	CO8	2	0	CAA	CO8	P14604_P14604	0	6	6
1RNJ_A	1SYL_A	1.12	136	9.2412	9.074	0.332	0.9874	0.9872	0.9745	100	0	1	X-RAY DIFFRACTION	X-RAY DIFFRACTION	0	1.7	1.95	100	100	1	0	7.8	7.8	1	0	1	1	2	1	1	0	152	152	1	562_562	bacterium E3	bacterium E3	2	0	MG,DUP,TRS,TRS	MG,DUT,TRS,TRS	2	0	DUP	DUT	P06968_P06968	0	3	3
1DVE_A	1IX3_A	0.77	212	11.1938	10.9022	0.77	0.9381	0.9189	0.8232	100	0	1	X-RAY DIFFRACTION	X-RAY DIFFRACTION	0	2.4	2	100	100	1	0	8.5	7	0	1.5	0	0	0	NA	1	0	267	267	1	10116_10116	zitter rats	zitter rats	2	0	HEM	CYN,HEM	2	1	HEM	HEM	P06762_P06762	0	1	1
1DVF_A	1VFA_A	0.36	106	8.2819	8.1759	0.359	0.9823	0.9884	0.9676	100	0	1	X-RAY DIFFRACTION	X-RAY DIFFRACTION	0	1.9	1.8	NA	NA	NA	NA	NA	NA	NA	NA	0	0	0	NA	1	0	108	108	1	10090_10090	transgenic mice	transgenic mice	0	NA	NA	NA	0	NA	NA	NA	P01635_P01635	1	8	2
1DW1_B	1DW3_A	0.82	110	8.3593	8.2483	0.817	0.9781	0.9888	0.9174	100	0	1	X-RAY DIFFRACTION	X-RAY DIFFRACTION	0	1.9	2.1	277	298	0	21	7	7	1	0	0	0	0	NA	1	0	112	112	1	1063_1063	strain Van Niels ATH 2.4.1	strain Van Niels ATH 2.4.1	2	0	CYN,HEM	HEM	2	1	HEM	HEM	P81238_P81238	0	1	1
1FEJ_C	3NUO_B	0.75	98	7.9691	7.883	0.753	0.9615	0.9621	0.8788	100	0	1	X-RAY DIFFRACTION	X-RAY DIFFRACTION	0	1.78	1.35	90	100	0	10	6.5	4.8	0	1.7	1	1	2	0	1	0	99	99	1	11676_11676	human immunodeficiency virus-1 HIV-1	human immunodeficiency virus-1 HIV-1	1	NA	NA	478,IOD,IOD,IOD,IOD,IOD,IOD,IOD,IOD,IOD,IOD,IOD	2	0	2NC	478	P04587_P03366	0	2	2
1DW9_A	1DWK_D	0.33	156	9.885	9.6767	0.336	0.9948	0.9984	0.972	100	0	1	X-RAY DIFFRACTION	X-RAY DIFFRACTION	1	1.65	1.65	100	100	1	0	7.3	7.3	1	0	0	0	0	NA	1	0	156	156	1	562_562	bacterium E3	bacterium E3	2	0	MSE,MSE,MSE,MSE, CL,SO4,SO4	MSE,MSE,MSE,MSE,SO4,SO4,OXL	2	0	CL	OXL	P00816_P00816	0	10	10
1DWP_A	1DWQ_B	0.26	257	12.0911	11.7423	0.267	0.998	0.999	0.9922	100	0	1	X-RAY DIFFRACTION	X-RAY DIFFRACTION	1	2.2	2.2	100	100	1	0	5.4	5.4	1	0	0	0	0	NA	1	0	262	262	1	3983_3983	yuca	yuca	2	0	ACT	CSA	0	NA	NA	NA	P52705_P52705	0	2	2
1PRC_H	2WJM_H	1.05	237	11.5841	11.2676	1.047	0.9811	0.9742	0.9298	100	0	1	X-RAY DIFFRACTION	X-RAY DIFFRACTION	0	2.3	1.95	NA	100	NA	NA	NA	8	NA	NA	0	0	0	NA	1	0	258	258	1	1079_1079	strain G. Drews F	strain G. Drews F	2	0	FME,SO4,SO4,SO4,LDA	FME	1	NA	SO4	NA	P06008_P06008	1	8	4
1R1Y_B	3ONZ_B	1.25	133	9.147	8.9858	1.272	0.935	0.8918	0.7537	100	0	1	X-RAY DIFFRACTION	X-RAY DIFFRACTION	0	1.8	2.087	100	100	1	0	6.5	7.1	0	0.6	0	0	0	NA	1	0	146	146	1	9606_9606	man	man	2	0	SO4,HEM	HEM,NO2,MBN,MBN	2	1	HEM	HEM	P68871_P68871	0	4	4
1DYW_A	2IGV_A	0.38	171	10.2823	10.0487	0.423	0.9941	0.9942	0.9869	100	0	1	X-RAY DIFFRACTION	X-RAY DIFFRACTION	0	1.8	1.67	100	100	1	0	5.6	5.6	1	0	0	0	0	NA	1	0	173	173	1	6239_6239	roundworm	roundworm	1	NA	NA	SER,PRO	1	NA	NA	SER,PRO	P52011_P52011	0	1	1
1DZ3_A	1QMP_B	2.12	98	6.4819	6.4911	7.776	0.7706	0.7583	0.6667	100	0	1	X-RAY DIFFRACTION	X-RAY DIFFRACTION	0	1.65	2	110	110	1	0	4	6.5	0	2.5	0	0	0	NA	1	0	130	130	1	1422_1422	strain R-35646	strain R-35646	1	NA	NA	PHD	0	NA	NA	NA	P52934_P52934	1	2	1
1DZP_A	1HQP_A	0.73	148	9.6601	9.4661	0.727	0.9759	0.9648	0.8557	100	0	1	X-RAY DIFFRACTION	X-RAY DIFFRACTION	0	1.83	2.3	100	293	0	193	7.8	7.5	0	0.3	0	0	0	NA	1	0	157	157	1	9823_9823	wild boar	wild boar	2	0	BZQ	PRZ	2	0	BZQ	PRZ	P81245_P81245	0	1	1
1X6P_A	1X6Z_A	0.27	118	8.7161	8.5823	0.27	0.9956	1	0.9895	100	0	1	X-RAY DIFFRACTION	X-RAY DIFFRACTION	0	1.63	0.78	273	100	0	173	8.2	8.2	1	0	0	0	0	NA	1	0	123	123	1	287_287	probable synonym or variety: "Pseudomonas polycolor" Clara 1930	probable synonym or variety: "Pseudomonas polycolor" Clara 1930	0	NA	NA	NA	0	NA	NA	NA	P02973_P02973	0	1	1
1E0W_A	1OD8_A	0.46	300	12.8368	12.4405	0.465	0.9947	1	0.9294	100	0	1	X-RAY DIFFRACTION	X-RAY DIFFRACTION	0	1.2	1.05	297	100	0	197	4.6	7.5	0	2.9	0	0	0	NA	1	0	313	313	1	1916_1916	Streptomycetaceae bacterium jx-02	Streptomycetaceae bacterium jx-02	1	NA	NA	XYP,XYP, NA, NA, NA, NA,XDL,IMD,IMD,XDL	1	NA	NA	XDL,XYP,XDL,XYP	P26514_P26514	0	1	1
1UR8_B	1W1Y_A	1.17	495	15.4168	14.8561	1.168	0.9798	0.9446	0.8377	100	0	1	X-RAY DIFFRACTION	X-RAY DIFFRACTION	0	1.9	1.85	100	100	1	0	7	7	1	0	0	0	0	NA	1	0	499	499	1	615_615	VKM B-1248	VKM B-1248	2	0	NAG,SO4,SO4,SO4,SO4,GDL,GOL,GOL,GOL,GOL,GOL,GOL	SO4,SO4,TYP,TYP,TYP,GOL,GOL,GOL,GOL,GOL,GOL	2	0	GDL	TYP,TYP,TYP,TYP	Q54276_Q54276	0	2	2
2REQ_C	6REQ_A	2.28	658	15.7727	15.1893	2.613	0.9337	0.7228	0.5564	100	0	1	X-RAY DIFFRACTION	X-RAY DIFFRACTION	0	2.5	2.2	100	95	0	5	7.5	7.5	1	0	0	0	0	NA	1	0	727	727	1	1752_1752	Propionicibacterium freudenreichii subsp. shermanii	Propionicibacterium freudenreichii subsp. shermanii	2	0	COA,B12	3CP,B12,GOL	2	0	COA,B12	3CP,B12	P11653_P11653	0	2	2
1REQ_D	2REQ_D	0.62	617	16.6408	16.0022	0.622	0.9951	0.9834	0.9196	100	0	1	X-RAY DIFFRACTION	X-RAY DIFFRACTION	0	2	2.5	NA	100	NA	NA	NA	7.5	NA	NA	0	0	0	NA	1	0	637	637	1	1752_1752	Propionicibacterium freudenreichii subsp. shermanii	Propionicibacterium freudenreichii subsp. shermanii	1	NA	GOL,GOL	NA	1	NA	DCA	NA	P11652_P11652	0	2	2
1GNT_A	1OA1_A	0.31	552	16.0385	15.4382	0.305	0.9987	1	0.9797	100	0	1	X-RAY DIFFRACTION	X-RAY DIFFRACTION	0	1.25	1.55	100	100	1	0	5.9	6.5	0	0.6	0	0	0	NA	1	0	553	553	1	881_881	strain Hildenborough	strain Hildenborough	2	0	SF4,FSO	SF4,SF3,GOL,GOL	2	0	SF4,FSO	SF4,SF3	P31101_P31101	0	1	1
1E4N_B	1V08_A	0.32	488	15.3652	14.8078	0.316	0.9964	0.9974	0.9821	100	0	1	X-RAY DIFFRACTION	X-RAY DIFFRACTION	0	2.1	1.9	100	100	1	0	7.5	7.5	1	0	0	1	1	NA	1	0	512	512	NA	no_data_4577	NA	maize	2	0	HBO	NTZ,NTZ	2	0	HBO	NTZ,NTZ	P49235_P49235	1	1	2
1K7D_B	1PNM_B	0.48	554	16.0119	15.4133	0.693	0.9943	0.9892	0.9385	100	0	1	X-RAY DIFFRACTION	X-RAY DIFFRACTION	0	2.15	2.5	120	NA	NA	NA	7.2	NA	NA	NA	0	0	0	NA	1	0	557	557	1	562_562	bacterium E3	bacterium E3	2	0	CA,GRO	CA,PMS	2	0	CA,GRO	CA	P06875_P06875	0	2	2
1OH6_A	1W7A_B	2.68	653	15.0195	14.4841	2.912	0.9171	0.7434	0.5531	100	0	1	X-RAY DIFFRACTION	X-RAY DIFFRACTION	0	2.4	2.27	100	100	1	0	7	7.5	0	0.5	0	0	0	NA	1	0	800	800	1	562_562	bacterium E3	bacterium E3	2	0	MG,ADP	ATP	2	0	NUC,NUC,ADP	NUC,NUC,ATP	P23909_P23909	0	4	4
1E3S_C	1E3W_D	0.43	240	11.8104	11.4794	0.429	0.9402	0.9412	0.9127	100	0	1	X-RAY DIFFRACTION	X-RAY DIFFRACTION	1	2	2	100	100	1	0	8.5	8.5	1	0	0	0	0	NA	1	0	261	261	1	10116_10116	zitter rats	zitter rats	2	1	NAD	NAD	2	1	NAD	NAD	O70351_O70351	0	4	4
1H3T_B	1H3X_A	1.16	197	10.9084	10.6349	1.164	0.9122	0.8684	0.7428	100	0	1	X-RAY DIFFRACTION	X-RAY DIFFRACTION	0	2.4	2.44	100	100	1	0	6.5	6.5	1	0	0	0	0	NA	1	0	223	223	1	9606_9606	man	man	2	0	BMA	NAG,FUL,NAG,BMA,MAN,NAG,MAN,NAG	2	0	BMA	NAG,NAG,BMA,NAG	P01857_P01857	0	2	2
1DWI_M	1DWJ_M	0.23	499	15.4857	14.9206	0.23	0.9992	1	0.9995	100	0	1	X-RAY DIFFRACTION	X-RAY DIFFRACTION	0	2	2.4	100	100	1	0	6.5	6.5	1	0	0	0	0	NA	1	0	499	499	1	3728_3728	yellow mustard	yellow mustard	2	1	NAG,NAG,NAG,NAG,NAG,NAG,FUC,NAG,BMA,XYP,NAG,FUC,NAG,BMA,XYP,MAN,MAN,NAG,NAG,NAG,NAG,NAG, ZN,SO4,SO4,SO4,SO4,SO4,SO4,SO4,SO4,GOL,GOL,GOL,GOL,GOL	NAG,NAG,NAG,NAG,NAG,NAG,FUC,NAG,BMA,XYP,NAG,FUC,NAG,BMA,XYP,MAN,MAN,NAG,NAG,NAG,NAG,NAG, ZN,SO4,SO4,SO4,SO4,SO4,SO4,SO4,SO4,GOL,GOL,GOL,GOL,GOL	2	1	MAN,ZN	MAN,ZN	P29736_P29736	0	2	2
1IJU_D	1IJV_A	0.62	35	4.1889	4.3499	0.623	0.8831	0.9861	0.8819	100	0	1	X-RAY DIFFRACTION	X-RAY DIFFRACTION	0	1.4	1.2	100	100	1	0	4.6	4.6	1	0	0	0	0	NA	1	0	36	36	1	9606_9606	man	man	2	0	SO4,SO4	SO4, BR, BR, BR	0	NA	NA	NA	P60022_P60022	1	4	2
1QHZ_A	2V38_A	0.69	297	12.6803	12.2939	0.694	0.9914	0.9875	0.9618	100	0	1	X-RAY DIFFRACTION	X-RAY DIFFRACTION	0	1.95	1.5	120	100	0	20	7	NA	NA	NA	0	0	0	NA	1	0	305	305	1	76935_76935	strain PN-105	strain PN-105	2	0	CA, CA, CA, CA, CA, CA	GOL,GOL,GOL,SO4,IFL,IDR	2	0	CA,CA,CA	IFL,IDR	O85465_O85465	1	2	1
1E5L_A	1E5Q_H	2.42	405	13.2303	12.8088	2.465	0.9156	0.8252	0.6999	100	0	1	X-RAY DIFFRACTION	X-RAY DIFFRACTION	0	2.4	2.1	100	100	1	0	4	7.25	0	3.25	0	0	0	NA	1	0	450	450	1	148305_148305	Pyricularia grisea (Cooke) Sacc.	Pyricularia grisea (Cooke) Sacc.	1	NA	NA	NDP,SHR	1	NA	NA	NDP,SHR	Q9P4R4_Q9P4R4	1	2	1
1GVX_A	3Q6Y_A	0.95	301	12.782	12.3891	0.753	0.9805	0.9648	0.8582	100	0	1	X-RAY DIFFRACTION	X-RAY DIFFRACTION	0	1	1.351	130	100	0	30	4.5	4.6	0	0.1	0	0	0	NA	0	1	329	330	1	5116_5116	chestnut blight fungus	chestnut blight fungus	2	0	SUI,SO4,SO4	DMS,S47,GOL,GOL,1PE	2	0	III	S47	P11838_P11838	1	2	1
1O82_D	1O83_C	0.58	69	6.6177	6.6182	0.579	0.9707	0.9893	0.9393	100	0	1	X-RAY DIFFRACTION	X-RAY DIFFRACTION	0	1.46	1.64	120	120	1	0	4.5	7.5	0	3	0	0	0	NA	1	0	70	70	1	1351_1351	Streptococcus liquefaciens	Streptococcus liquefaciens	1	NA	SO4,SO4,SO4	NA	1	NA	SO4	NA	Q47765_Q47765	1	16	8
1H8E_H	2JDI_H	2.47	42	1.6829	2.0642	0.956	0.4867	0.4801	0.4034	100	0	1	X-RAY DIFFRACTION	X-RAY DIFFRACTION	0	2	1.9	100	100	1	0	8	8.2	0	0.2	0	0	0	NA	1	0	146	146	1	9913_9913	domestic cow	domestic cow	0	NA	NA	NA	2	1	III	III	P05630_P05630	0	9	9
1E8M_A	1H2Z_A	0.39	710	17.452	16.7617	0.366	0.9989	0.9982	0.9958	100	0	1	X-RAY DIFFRACTION	X-RAY DIFFRACTION	0	1.5	1.65	100	100	1	0	8.5	8.5	1	0	1	1	2	1	1	0	710	710	1	9823_9823	wild boar	wild boar	2	0	GOL,P0H	SIN,GLY,PRO,GOL,GOL,GOL	2	0	P0H	PRO	P23687_P23687	0	1	1
1E8T_B	1USR_B	1.06	437	14.5323	14.028	1.225	0.9829	0.9591	0.8901	100	0	1	X-RAY DIFFRACTION	X-RAY DIFFRACTION	0	2.5	2	100	100	1	0	4.6	6.5	0	1.9	0	0	0	NA	1	0	454	454	0	332244_11176	Newcastle disease virus (strain Kansas) (NDV)	avian paramyxovirus 1	2	0	NAG,NAG,GOL	SIA,NDG, CA,DAN	1	NA	NA	SIA,DAN,SIA,CA	Q9Q2W5_P32884	1	1	2
1E8Y_A	2CHX_A	1.07	828	18.179	17.4424	1.296	0.9866	0.9653	0.8818	100	0	1	X-RAY DIFFRACTION	X-RAY DIFFRACTION	0	2	2.5	100	100	1	0	7.25	7.5	0	0.25	1	0	1	NA	1	0	966	966	1	9606_9606	man	man	1	NA	NA	90	1	NA	NA	90	P48736_P48736	0	1	1
1E9N_A	3U8U_A	0.99	266	12.0256	11.681	1.042	0.9773	0.9727	0.9436	100	0	1	X-RAY DIFFRACTION	X-RAY DIFFRACTION	0	2.2	2.15	110	100	0	10	7.5	7.5	1	0	0	0	0	NA	1	0	318	318	1	9606_9606	man	man	2	0	PB, PB	MG, CL	1	NA	NA	MG	P27695_P27695	0	1	1
1Q0E_B	2SOD_O	0.84	151	9.7456	9.5462	0.844	0.9723	0.9619	0.8874	100	0	1	X-RAY DIFFRACTION	X-RAY DIFFRACTION	0	1.15	2	100	NA	NA	NA	6.5	NA	NA	NA	0	0	0	NA	1	0	152	152	1	9913_9913	domestic cow	domestic cow	2	1	ACE, CU, ZN	ACE, CU, ZN	2	1	CU,ZN	CU,ZN	P00442_P00442	1	2	1
1E9R_G	1E9S_D	0.59	414	14.4368	13.9386	0.589	0.989	0.9808	0.9053	100	0	1	X-RAY DIFFRACTION	X-RAY DIFFRACTION	0	2.4	2.5	100	100	1	0	7.5	7.5	1	0	1	1	2	1	1	0	437	437	1	562_562	bacterium E3	bacterium E3	1	NA	SO4,SO4	NA	0	NA	NA	NA	Q04230_Q04230	0	6	6
2VKU_A	2W0B_A	1.63	416	13.8902	13.4267	1.704	0.9554	0.8938	0.7653	100	0	1	X-RAY DIFFRACTION	X-RAY DIFFRACTION	0	1.95	1.56	110	110	1	0	7.5	7.5	1	0	1	1	2	1	1	0	455	455	1	83332_83332	Mycobacterium tuberculosis strain H37Rv	Mycobacterium tuberculosis strain H37Rv	2	0	DBE,DBE,DBE,DBE,HEM,SO4,SO4,SO4,SO4,SO4,SO4	HEM,CMW	2	0	DBE,DBE,DBE,DBE,HEM	HEM,CMW	P9WPP9_P9WPP9	0	1	1
2IXT_A	3D43_B	0.21	308	13.0013	12.5945	0.212	0.9957	0.9968	0.9887	100	0	1	X-RAY DIFFRACTION	X-RAY DIFFRACTION	1	0.8	0.8	100	100	1	0	7.5	7.5	1	0	0	0	0	NA	1	0	310	310	NA	1421_no_data	VKM B-509	NA	2	1	CA, CA, CA, CA, CA	CA, CA, CA, CA, CA	2	1	CA,CA,CA,CA	CA,CA,CA,CA	Q9S3L6_Q9S3L6	0	1	1
1EAO_B	1EAQ_A	1.1	123	8.8862	8.7416	1.098	0.9506	0.9545	0.9132	100	0	1	X-RAY DIFFRACTION	X-RAY DIFFRACTION	0	1.4	1.25	100	100	1	0	6.4	6.4	1	0	1	1	2	1	1	0	140	140	1	10090_10090	transgenic mice	transgenic mice	2	0	BR, BR	MSE,MSE,MSE, CL, CL	1	NA	NA	CL,CL	Q03347_Q03347	0	2	2
3BN9_A	3NPS_A	0.59	240	11.8104	11.4794	1.677	0.9639	0.9502	0.9108	100	0	1	X-RAY DIFFRACTION	X-RAY DIFFRACTION	0	2.173	1.5	100	100	1	0	8	NA	NA	NA	1	1	2	1	1	0	241	241	NA	no_data_9606	NA	man	2	0	EDO,EDO,EDO	EDO,EDO,EDO,EDO,EDO,EDO, NA, NA, CL	0	NA	NA	NA	Q9Y5Y6_Q9Y5Y6	NA	NA	NA
1JM0_E	1JMB_C	0.75	48	5.292	5.3786	0.749	0.9189	0.9792	0.8698	100	0	1	X-RAY DIFFRACTION	X-RAY DIFFRACTION	0	1.7	2.2	100	100	1	0	7.5	7.5	1	0	0	0	0	NA	1	0	50	50	NA	no_data_no_data	NA	NA	2	0	ACE,NH2, MN, MN	ACE,NH2, MN	2	0	MN,MN,DMS	DMS,MN	no_data_no_data	0	2	2
1EC7_D	4GYP_A	0.41	430	14.6923	14.1777	0.413	0.9679	0.9673	0.9268	100	0	1	X-RAY DIFFRACTION	X-RAY DIFFRACTION	0	1.9	2.1	110	100	0	10	8	NA	NA	NA	0	0	0	NA	1	0	446	446	0	562_83333	bacterium E3	Escherichia coli K12	2	0	MG,IPA,IPA	MG,SO4,GOL,PEG	2	1	MG	MG	P0AES2_P0AES2	NA	2	NA
1ECC_B	1ECJ_A	1.53	471	14.6683	14.1553	3.273	0.9531	0.8841	0.7398	100	0	1	X-RAY DIFFRACTION	X-RAY DIFFRACTION	0	2.4	2.5	110	279	0	169	5.8	6.3	0	0.5	0	0	0	NA	1	0	504	504	1	562_562	bacterium E3	bacterium E3	2	0	MN, MN, MN,ONL,PCP	AMP	2	0	MN,MN,MN,ONL,PCP	AMP	P0AG16_P0AG16	0	4	4
1FYD_B	1KQP_A	0.53	245	11.9066	11.5695	NA	NA	NA	NA	100	0	1	X-RAY DIFFRACTION	X-RAY DIFFRACTION	0	2.25	1.03	298	120	0	178	5.2	8.5	0	3.3	0	0	0	NA	1	0	271	271	1	1423_1423	strain 168	strain 168	1	NA	NA	MG, MG,EDO,EDO,EDO,ADJ,POP	1	NA	NA	MG,ADJ,POP,ADJ	P08164_P08164	0	2	2
1NDO_A	1O7H_A	0.31	446	14.8847	14.3579	0.308	0.9984	1	0.9832	100	0	1	X-RAY DIFFRACTION	X-RAY DIFFRACTION	0	2.25	2.2	100	100	1	0	6	6	1	0	0	0	0	NA	1	0	449	449	1	303_303	bacterium MASFP-4	bacterium MASFP-4	2	0	FE,FES	FE,SO4,SO4,EDO,EDO,EDO,FES	2	1	FE,FES	FE,FES	P0A110_P0A110	0	6	6
1O7N_B	4HM0_B	0.59	192	10.7934	10.5273	0.588	0.99	0.987	0.9611	100	0	1	X-RAY DIFFRACTION	X-RAY DIFFRACTION	0	1.4	1.8	100	100	1	0	6	5	0	1	0	0	0	NA	1	0	194	194	0	303_69011	bacterium MASFP-4	Pseudomonas sp. C18	2	0	SO4,SO4,SO4,EDO,EDO	EDO,SO4,EDO,EDO,EDO,EDO,EDO,SO4	0	NA	NA	NA	P0A112_P0A113	0	12	12
1EHK_B	3S8G_B	0.54	165	10.1269	9.9032	0.543	0.9877	0.9895	0.9292	100	0	1	X-RAY DIFFRACTION	X-RAY DIFFRACTION	0	2.4	1.8	100	NA	NA	NA	7	5.5	0	1.5	0	0	0	NA	1	0	168	168	1	300852_300852	Thermus thermophilus strain HB8	Thermus thermophilus strain HB8	2	0	CUA	CUA,OLC,OLC,OLC,OLC	2	1	CUA	CUA	Q5SJ80_Q5SJ80	0	3	3
1EIX_D	1L2U_B	1.36	221	11.3849	11.081	1.363	0.9434	0.889	0.7399	100	0	1	X-RAY DIFFRACTION	X-RAY DIFFRACTION	1	2.5	2.5	100	99	0	1	7	5.5	0	1.5	0	0	0	NA	1	0	245	245	1	562_562	bacterium E3	bacterium E3	1	NA	BMQ	NA	1	NA	BMQ,BMQ	NA	P08244_P08244	0	2	2
1EJ4_A	1EJH_C	1.62	175	10.2282	9.9981	1.619	0.965	0.9655	0.9075	100	0	1	X-RAY DIFFRACTION	X-RAY DIFFRACTION	0	2.25	2.2	100	100	1	0	7.5	8.5	0	1	0	0	0	NA	1	0	190	190	1	10090_10090	transgenic mice	transgenic mice	2	1	M7G	M7G	2	1	III,M7G	III,M7G	P63073_P63073	0	2	2
1EJ3_A	1UHI_B	1.21	183	10.4296	10.1866	1.21	0.9806	0.9813	0.9505	100	0	1	X-RAY DIFFRACTION	X-RAY DIFFRACTION	0	2.3	1.8	90	100	0	10	7.2	7.1	0	0.1	0	0	0	NA	1	0	191	191	0	168712_6100	Aequorea aequorea	Jellyfish	2	0	CZH	CZI	2	0	CZH	CZI	P02592_P02592	0	1	1
1EF2_A	4EPE_C	0.87	555	15.8157	15.2296	0.87	0.9917	0.9832	0.9721	100	0	1	X-RAY DIFFRACTION	X-RAY DIFFRACTION	0	2.5	2.05	298	300	0	2	7.5	7.5	1	0	0	0	0	NA	1	0	566	566	NA	no_data_548	NA	not "Bacterium aerogenes" (Kruse) Chester 1897	2	0	KCX, MN, MN	KCX, NI, NI	1	NA	MN,MN	NA	P18314_P18314	0	9	9
2BUI_A	2VB7_C	0.58	404	14.3089	13.8188	0.578	0.9961	0.9944	0.9815	100	0	1	X-RAY DIFFRACTION	X-RAY DIFFRACTION	0	2.4	1.6	120	100	0	20	7.4	7.5	0	0.1	0	0	0	NA	1	0	406	406	1	562_562	bacterium E3	bacterium E3	2	0	NH4,OCA	CSW	1	NA	OCA	NA	P0A953_P0A953	0	2	2
1EK5_A	1EK6_B	1.94	328	12.7911	12.3977	2.042	0.9332	0.8717	0.7355	100	0	1	X-RAY DIFFRACTION	X-RAY DIFFRACTION	0	1.8	1.5	273	100	0	173	7.5	6	0	1.5	0	0	0	NA	1	0	348	348	1	9606_9606	man	man	2	0	NAD	MG,NAI,UPG,TMA	2	0	NAD	NAI,UPG	Q14376_Q14376	0	2	2
1EKF_A	1KT8_B	1.02	360	13.6515	13.2032	NA	NA	NA	NA	100	0	1	X-RAY DIFFRACTION	X-RAY DIFFRACTION	0	1.95	1.9	223	223	1	0	7	7	1	0	0	0	0	NA	1	0	365	365	1	9606_9606	man	man	2	0	PLP	ILP,ACY,ACY,ACY,GOL	2	0	PLP	ILP	O15382_O15382	0	2	2
3CSU_A	4KGV_A	1.83	283	12.4419	12.0708	1.888	0.8689	0.7532	0.6016	100	0	1	X-RAY DIFFRACTION	X-RAY DIFFRACTION	0	1.88	2.1	100	100	1	0	7.8	5.9	0	1.9	0	0	0	NA	1	0	310	310	0	83333_595495	Escherichia coli K12	Escherichia coli strain KO11FL	1	NA	NA	PAL	1	NA	NA	PAL	P0A786_E8Y328	1	3	12
4OIJ_D	4OIK_B	2.34	24	-0.2498	0.5735	0.155	0.041	0.0411	0.0411	100	0	1	X-RAY DIFFRACTION	X-RAY DIFFRACTION	0	2	2.1	100	100	1	0	3.5	3.5	1	0	0	0	0	NA	1	0	74	74	NA	no_data_9606	NA	man	2	0	DVA,DPR,DPN,DSN,DAR,DCY,DCY,DPN,DSN,DPN,DAL,DGL,DGN,DGL,DIL,DPR,DLE,DAR,DAL,DIL,DLE,DCY,DTY,DAR,DSG,DTH,DSN,DSN,DIL,DCY,DSN,DSG,DGL,DLE,DIL,DPN,DLY,DLE,DLY,DAR,DLY,DGL,DAL,DCY,DAL,DLE,DAS,DTH,DVA,DTR,DVA,DGN,DAR,DHI,DAR,DLY,MED,DLE,DAR,DHI,DCY,DPR,DSN,DLY,DAR,SO4,SO4,SO4,SO4,SO4,SO4,SO4	NAG,SO4,SO4,SO4,SO4,SO4,SO4,SO4	0	NA	NA	NA	no_data_P22362	0	4	4
4MRX_A	4MRY_A	2.48	166	9.1682	9.0056	2.506	0.8352	0.7527	0.5722	100	0	1	X-RAY DIFFRACTION	X-RAY DIFFRACTION	0	1.718	1.299	100	100	1	0	7	6.5	0	0.5	1	1	2	1	1	0	195	195	1	32570_32570	Obelia longissima (Black sea hydrozoan) (Laomedea longissima)	Obelia longissima (Black sea hydrozoan) (Laomedea longissima)	2	0	CZH	CEI, CA, CA, CA	2	0	CZH	CEI,CA,CA,CA	Q27709_Q27709	0	1	1
1ELQ_A	1ELU_B	0.28	380	14.0521	13.5783	0.278	0.9985	1	0.9862	100	0	1	X-RAY DIFFRACTION	X-RAY DIFFRACTION	0	1.8	1.55	100	100	1	0	6	6	1	0	1	1	2	1	1	0	390	390	1	1147_1147	Synechocystis sp. UTEX 2470	Synechocystis sp. UTEX 2470	2	0	K,PLP	K,PDA	2	0	PLP,PLP	PDA,CSS,PDA	Q9ZHG9_Q9ZHG9	0	2	2
1EMC_D	1EML_A	0.37	219	11.3878	11.0837	0.366	0.9957	0.9989	0.9761	100	0	1	X-RAY DIFFRACTION	X-RAY DIFFRACTION	1	2.3	2.3	295	295	1	0	7	8.5	0	1.5	1	1	2	1	1	0	237	237	1	6100_6100	Jellyfish	Jellyfish	2	1	CSY	CSY	0	NA	NA	NA	P42212_P42212	0	1	1
1IB6_C	1IE3_D	1.47	303	12.6411	12.2572	1.47	0.978	0.9704	0.9303	100	0	1	X-RAY DIFFRACTION	X-RAY DIFFRACTION	0	2.1	2.5	298	297	0	1	6	6.5	0	0.5	1	1	2	1	1	0	312	312	1	562_562	bacterium E3	bacterium E3	2	0	SO4,SO4,NAD	NAD	2	0	SO4,SO4,NAD	NAD	P61889_P61889	0	2	2
1XYO_A	4HKW_A	0.86	190	10.7468	10.4836	0.867	0.9742	0.9603	0.8862	100	0	1	X-RAY DIFFRACTION	X-RAY DIFFRACTION	0	1.5	1.65	NA	100	NA	NA	NA	8.5	NA	NA	0	0	0	NA	1	0	190	190	1	51453_51453	VTT D-74083	VTT D-74083	2	0	PCA	PCA,XYP,XYP,XYS,XYP,XYP,TRS, CA	1	NA	NA	XYP,XYP,XYS,XYP,XYP,CA	P36217_P36217	0	1	1
1EO2_A	2BUW_A	0.53	201	10.9987	10.7194	1.636	0.9746	0.9678	0.9406	100	0	1	X-RAY DIFFRACTION	X-RAY DIFFRACTION	0	2.25	1.8	298	292	0	6	7	8.5	0	1.5	0	0	0	NA	1	0	209	209	1	62977_62977	Acinetobacter sp. ADP1	Acinetobacter sp. ADP1	0	NA	NA	NA	0	NA	NA	NA	P20371_P20371	0	24	24
1EOC_B	2BUX_B	0.28	237	11.7519	11.4246	0.276	0.9978	0.9979	0.9926	100	0	1	X-RAY DIFFRACTION	X-RAY DIFFRACTION	0	2.25	1.8	298	292	0	6	7	8	0	1	0	0	0	NA	1	0	241	241	1	62977_62977	Acinetobacter sp. ADP1	Acinetobacter sp. ADP1	2	0	FE,4NC	FE, OH	2	0	FE,4NC	FE	P20372_P20372	0	24	24
1EOO_B	1RVE_A	1.91	226	10.8307	10.5622	2.07	0.9167	0.8412	0.6588	100	0	1	X-RAY DIFFRACTION	X-RAY DIFFRACTION	0	2.16	2.5	100	NA	NA	NA	5	NA	NA	NA	0	0	0	NA	1	0	245	245	1	562_562	bacterium E3	bacterium E3	0	NA	NA	NA	1	NA	NUC,NUC	NA	P04390_P04390	1	4	2
1EP5_B	1EP6_A	1.06	153	9.6318	9.4397	2.066	0.972	0.9793	0.9395	100	0	1	X-RAY DIFFRACTION	X-RAY DIFFRACTION	0	2.3	2.45	100	100	1	0	6.5	6.5	1	0	0	0	0	NA	1	0	157	157	1	11036_11036	Venezuelan equine encephalomyelitis virus	Venezuelan equine encephalomyelitis virus	1	NA	URE,URE,URE,URE,URE	NA	0	NA	NA	NA	P05674_P05674	0	1	1
1X8T_A	2AAY_A	0.51	426	14.6433	14.1319	0.505	0.9955	0.9877	0.9467	100	0	1	X-RAY DIFFRACTION	X-RAY DIFFRACTION	0	1.9	1.55	90	90	1	0	7	7	0	0	0	0	0	NA	1	0	427	427	1	562_562	bacterium E3	bacterium E3	2	0	RC1,FMT,FMT,FMT,FMT,FMT,FMT,FMT	SKM,GPJ,FMT,FMT,FMT,FMT,FMT,FMT,FMT,FMT,FMT	2	0	RC1	SKM,GPJ	P0A6D3_P0A6D3	0	1	1
1G9D_A	1S0F_A	0.69	1276	21.143	20.2175	0.688	0.9965	0.9732	0.8725	100	0	1	X-RAY DIFFRACTION	X-RAY DIFFRACTION	0	2.2	2.3	100	100	1	0	6	7	0	1	0	0	0	NA	1	0	1290	1290	1	1491_1491	strain ELTDK 103	strain ELTDK 103	2	0	ZN, ZN,BAB,BAB	ZN, CA, CA	2	0	ZN,BAB,BAB	ZN,CA,CA	P10844_P10844	0	1	1
2Q0R_A	3U9Z_A	1.42	352	13.5362	13.0953	1.216	0.9686	0.9083	0.7759	100	0	1	X-RAY DIFFRACTION	X-RAY DIFFRACTION	0	1.7	2.09	100	100	1	0	5.5	6.5	0	1	0	0	0	NA	1	0	375	375	1	9986_9986	rabbits	rabbits	2	0	CA, CA, CA, CA,ATP,PXT	ADP, MG	2	0	CA,ATP,PXT	III,ADP	P68135_P68135	1	1	2
1EQZ_A	2ARO_E	0.9	102	8.0527	7.9613	0.9	0.9817	0.9904	0.9591	100	0	1	X-RAY DIFFRACTION	X-RAY DIFFRACTION	0	2.5	2.1	100	100	1	0	6	NA	NA	NA	0	0	0	NA	1	0	129	129	1	9031_9031	red junglefowl	red junglefowl	2	0	CL	PO4,PO4, CL	1	NA	NUC,NUC	NA	P02263_P02263	1	10	8
1EQZ_B	2ARO_F	1.44	89	7.3478	7.3014	1.469	0.9543	0.9651	0.9194	100	0	1	X-RAY DIFFRACTION	X-RAY DIFFRACTION	0	2.5	2.1	100	100	1	0	6	NA	NA	NA	0	0	0	NA	1	0	126	126	1	9031_9031	red junglefowl	red junglefowl	1	NA	NA	CL, CL, CL	1	NA	NUC,NUC	NA	P0C1H5_P0C1H3	1	10	8
1KT3_A	1KT7_A	0.8	174	10.3584	10.1199	0.8	0.9751	0.9514	0.7914	100	0	1	X-RAY DIFFRACTION	X-RAY DIFFRACTION	0	1.4	1.274	100	100	1	0	2	7	0	5	0	0	0	NA	1	0	183	183	1	9913_9913	domestic cow	domestic cow	2	1	RTL	RTL	2	1	RTL	RTL	P18902_P18902	0	1	1
1ERM_A	1S0W_B	0.46	262	12.2223	11.8651	0.461	0.9904	0.9924	0.9306	100	0	1	X-RAY DIFFRACTION	X-RAY DIFFRACTION	0	1.7	2.3	298	120	0	178	8	7.5	0	0.5	0	0	0	NA	1	0	263	263	1	562_562	bacterium E3	bacterium E3	1	NA	BHD,BJI	NA	1	NA	BJI	NA	P62593_P62593	1	1	2
2GOO_D	2H62_B	1.31	99	7.7827	7.7085	1.304	0.9307	0.9515	0.8325	100	0	1	X-RAY DIFFRACTION	X-RAY DIFFRACTION	0	2.2	1.85	100	100	1	0	7.5	5.75	0	1.75	0	0	0	NA	1	0	114	114	1	9606_9606	man	man	0	NA	NA	NA	0	NA	NA	NA	P12643_P12643	NA	NA	NA
1M6Z_C	1M70_A	0.8	187	10.5766	10.3243	0.802	0.9824	0.9829	0.9013	100	0	1	X-RAY DIFFRACTION	X-RAY DIFFRACTION	0	1.35	1.25	100	120	0	20	6.6	6.6	1	0	0	0	0	NA	1	0	190	190	1	316_316	strain ZoBell 632 [[Pseudomonas perfectomarina]]	strain ZoBell 632 [[Pseudomonas perfectomarina]]	2	1	HEC,HEC,GOL	HEC,HEC,GOL	2	1	HEC,HEC	HEC,HEC	Q52369_Q52369	0	2	2
1ETY_B	3FIS_B	1.83	68	6.1837	6.2122	0.374	0.9312	0.9452	0.9247	100	0	1	X-RAY DIFFRACTION	X-RAY DIFFRACTION	0	2	2.3	120	NA	NA	NA	6.5	NA	NA	NA	0	0	0	NA	1	0	98	98	1	562_562	bacterium E3	bacterium E3	0	NA	NA	NA	0	NA	NA	NA	P0A6R3_P0A6R3	0	2	2
1EUH_A	1QI6_D	0.39	473	15.1975	14.6508	0.394	0.9974	0.9989	0.9626	100	0	1	X-RAY DIFFRACTION	X-RAY DIFFRACTION	0	1.82	2.5	100	100	1	0	7.5	8.5	0	1	0	0	0	NA	1	0	475	475	1	1309_1309	Streptococcus mutans Clarke 1924	Streptococcus mutans Clarke 1924	2	0	SO4,SO4	SO4,SO4,SO4	1	NA	NA	SO4,SO4	Q59931_Q59931	0	4	4
1UGI_E	2UGI_A	1.26	82	7.2733	7.2317	1.256	0.9022	0.9127	0.7681	100	0	1	X-RAY DIFFRACTION	X-RAY DIFFRACTION	0	1.55	2.2	150	150	1	0	8.2	8.2	1	0	0	0	0	NA	1	0	84	84	1	10684_10684	phage PBS2	phage PBS2	2	0	SO4,SO4,IMD,IMD,IMD,IMD	IMD	0	NA	NA	NA	P14739_P14739	1	1	2
1T68_X	2AL0_X	1.09	176	10.2538	10.022	1.103	0.9655	0.9458	0.8472	100	0	1	X-RAY DIFFRACTION	X-RAY DIFFRACTION	0	1.45	1.6	100	100	1	0	7.5	6.5	0	1	0	0	0	NA	1	0	180	180	1	13249_13249	Triatomid bug	Triatomid bug	2	0	HEM, NO	HEM,CIT	2	0	HEM,NO	HEM	Q26241_Q26241	1	1	2
1N1E_B	1N1G_A	1.39	340	13.3269	12.8993	1.443	0.9615	0.8931	0.7478	100	0	1	X-RAY DIFFRACTION	X-RAY DIFFRACTION	0	1.9	2.5	150	150	1	0	6.5	7	0	0.5	0	0	0	NA	1	0	366	366	1	5665_5665	Leishmania mexicana	Leishmania mexicana	2	0	NDE	BCP,BCP,BCP,PLM	2	0	NDE	BCP,BCP	P90551_P90551	0	2	2
2GLQ_A	3MK2_A	0.31	479	15.2651	14.714	0.306	0.9943	0.9953	0.9828	100	0	1	X-RAY DIFFRACTION	X-RAY DIFFRACTION	0	1.6	1.89	200	NA	NA	NA	7	NA	NA	NA	0	0	0	NA	1	0	484	484	1	9606_9606	man	man	2	0	SEP,NAG,NAG, ZN, ZN, MG, SR	SEP,PHE,PHE,NAG,NAG,NAG,NAG, ZN, ZN, MG, CA,ACT,ACT,ACT,GOL,GOL	2	0	ZN,ZN,MG,SR	PHE,PHE,ZN,ZN,MG,CA	P05187_P05187	0	2	2
3DR9_A	4GZG_B	0.89	134	9.1786	9.0154	0.582	0.9758	0.9779	0.9265	100	0	1	X-RAY DIFFRACTION	X-RAY DIFFRACTION	0	1.26	1.49	100	100	1	0	5.9	5	0	0.9	0	0	0	NA	1	0	137	137	1	129555_129555	Amphitrite ornata	Amphitrite ornata	2	0	HEM	HEM,SO4,SO4,SO4,SO4,CMO	2	1	HEM	HEM	Q9NAV8_Q9NAV8	0	2	2
3QI5_A	3UBY_B	0.91	171	9.9717	9.7579	1.287	0.9668	0.9677	0.9382	100	0	1	X-RAY DIFFRACTION	X-RAY DIFFRACTION	0	2.2	2	100	100	1	0	NA	NA	NA	NA	0	0	0	NA	1	0	219	219	1	9606_9606	man	man	0	NA	NA	NA	1	NA	NUC,NUC	NA	P29372_P29372	1	3	4
1EYD_A	1STG_A	0.76	134	9.1786	9.0154	0.76	0.9798	0.9779	0.9485	100	0	1	X-RAY DIFFRACTION	X-RAY DIFFRACTION	1	1.7	1.7	297	NA	NA	NA	7	NA	NA	NA	0	0	0	NA	1	0	149	149	1	1280_1280	Streptococcus aureus	Streptococcus aureus	1	NA	NA	CO,THP	1	NA	NA	CO,THP	P00644_P00644	0	1	1
1EYQ_B	1FM8_A	0.55	211	11.2182	10.9249	0.549	0.9907	0.9917	0.9599	100	0	1	X-RAY DIFFRACTION	X-RAY DIFFRACTION	0	1.85	2.3	105	105	1	0	6.5	6.5	1	0	0	0	0	NA	1	0	222	222	1	3879_3879	lucerne	lucerne	2	0	SO4,SO4,NAR	SO4,DDC	2	0	NAR	DDC	P28012_P28012	1	4	2
1EYT_A	1IUA_A	0.32	82	7.2733	7.2317	0.478	0.9848	0.991	0.9699	100	0	1	X-RAY DIFFRACTION	X-RAY DIFFRACTION	0	1.5	0.8	293	100	0	193	3.5	3.5	1	0	0	0	0	NA	1	0	83	83	1	1050_1050	strain MC	strain MC	2	0	SF4	SO4,SO4,SO4,SF4	2	1	SF4	SF4	P80176_P80176	0	1	1
1EYY_D	1EZ0_D	0.21	501	15.5074	14.9409	0.211	0.9993	0.9985	0.9965	100	0	1	X-RAY DIFFRACTION	X-RAY DIFFRACTION	0	2.5	2.1	80	80	1	0	7	7	1	0	0	0	0	NA	1	0	510	510	NA	no_data_669	NA	Vibrio trachuri Iwamoto et al. 1996	2	1	NAP	NAP	2	1	NAP	NAP	Q56694_Q56694	0	4	4
1KJI_A	1KJQ_B	0.78	381	13.9746	13.5058	0.642	0.9877	0.974	0.911	100	0	1	X-RAY DIFFRACTION	X-RAY DIFFRACTION	0	1.6	1.05	110	100	0	10	6.7	6.7	1	0	0	0	0	NA	1	0	391	391	1	562_562	bacterium E3	bacterium E3	2	0	MG, MG, NA, NA, CL,ACP,MPO,EDO	MG, NA, CL, CL,ADP,EDO,EDO,EDO,EDO,EDO	2	0	MG,ACP	ADP	P33221_P33221	0	2	2
1P84_B	3CX5_B	0.75	348	13.5097	13.0705	0.783	0.9883	0.9759	0.8665	100	0	1	X-RAY DIFFRACTION	X-RAY DIFFRACTION	0	2.5	1.9	277	100	0	177	7.5	7.5	1	0	0	0	0	NA	1	0	352	352	NA	4932_no_data	yeast	NA	0	NA	NA	NA	0	NA	NA	NA	P07257_P07257	NA	NA	NA
1EZV_C	1P84_C	0.24	384	14.1057	13.6285	0.237	0.9989	0.9994	0.9955	100	0	1	X-RAY DIFFRACTION	X-RAY DIFFRACTION	0	2.3	2.5	277	277	1	0	8	7.5	0	0.5	0	0	0	NA	1	0	385	385	1	4932_4932	yeast	yeast	2	0	HEM,HEM,SMA,UQ6	HEM,HEM,DBT,UQ6,3PE,3PE	2	0	HEM,HEM,SMA,UQ6	HEM,HEM,DBT,UQ6	P00163_P00163	NA	NA	NA
1P84_E	3CX5_P	0.75	183	10.5296	10.2802	0.763	0.9797	0.9743	0.8662	100	0	1	X-RAY DIFFRACTION	X-RAY DIFFRACTION	0	2.5	1.9	277	100	0	177	7.5	7.5	1	0	0	0	0	NA	1	0	185	185	NA	4932_no_data	yeast	NA	2	1	FES	FES	2	0	FES	SMA,FES	P08067_P08067	NA	NA	NA
3CX5_U	3CXH_U	0.4	126	8.9856	8.8347	0.439	0.99	0.9921	0.9705	100	0	1	X-RAY DIFFRACTION	X-RAY DIFFRACTION	0	1.9	2.5	100	100	1	0	7.5	7.5	1	0	0	0	0	NA	1	0	127	127	1	10090_10090	transgenic mice	transgenic mice	0	NA	NA	NA	0	NA	NA	NA	no_data_no_data	NA	NA	NA
3CX5_V	3CXH_V	0.61	106	8.2819	8.1759	0.615	0.9774	0.9907	0.9206	100	0	1	X-RAY DIFFRACTION	X-RAY DIFFRACTION	0	1.9	2.5	100	100	1	0	7.5	7.5	1	0	0	0	0	NA	1	0	107	107	1	10090_10090	transgenic mice	transgenic mice	0	NA	NA	NA	0	NA	NA	NA	no_data_no_data	NA	NA	NA
1JCV_A	1SDY_B	0.41	153	9.8018	9.5988	5.787	0.4156	0.366	0.1307	100	0	1	X-RAY DIFFRACTION	X-RAY DIFFRACTION	0	1.55	2.5	93	NA	NA	NA	NA	NA	NA	NA	0	0	0	NA	1	0	153	153	1	4932_4932	yeast	yeast	2	1	CU, ZN	CU, ZN	2	1	CU,ZN	CU,ZN	P00445_P00445	1	2	1
1F1U_B	1F1V_A	0.31	320	13.1891	12.7703	0.311	0.9978	0.9977	0.9836	100	0	1	X-RAY DIFFRACTION	X-RAY DIFFRACTION	0	1.5	1.9	200	298	0	98	6.8	6.8	1	0	0	0	0	NA	1	0	323	323	1	1665_1665	VKM Ac-1112	VKM Ac-1112	2	0	MN	MN,DHY	2	0	MN	MN,DHY	Q44048_Q44048	0	4	4
1F38_C	1L3I_F	0.61	186	10.6522	10.3951	NA	NA	NA	NA	100	0	1	X-RAY DIFFRACTION	X-RAY DIFFRACTION	0	2.4	1.95	130	100	0	30	NA	7.5	NA	NA	0	0	0	NA	1	0	192	192	1	145262_145262	strain Delta H	strain Delta H	2	0	MSE,MSE,MSE,MSE,MSE,MSE,MSE,MSE	MSE,MSE,MSE,MSE,MSE,MSE,MSE,MSE,SAH	1	NA	NA	SAH	O26249_O26249	0	4	4
1F47_B	1S1S_B	1.02	136	9.3033	9.1321	1.037	0.9553	0.9434	0.8339	100	0	1	X-RAY DIFFRACTION	X-RAY DIFFRACTION	0	1.95	2.1	100	NA	NA	NA	9	NA	NA	NA	0	0	0	NA	1	0	144	144	1	562_562	bacterium E3	bacterium E3	1	NA	NA	WAC	2	0	III	WAC	P77173_P77173	1	2	1
1DGB_B	1DGH_C	0.3	497	15.4639	14.9002	0.301	0.9986	0.9985	0.9905	100	0	1	X-RAY DIFFRACTION	X-RAY DIFFRACTION	0	2.2	2	200	200	1	0	8	8	1	0	0	0	0	NA	1	0	498	498	1	9606_9606	man	man	2	0	HEM	HEM,NDP	2	0	HEM	HEM,NDP	P04040_P04040	0	4	4
1F4M_A	1F4N_A	1.14	54	5.6007	5.667	1.13	0.881	0.9195	0.8432	100	0	1	X-RAY DIFFRACTION	X-RAY DIFFRACTION	0	2.25	1.9	100	105	0	5	7.5	7.5	1	0	1	1	2	1	1	0	63	63	1	562_562	bacterium E3	bacterium E3	2	0	CA, CA	CA, CA, CA,MPD	2	0	CA	CA,CA	P03051_P03051	1	2	4
1K94_B	1K95_A	0.89	159	9.911	9.7011	NA	NA	NA	NA	100	0	1	X-RAY DIFFRACTION	X-RAY DIFFRACTION	0	1.7	1.9	100	100	1	0	6	4.5	0	1.5	0	0	0	NA	1	0	165	165	1	9606_9606	man	man	1	NA	CA	NA	1	NA	CA	NA	P28676_P28676	0	2	2
1F4T_B	1IO7_A	1.65	356	13.4391	13.0044	2.057	0.9695	0.9474	0.8716	100	0	1	X-RAY DIFFRACTION	X-RAY DIFFRACTION	0	1.93	1.5	100	100	1	0	8.5	5.6	0	2.9	0	0	0	NA	1	0	368	368	1	2287_2287	Sulfolobus solfataricus Zillig et al. 1980	Sulfolobus solfataricus Zillig et al. 1980	2	0	SO4,HEM,PIM	HEM	2	0	ZN,HEM,PIM	HEM	Q55080_Q55080	0	2	2
1KDK_A	1KDM_A	0.95	173	10.1767	9.9498	0.948	0.9817	0.9816	0.9562	100	0	1	X-RAY DIFFRACTION	X-RAY DIFFRACTION	0	1.7	2.35	100	110	0	10	7.5	7.5	1	0	0	0	0	NA	1	0	177	177	1	9606_9606	man	man	2	0	DHT	CA,DHT	2	0	DHT	CA,DHT	P04278_P04278	0	1	1
3TGI_I	3TGJ_I	0.19	55	5.7815	5.836	0.192	0.9941	1	1	100	0	1	X-RAY DIFFRACTION	X-RAY DIFFRACTION	0	1.8	2.2	277	277	1	0	8.5	8.5	1	0	0	0	0	NA	1	0	65	65	1	9913_9913	domestic cow	domestic cow	2	1	SO4,SO4	SO4,SO4	0	NA	NA	NA	P00974_P00974	0	2	2
1L7O_B	1L7P_B	1.31	202	10.7429	10.48	1.274	0.9504	0.9159	0.756	100	0	1	X-RAY DIFFRACTION	X-RAY DIFFRACTION	0	2.2	1.9	100	100	1	0	7.4	4.5	0	2.9	1	1	2	1	1	0	211	211	1	2190_2190	strain JAL-1	strain JAL-1	2	0	MSE,MSE, ZN, ZN,ACY	MSE,MSE,PO4,PO4,SEP	2	0	ZN	SEP	Q58989_Q58989	1	2	1
1F73_C	1F74_C	0.78	282	12.3879	12.0202	1.024	0.9717	0.9718	0.9462	100	0	1	X-RAY DIFFRACTION	X-RAY DIFFRACTION	0	1.95	1.6	113	113	1	0	4.6	4.6	1	0	0	0	0	NA	1	0	293	293	1	727_727	NCTC 8143	NCTC 8143	2	0	HMN	CL,NAY,GOL,GOL	2	0	HMN	NAY	P44539_P44539	0	4	4
1F61_B	1F8M_B	1.67	403	13.956	13.4883	2.439	0.9499	0.9321	0.8929	100	0	1	X-RAY DIFFRACTION	X-RAY DIFFRACTION	0	2	1.8	100	100	1	0	8	8	1	0	0	0	0	NA	1	0	429	429	1	83332_83332	Mycobacterium tuberculosis strain H37Rv	Mycobacterium tuberculosis strain H37Rv	2	0	MG	MG,PYR	2	0	MG	PYR	P9WKK6_P9WKK6	0	4	4
1KX5_H	3UT9_H	1.18	94	7.6469	7.5814	1.235	0.961	0.9691	0.9485	100	0	1	X-RAY DIFFRACTION	X-RAY DIFFRACTION	0	1.94	2.2	103	NA	NA	NA	6	6	1	0	0	0	0	NA	1	0	125	125	1	8355_8355	platanna	platanna	1	NA	CL	NA	2	1	NUC,NUC	NUC,NUC	P02281_P02281	0	10	10
1F6R_F	1F6S_E	1.04	117	8.5449	8.422	1.045	0.9529	0.9587	0.845	100	0	1	X-RAY DIFFRACTION	X-RAY DIFFRACTION	1	2.2	2.2	298	298	1	0	6	NA	NA	NA	0	0	0	NA	1	0	123	123	1	9913_9913	domestic cow	domestic cow	1	NA	NA	CA	1	NA	NA	CA	P00711_P00711	0	1	1
1TSU_A	2FNS_B	0.93	98	7.9691	7.883	0.93	0.9503	0.9571	0.8763	100	0	1	X-RAY DIFFRACTION	X-RAY DIFFRACTION	0	2.1	1.85	220	200	0	20	6.2	6.2	1	0	1	1	2	0	1	0	99	99	0	11685_11676	Human immunodeficiency virus type 1 group M subtype B (isolate ARV2/SF2) (HIV-1)	human immunodeficiency virus-1 HIV-1	1	NA	NA	PO4,ACT	2	1	III	III	P03369_P03369	0	3	3
1F7D_A	1F7O_A	1.27	114	8.5057	8.3853	1.278	0.9199	0.903	0.7759	100	0	1	X-RAY DIFFRACTION	X-RAY DIFFRACTION	0	1.4	2.2	100	298	0	198	6.5	6.5	1	0	0	0	0	NA	1	0	136	136	1	11673_11673	feline immunodeficiency virus FIV	feline immunodeficiency virus FIV	1	NA	MG	NA	0	NA	NA	NA	P16088_P16088	0	3	3
1HZZ_B	1U28_A	1.76	353	13.3031	12.877	1.751	0.9284	0.875	0.7255	100	0	1	X-RAY DIFFRACTION	X-RAY DIFFRACTION	0	2.5	2.3	100	100	1	0	6.5	6.5	1	0	0	0	0	NA	1	0	384	384	1	1085_1085	Spirillum rubrum	Spirillum rubrum	1	NA	NA	NAD	1	NA	NA	NAD	Q2RSB2_Q2RSB2	0	3	3
1F8Q_A	1MRH_A	0.55	244	11.8459	11.5127	0.557	0.9922	0.9898	0.9634	100	0	1	X-RAY DIFFRACTION	X-RAY DIFFRACTION	0	2.2	2	293	NA	NA	NA	7.1	NA	NA	NA	0	0	0	NA	1	0	263	263	1	3673_3673	bitter melon	bitter melon	2	0	NAG,NAG,MAN,XYS,PTD,PTD,PTD,CCN,CCN	FMC	1	NA	NA	FMC	P16094_P16094	0	1	1
1F8R_B	1F8S_G	0.25	481	15.2874	14.735	0.249	0.999	0.999	0.9943	100	0	1	X-RAY DIFFRACTION	X-RAY DIFFRACTION	1	2	2	83	83	1	0	4.5	4.5	1	0	0	0	0	NA	1	0	498	498	1	8717_8717	Malayan pit viper	Malayan pit viper	2	0	NAG,NAG,FUC,NAG,CIT,FAD	NAG,BE2,BE2,BE2,FAD	2	0	FUC,CIT,FAD	BE2,BE2,BE2,FAD	P81382_P81382	0	1	1
4EY6_B	4M0E_A	0.43	530	15.7902	15.2057	0.418	0.9938	0.992	0.9633	100	0	1	X-RAY DIFFRACTION	X-RAY DIFFRACTION	0	2.3983	2	100	100	1	0	7	7	1	0	0	0	0	NA	1	0	542	542	1	9606_9606	man	man	2	0	FUC,NAG,NAG,NAG,GNT,EDO,NO3,NO3,PE8	FUC,NAG,NAG,1YL,EDO,EDO	2	0	FUC,GNT	1YL	P22303_P22303	1	1	2
1F9O_A	1G9G_A	0.15	628	16.7629	16.1165	0.155	0.9997	1	0.9996	100	0	1	X-RAY DIFFRACTION	X-RAY DIFFRACTION	0	2.5	1.9	291	290	0	1	7.5	7.5	1	0	0	0	0	NA	1	0	629	629	1	1521_1521	[Clostridium] cellulolyticum	[Clostridium] cellulolyticum	2	0	BGC,BGC,SSG,BGC,BGC,SSG, CA,PIH,PIH	CA, MG	2	0	BGC,BGC,SSG,BGC,BGC,SSG,CA,PIH	CA,MG	P37698_P37698	0	1	1
1F9F_A	1JJ4_B	1.12	72	6.4998	6.5079	1.265	0.9121	0.9408	0.8289	100	0	1	X-RAY DIFFRACTION	X-RAY DIFFRACTION	0	1.9	2.4	NA	103	NA	NA	NA	4.7	NA	NA	0	0	0	NA	1	0	83	83	1	333761_333761	Human papillomavirus type 18	Human papillomavirus type 18	0	NA	NA	NA	1	NA	NA	NUC,NUC	P06790_P06790	1	2	4
1F9Q_A	1RHP_A	1.6	61	5.9515	5.995	1.619	0.8771	0.9141	0.7773	100	0	1	X-RAY DIFFRACTION	X-RAY DIFFRACTION	0	2	2.4	100	NA	NA	NA	7	NA	NA	NA	0	0	0	NA	1	0	70	70	1	9606_9606	man	man	0	NA	NA	NA	0	NA	NA	NA	P02776_P02776	0	4	4
1F9Z_A	1FA7_B	0.61	126	8.9202	8.7734	3.14	0.9672	0.9707	0.9063	100	0	1	X-RAY DIFFRACTION	X-RAY DIFFRACTION	0	1.5	1.9	200	100	0	100	5	5	1	0	0	0	0	NA	1	0	135	135	1	562_562	bacterium E3	bacterium E3	2	0	NI, NI	CD	0	NA	NA	NA	P0AC81_P0AC81	0	2	2
3V2P_C	3V2Q_E	1.34	43	4.771	4.8922	1.335	0.9256	0.9722	0.9222	100	0	1	X-RAY DIFFRACTION	X-RAY DIFFRACTION	0	1.873	2.2	NA	NA	NA	NA	NA	NA	NA	NA	0	0	0	NA	1	0	45	45	1	10090_10090	transgenic mice	transgenic mice	1	NA	NA	PLM	0	NA	NA	NA	Q9R0G6_Q9R0G6	0	5	5
1FCN_B	1O07_A	0.84	350	13.507	13.068	7.61	0.4851	0.2296	0.0796	100	0	1	X-RAY DIFFRACTION	X-RAY DIFFRACTION	0	2.35	1.71	129	100	0	29	8.7	8.7	1	0	1	1	2	0	1	0	358	358	1	562_562	bacterium E3	bacterium E3	2	0	LOR	K,MXG	2	0	LOR	MXG	P00811_P00811	0	2	2
1FD3_B	1FD4_H	0.95	39	4.5621	4.6974	1.049	0.8354	0.9329	0.811	100	0	1	X-RAY DIFFRACTION	X-RAY DIFFRACTION	0	1.35	1.7	100	100	1	0	8.5	8.5	1	0	0	0	0	NA	1	0	41	41	1	9606_9606	man	man	0	NA	NA	NA	0	NA	NA	NA	O15263_O15263	0	2	2
1DFP_A	1DSU_A	1.08	221	11.1676	10.8776	1.56	0.9582	0.9386	0.8662	100	0	1	X-RAY DIFFRACTION	X-RAY DIFFRACTION	0	2.4	2	293	NA	NA	NA	5.6	NA	NA	NA	0	0	0	NA	1	0	228	228	1	9606_9606	man	man	1	NA	DFP	NA	1	NA	DFP	NA	P00746_P00746	0	1	1
1FEE_A	3IWL_A	0.51	65	6.3948	6.4097	0.522	0.9696	0.9886	0.9356	100	0	1	X-RAY DIFFRACTION	X-RAY DIFFRACTION	0	1.8	1.6	113	113	1	0	6.5	6	0	0.5	0	0	0	NA	1	0	68	68	1	9606_9606	man	man	2	0	SUC,CU1,SO4	PT,SO4,TCE	2	0	CU1	PT,TCE	O00244_O00244	0	2	2
1FEA_D	1FEC_B	0.62	482	15.2728	14.7213	0.624	0.9897	0.9747	0.8825	100	0	1	X-RAY DIFFRACTION	X-RAY DIFFRACTION	0	2.2	1.7	NA	113	NA	NA	NA	NA	NA	NA	0	0	0	NA	1	0	490	490	1	5656_5656	Crithidia fasciculata	Crithidia fasciculata	2	1	FAD	FAD	2	0	FAD	FAD,FAD	P39040_P39040	0	2	2
1FFF_C	2QCI_B	0.69	98	7.9691	7.883	NA	NA	NA	NA	100	0	1	X-RAY DIFFRACTION	X-RAY DIFFRACTION	0	1.9	1.2	90	100	0	10	NA	4.8	NA	NA	1	1	2	0	1	0	99	99	1	11676_11676	human immunodeficiency virus-1 HIV-1	human immunodeficiency virus-1 HIV-1	1	NA	NA	CL,ACT,065	2	0	0Q4	65	P04587_P03367	0	2	2
1VQ7_C	1VQ9_C	0.19	245	11.9066	11.5695	0.191	0.9989	1	0.998	100	0	1	X-RAY DIFFRACTION	X-RAY DIFFRACTION	0	2.5	2.4	NA	NA	NA	NA	NA	NA	NA	NA	0	0	0	NA	1	0	246	246	1	2238_2238	VKM B-1809	VKM B-1809	2	1	NA	NA	2	1	NUC	NUC	P12735_P12735	NA	NA	NA
1FFK_G	4V9F_J	0.35	141	9.3944	9.2174	0.352	0.9802	0.9826	0.9583	100	0	1	X-RAY DIFFRACTION	X-RAY DIFFRACTION	0	2.4	2.404	100	NA	NA	NA	5.8	NA	NA	NA	0	0	0	NA	0	73	145	218	0	2238_272569	VKM B-1809	Halobacterium marismortui	1	NA	NA	NA, CL, CL, CL	1	NA	NUC	NA	P29198_P29198	NA	2	NA
1FFK_H	4V9F_K	0.65	130	9.0511	8.896	0.647	0.9837	0.9848	0.947	100	0	1	X-RAY DIFFRACTION	X-RAY DIFFRACTION	0	2.4	2.404	100	NA	NA	NA	5.8	NA	NA	NA	0	0	0	NA	0	70	132	202	0	2238_272569	VKM B-1809	Halobacterium marismortui	1	NA	NA	MG	1	NA	NUC	NA	P22450_P22450	NA	2	NA
1FFK_T	1VQ9_W	0.31	153	9.8018	9.5988	0.313	0.9956	0.9968	0.9854	100	0	1	X-RAY DIFFRACTION	X-RAY DIFFRACTION	1	2.4	2.4	100	NA	NA	NA	5.8	NA	NA	NA	0	0	0	NA	1	0	154	154	1	2238_2238	VKM B-1809	VKM B-1809	0	NA	NA	NA	2	0	NUC	NUC,NUC	P14121_P14121	NA	2	NA
1VQ9_3	4V9F_3	0.38	91	7.6774	7.61	NA	NA	NA	NA	100	0	1	X-RAY DIFFRACTION	X-RAY DIFFRACTION	0	2.4	2.404	NA	NA	NA	NA	NA	NA	NA	NA	0	NA	NA	NA	0	92	92	NA	0	2238_272569	VKM B-1809	Halobacterium marismortui	2	0	NA, CD, CL, SR	MG, CD, CL,MET,GLN,MET,PRO,ARG,ARG,PHE,ASN,THR,TYR,CYS,PRO,HIS,CYS,ASN,GLU,HIS,GLN,GLU,HIS,GLU,VAL,GLU,LYS,VAL,ARG,SER,GLY,ARG,GLN,THR,GLY,MET,LYS,TRP,ILE,ASP,ARG,GLN,ARG,GLU,ARG,ASN,SER,GLY,ILE,GLY,ASN,ASP,GLY,LYS,PHE,SER,LYS,VAL,PRO,GLY,GLY,ASP,LYS,PRO,THR,LYS,LYS,THR,ASP,LEU,LYS,TYR,ARG,CYS,GLY,GLU,CYS,GLY,LYS,ALA,HIS,LEU,ARG,GLU,GLY,TRP,ARG,ALA,GLY,ARG,LEU,GLU,PHE,GLN,GLU	1	NA	NUC	NA	P32411_P32411	NA	NA	NA
1YN7_A	3WS3_A	1.48	264	12.2191	11.8621	22.426	0.1522	0.0874	0.0592	100	0	1	X-RAY DIFFRACTION	X-RAY DIFFRACTION	0	2.2	2.335	100	100	1	0	5.6	7.5	0	1.9	0	0	0	NA	1	0	273	273	1	10090_10090	transgenic mice	transgenic mice	0	NA	NA	NA	2	1	III	III	P01899_P01899	0	3	3
1GEX_A	1GEY_A	0.63	332	13.3045	12.8784	0.143	0.9936	0.994	0.994	100	0	1	X-RAY DIFFRACTION	X-RAY DIFFRACTION	0	2.2	2.3	287	287	1	0	7.7	7.7	1	0	0	0	0	NA	1	0	356	356	1	562_562	bacterium E3	bacterium E3	2	0	PLP,HSA	PPE	2	0	PLP,HSA	PPE	P06986_P06986	0	2	2
2JCK_A	2VFZ_B	0.68	276	12.3942	12.0261	0.679	0.9831	0.9831	0.9742	100	0	1	X-RAY DIFFRACTION	X-RAY DIFFRACTION	0	1.8	2.4	100	100	1	0	8	8	0	0	1	1	2	1	1	0	289	289	1	9913_9913	domestic cow	domestic cow	2	0	MN, MN,UDP	UPF, MN	2	0	UDP,MN,MN	UPF,MN	P14769_P14769	1	1	2
1FG6_C	1FG8_D	0.69	98	7.9691	7.883	NA	NA	NA	NA	100	0	1	X-RAY DIFFRACTION	X-RAY DIFFRACTION	0	1.8	1.85	90	90	1	0	NA	NA	NA	NA	1	1	2	0	1	0	99	99	1	11676_11676	human immunodeficiency virus-1 HIV-1	human immunodeficiency virus-1 HIV-1	0	NA	NA	NA	2	0	2NC	0Q4	P04587_P04587	0	2	2
4FAS_B	4N4O_C	0.37	502	15.5182	14.951	20.879	0.2318	0.0707	0.0349	100	0	1	X-RAY DIFFRACTION	X-RAY DIFFRACTION	0	2.1	2.472	100	100	1	0	7.5	7.5	1	0	0	0	0	NA	1	0	546	546	0	228410_915	Nitrosomonas europaea str. ATCC 19718	Pseudomonas europaea	2	0	HEC,HEC,HEC,HEC,HEC,HEC,HEC,ISW,PEG,PEG,PEG,PEG,P6G,PG4,EDO,EDO,NO3,NO3,EDO,EDO,EDO	HEC,HEM,HEM,HEM,HEM,HEM,HEM,HEM,HOA,12P	2	0	HEC,ISW,HEC,HEC,HEC,HEC,HEC,HEC,HEC,ISW,HEC,HEC	HEM,HEM,HEC,HEM,HEM,HEM,HEM,HEM,HEM,HEM,HOA,HEC,HEM	Q50925_Q50925	0	6	6
1PZT_A	1PZY_D	1.85	252	11.3481	11.0466	2.867	0.9448	0.928	0.8745	100	0	1	X-RAY DIFFRACTION	X-RAY DIFFRACTION	0	1.92	2.3	100	100	1	0	8	6.1	0	1.9	1	1	2	1	1	0	286	286	1	9913_9913	domestic cow	domestic cow	2	0	SO4	NAG, MN,UDP	1	NA	NA	NAG,MN,UDP	P08037_P08037	NA	1	NA
3H6S_D	3KFQ_B	0.41	219	11.3878	11.0837	0.415	0.9945	0.9955	0.9602	100	0	1	X-RAY DIFFRACTION	X-RAY DIFFRACTION	0	2.22	1.99	100	100	1	0	0	8	0	8	0	1	1	NA	1	0	221	221	1	9606_9606	man	man	2	0	SO4	SCH	0	NA	NA	NA	O60911_O60911	NA	NA	2
1FHA_A	2CEI_A	0.4	171	10.2823	10.0487	2.379	0.9133	0.9157	0.8881	100	0	1	X-RAY DIFFRACTION	X-RAY DIFFRACTION	0	2.4	1.8	NA	100	NA	NA	NA	7.5	NA	NA	0	1	1	NA	1	0	183	183	1	9606_9606	man	man	2	0	FE, CA, CA	ZN, ZN, ZN, ZN, ZN, ZN, ZN, ZN	2	0	FE	ZN,ZN,ZN,ZN	P02794_P02794	0	24	24
4FIT_A	5FIT_A	0.46	124	8.8535	8.711	0.486	0.9802	0.9798	0.9536	100	0	1	X-RAY DIFFRACTION	X-RAY DIFFRACTION	0	2.5	2.3	110	110	1	0	6.5	6.5	1	0	0	0	0	NA	1	0	147	147	1	9606_9606	man	man	1	NA	NA	MSE,MSE,AP2	1	NA	NA	AP2	P49789_P49789	0	2	2
1FIC_A	1FID_A	1.28	250	11.6822	11.3594	3.885	0.9657	0.9633	0.9373	100	0	1	X-RAY DIFFRACTION	X-RAY DIFFRACTION	0	2.5	2.1	NA	NA	NA	NA	6	6	0	0	0	0	0	NA	1	0	269	269	1	9606_9606	man	man	2	1	CA	CA	2	1	CA	CA	P02679_P02679	0	1	1
1FIQ_C	3B9J_C	0.31	744	17.7469	17.0378	0.314	0.9818	0.9822	0.9644	100	0	1	X-RAY DIFFRACTION	X-RAY DIFFRACTION	0	2.5	2.3	100	100	1	0	NA	7	NA	NA	0	0	0	NA	1	0	763	763	1	9913_9913	domestic cow	domestic cow	2	0	MTE,MOS,SAL,GOL	CA,MTE,MOS,290	1	NA	NA	CA,290	P80457_P80457	0	6	6
1FIU_C	4ABT_B	0.99	277	12.1898	11.8347	1.05	0.9801	0.9659	0.9213	100	0	1	X-RAY DIFFRACTION	X-RAY DIFFRACTION	0	1.6	2.22	90	100	0	10	6.5	7.5	0	1	0	0	0	NA	1	0	286	286	1	485_485	Nesseria gonorrhoeae	Nesseria gonorrhoeae	2	0	MG,ACY	CA	2	0	NUC,NUC,NUC,MG	NUC,CA	P31032_P31032	NA	NA	8
5NLL_A	5ULL_A	0.24	137	9.334	9.1608	0.242	0.997	1	0.9982	100	0	1	X-RAY DIFFRACTION	X-RAY DIFFRACTION	0	1.75	1.8	263	277	0	14	NA	NA	NA	NA	0	0	0	NA	1	0	138	138	1	1520_1520	NCTC 13035	NCTC 13035	2	1	FMN	FMN	2	1	FMN	FMN	P00322_P00322	0	1	1
1FMA_D	1JWB_D	1.62	77	6.8527	6.8381	1.823	0.904	0.9375	0.8156	100	0	1	X-RAY DIFFRACTION	X-RAY DIFFRACTION	0	1.58	2.1	95	100	0	5	7.5	7.5	1	0	0	0	0	NA	1	0	81	81	1	562_562	bacterium E3	bacterium E3	2	0	CL	AMP	0	NA	NA	NA	P30748_P30748	0	4	4
1GDN_A	2VU8_E	0.51	223	11.4707	11.1614	1.12	0.9754	0.9643	0.9152	100	0	1	X-RAY DIFFRACTION	X-RAY DIFFRACTION	0	0.81	1.8	100	100	1	0	6	4.9	0	1.1	0	0	0	NA	1	0	224	224	1	5507_5507	fungal sp. ZZF51	fungal sp. ZZF51	1	NA	SO4,GOL,GOL,GOL,GOL	NA	1	NA	III	NA	P35049_P35049	0	2	2
1VDV_A	3AX9_A	1.13	1206	20.5287	19.6424	1.716	0.9886	0.9618	0.8606	100	0	1	X-RAY DIFFRACTION	X-RAY DIFFRACTION	0	1.98	2.3	100	100	1	0	NA	7.4	NA	NA	0	0	0	NA	1	0	1332	1332	1	9913_9913	domestic cow	domestic cow	2	0	CA, CA,FES,FES,MTE,MOS,FAD,YSH,GOL,GOL,GOL,GOL,GOL,GOL,GOL,GOL,GOL,GOL,GOL,ACY	FES,FES,FAD,XAX, CA,BCT,GOL,GOL,GOL,SAL	2	0	CA,CA,FES,FES,FAD,YSH	FES,FES,FAD,XAX,CA,BCT	P80457_P80457	0	2	2
1FO9_A	1FOA_A	0.38	328	13.2438	12.8215	0.384	0.9592	0.9598	0.9452	100	0	1	X-RAY DIFFRACTION	X-RAY DIFFRACTION	0	1.5	1.8	100	100	1	0	7.9	7.9	1	0	0	0	0	NA	1	0	348	348	1	9986_9986	rabbits	rabbits	1	NA	NA	MN,UD1,GOL,GOL	1	NA	NA	MN,UD1	P27115_P27115	0	1	1
1L5H_A	2MIN_A	1.95	382	13.4412	13.0064	2.577	0.8304	0.7912	0.7066	100	0	1	X-RAY DIFFRACTION	X-RAY DIFFRACTION	0	2.3	2.03	100	90	0	10	9.5	8.5	0	1	0	0	0	NA	1	0	491	491	1	354_354	bacterium ASAZT-68	bacterium ASAZT-68	1	NA	NA	HCA,CLF,CFM	2	0	CLF	CLF,CFM	P07328_P07328	0	4	4
1L5H_B	3K1A_B	0.37	521	15.7205	15.1404	0.366	0.998	1	0.9655	100	0	1	X-RAY DIFFRACTION	X-RAY DIFFRACTION	0	2.3	2.23	100	100	1	0	9.5	8	0	1.5	0	0	0	NA	1	0	522	522	1	354_354	bacterium ASAZT-68	bacterium ASAZT-68	2	0	CA,CLF	CLF, CA	2	0	CA,CLF	CLF,CA,CA	P07329_P07329	0	4	4
2QOH_A	3KFA_B	2.27	254	11.4611	11.1524	4.802	0.8983	0.8829	0.7931	100	0	1	X-RAY DIFFRACTION	X-RAY DIFFRACTION	0	1.95	1.22	100	100	1	0	8.5	8.5	1	0	0	0	0	NA	1	0	288	288	1	10090_10090	transgenic mice	transgenic mice	2	0	P3Y	B91	2	0	P3Y	B91	P00520_P00520	0	1	1
1FQI_A	1FQJ_E	0.92	134	8.9953	8.8438	0.933	0.886	0.8706	0.7447	100	0	1	X-RAY DIFFRACTION	X-RAY DIFFRACTION	0	1.94	2.02	100	100	1	0	8	9	0	1	0	0	0	NA	1	0	147	147	1	9913_9913	domestic cow	domestic cow	1	NA	MSE,MSE,MSE,MSE,MSE	NA	0	NA	NA	NA	O46469_O46469	NA	1	NA
1FR7_B	1FSR_B	0.3	255	12.0541	11.7076	0.299	0.9898	0.9913	0.9816	100	0	1	X-RAY DIFFRACTION	X-RAY DIFFRACTION	0	1.5	2	130	130	1	0	7	7	1	0	1	1	2	1	1	0	260	260	1	9606_9606	man	man	2	0	ZN	CU	2	0	ZN	CU	P00918_P00918	0	1	1
1FS8_A	2E81_A	0.58	466	15.0127	14.4777	0.627	0.9951	0.991	0.9825	100	0	1	X-RAY DIFFRACTION	X-RAY DIFFRACTION	0	1.6	2	100	100	1	0	5.7	5.7	1	0	0	0	0	NA	1	0	485	485	0	844_273121	srain Wolin	Wolinella succinogenes strain DSM 1740	2	0	CA, Y1, Y1, Y1, Y1,SO4,SO4,SO4,ACT,HEM,HEM,HEM,HEM,HEM	CA,YT3,YT3,YT3,HEM,HEM,HEM,HEM,HEM,HOA	2	0	CA,SO4,SO4,HEM,HEM,HEM,HEM,HEM	CA,HEM,HEM,HEM,HEM,HEM,HOA	Q9S1E5_Q9S1E5	1	4	2
1FSG_A	1QK3_D	1.7	206	10.245	10.0138	4.115	0.8931	0.8304	0.6894	100	0	1	X-RAY DIFFRACTION	X-RAY DIFFRACTION	0	1.05	1.65	100	100	1	0	8	5	0	3	0	0	0	NA	1	0	233	233	1	383379_383379	Toxoplasma gondii RH	Toxoplasma gondii RH	2	0	MG, MG,PRP,9DG	5GP	2	0	PRP,9DG	5GP	Q26997_Q26997	0	4	4
1FSI_A	1JH7_A	2.44	169	9.7685	9.5676	2.641	0.9065	0.8905	0.7824	100	0	1	X-RAY DIFFRACTION	X-RAY DIFFRACTION	0	2.5	2.4	100	100	1	0	4.5	5	0	0.5	0	0	0	NA	1	0	189	189	1	3702_3702	thale-cress	thale-cress	2	0	SO4,SO4,SO4	SO4,SO4,SO4,SO4,UVC,UVC	2	0	SO4,SO4	UVC,UVC	O04147_O04147	0	6	6
1HDA_A	3PIA_C	0.89	139	9.3337	9.1605	1.222	0.9722	0.9734	0.906	100	0	1	X-RAY DIFFRACTION	X-RAY DIFFRACTION	0	2.2	2.1	NA	113	NA	NA	NA	9.5	NA	NA	0	0	0	NA	1	0	141	141	1	9913_9913	domestic cow	domestic cow	2	0	HEM	HEM,CMO	2	1	HEM	HEM	P01966_P01966	0	4	4
1HDA_B	2QSS_D	0.89	144	9.5439	9.3573	3.864	0.5778	0.4983	0.2776	100	0	1	X-RAY DIFFRACTION	X-RAY DIFFRACTION	0	2.2	1.75	NA	93	NA	NA	NA	6.3	NA	NA	0	0	0	NA	1	0	145	145	1	9913_9913	domestic cow	domestic cow	2	0	HEM	CMO,HEM	2	1	HEM	HEM	P02070_P02070	NA	4	NA
1W5A_B	1W5B_A	2.01	319	12.7077	12.3196	2.007	0.9658	0.9587	0.9174	100	0	1	X-RAY DIFFRACTION	X-RAY DIFFRACTION	0	2.4	2.2	100	100	1	0	NA	NA	NA	NA	0	0	0	NA	1	0	364	364	1	2190_2190	strain JAL-1	strain JAL-1	2	1	GTP	GTP	2	1	GTP	GTP	Q57816_Q57816	1	2	1
1FTE_A	1FTH_B	1.29	112	8.2947	8.1879	NA	NA	NA	NA	100	0	1	X-RAY DIFFRACTION	X-RAY DIFFRACTION	0	2.4	1.9	100	100	1	0	NA	4.5	NA	NA	0	0	0	NA	1	0	122	122	1	1313_1313	Streptococcus pneumoniae (Klein 1884) Chester 1901	Streptococcus pneumoniae (Klein 1884) Chester 1901	1	NA	NA	A3P	1	NA	NA	A3P,A3P	P0A2W6_P0A2W6	0	3	3
1FTR_D	2FHJ_C	0.49	295	12.7911	12.3977	0.488	0.9943	0.9916	0.9603	100	0	1	X-RAY DIFFRACTION	X-RAY DIFFRACTION	0	1.7	2	277	200	0	77	7	7	1	0	0	0	0	NA	1	0	296	296	1	2320_2320	strain AV19	strain AV19	1	NA	NA	K, K, K, K,MFN,H4Z,PE3	1	NA	NA	MFN,H4Z,MFN	Q49610_Q49610	0	4	4
1P7L_C	1RG9_B	0.07	384	14.1057	13.6285	0.065	0.9999	1	1	100	0	1	X-RAY DIFFRACTION	X-RAY DIFFRACTION	1	2.5	2.5	93	93	1	0	8	8	1	0	0	0	0	NA	1	0	383	383	1	562_562	bacterium E3	bacterium E3	2	0	K, MG, MG,SAM,SAM,PPK	K, MG, MG,SAM,PPK	2	0	SAM,SAM,PPK,PPK	SAM,PPK,MG,SAM,PPK	P0A817_P0A817	0	4	4
1FUO_B	1YFE_A	0.43	451	14.863	14.3375	0.428	0.986	0.9841	0.9464	100	0	1	X-RAY DIFFRACTION	X-RAY DIFFRACTION	0	1.98	2.19	294	298	0	4	NA	7.5	NA	NA	0	1	1	NA	1	0	467	467	0	562_83333	bacterium E3	Escherichia coli K12	1	NA	MLT,CIT	NA	1	NA	MLT,CIT	NA	P05042_P05042	0	4	4
1FV2_A	1FV3_A	1.3	442	14.6208	14.1108	1.361	0.9822	0.964	0.8337	100	0	1	X-RAY DIFFRACTION	X-RAY DIFFRACTION	0	2.5	2.3	100	100	1	0	8.5	8.5	1	0	0	0	0	NA	1	0	472	472	1	1513_1513	NCTC 279	NCTC 279	2	0	BGC,GAL,NGA,GAL,SIA,SLB,SIA,PO4,CEQ	BGC,GAL,NGA,GAL,SIA,SLB,SIA,CEQ	2	1	GAL	GAL	P04958_P04958	0	1	1
1TT8_A	2AHC_B	1.27	161	9.9107	9.7008	1.271	0.9453	0.904	0.7576	100	0	1	X-RAY DIFFRACTION	X-RAY DIFFRACTION	0	1	2.4	100	100	1	0	7	8.5	0	1.5	1	1	2	1	1	0	164	164	1	562_562	bacterium E3	bacterium E3	2	0	PHB	VNL	1	NA	NA	VNL	P26602_P26602	0	1	1
1EF2_B	4EP8_B	0.29	100	8.0493	7.9581	0.29	0.9938	1	0.9802	100	0	1	X-RAY DIFFRACTION	X-RAY DIFFRACTION	0	2.5	1.55	298	100	0	198	7.5	7.5	1	0	0	0	0	NA	1	0	101	101	NA	no_data_548	NA	not "Bacterium aerogenes" (Kruse) Chester 1897	0	NA	NA	NA	0	NA	NA	NA	P18315_P18315	0	9	9
1FWL_B	1H72_C	1.04	294	12.7382	12.3481	1.043	0.9757	0.9231	0.7914	100	0	1	X-RAY DIFFRACTION	X-RAY DIFFRACTION	0	2.25	1.8	100	100	1	0	8	8	1	0	0	0	0	NA	1	0	296	296	1	2190_2190	strain JAL-1	strain JAL-1	1	NA	NA	HSE,ANP,TRS	1	NA	NA	HSE,ANP	Q58504_Q58504	0	2	2
1PCK_A	3E12_A	0.91	254	11.9953	11.6526	NA	NA	NA	NA	100	0	1	X-RAY DIFFRACTION	X-RAY DIFFRACTION	0	1.8	1.7	100	100	1	0	4.8	4.9	0	0.1	0	0	0	NA	1	0	267	267	1	63363_63363	strain VF5	strain VF5	2	0	PO4, CD,PEZ	CU,PO4,KD0	2	0	PEZ	CU,KD0,PO4	O66496_O66496	0	4	4
1WSB_A	1XYY_A	0.52	146	9.6023	9.412	0.52	0.9892	0.9932	0.9592	100	0	1	X-RAY DIFFRACTION	X-RAY DIFFRACTION	0	1.8	1.7	100	100	1	0	NA	7	NA	NA	1	1	2	1	1	0	148	148	1	881_881	strain Hildenborough	strain Hildenborough	2	1	FMN	FMN	2	1	FMN	FMN	P00323_P00323	0	1	1
1FX5_A	1JXN_C	0.57	240	11.8104	11.4794	2.763	0.8346	0.7135	0.5573	100	0	1	X-RAY DIFFRACTION	X-RAY DIFFRACTION	0	2.2	2.3	287	100	0	187	4	4	1	0	0	0	0	NA	1	0	242	242	1	3902_3902	gorse	gorse	2	0	NAG,NAG,FUC,BMA,MAN,MAN,XYL,NAG,NAG,FUC, MN, CA,MRD	MFU, MN, CA,MRD	2	0	MN,CA	MFU,MN,CA	P22972_P22972	1	1	2
1FXX_A	3HL8_A	1.26	446	14.6433	14.1319	1.006	0.9688	0.9167	0.7845	100	0	1	X-RAY DIFFRACTION	X-RAY DIFFRACTION	0	2.4	1.55	277	100	0	177	6	8	0	2	0	0	0	NA	1	0	482	482	0	562_83333	bacterium E3	Escherichia coli K12	2	0	MG,PO4,GOL	MG,BBP,DMS,DMS,EDO,EDO,EDO	2	0	MG	BBP	P04995_P04995	0	1	1
1AX2_A	1AXZ_A	0.22	239	11.7909	11.4612	0.222	0.9988	0.9979	0.9969	100	0	1	X-RAY DIFFRACTION	X-RAY DIFFRACTION	1	1.95	1.95	298	298	1	0	7	7	1	0	0	0	0	NA	1	0	239	239	1	3843_3843	coral tree	coral tree	2	0	NAG,FUC,NAG,BMA,XYP,MAN,MAN,NDG,GAL, MN, CA	NAG,FUC,NAG,BMA,XYP,MAN,MAN,GLA,GAL, MN, CA	2	0	NAG,GAL,MN,CA	NAG,GLA,GAL,MN,CA	P16404_P16404	0	2	2
1XMF_A	1XVB_B	0.57	509	15.5934	15.0214	0.573	0.9952	0.9848	0.9407	100	0	1	X-RAY DIFFRACTION	X-RAY DIFFRACTION	0	2.32	1.8	100	100	1	0	7	7	1	0	0	0	0	NA	1	0	527	527	0	243233_414	Methylococcus capsulatus str. Bath	UNIQEM 1	2	0	MN, MN, CA	FE, FE,BHL,BHL,BBX,BHL,BHL,BHL	2	0	MN,MN	FE,FE,BHL,BHL,BBX,BHL,BHL,BHL	P22869_P22869	0	6	6
1FZ6_D	1XVE_C	0.32	387	14.1456	13.6659	0.344	0.9977	0.9994	0.9774	100	0	1	X-RAY DIFFRACTION	X-RAY DIFFRACTION	0	2.05	2.4	108	100	0	8	7	7	1	0	0	0	0	NA	1	0	389	389	1	414_414	UNIQEM 1	UNIQEM 1	1	NA	NA	CA,3BB,3BB	1	NA	NA	3BB,3BB,3BB	P18798_P18798	0	6	6
1XVD_F	1XVE_E	0.38	164	10.0459	9.8274	0.38	0.9887	0.991	0.9804	100	0	1	X-RAY DIFFRACTION	X-RAY DIFFRACTION	0	2.3	2.4	100	100	1	0	7	7	1	0	0	0	0	NA	1	0	170	170	1	414_414	UNIQEM 1	UNIQEM 1	0	NA	NA	NA	0	NA	NA	NA	P11987_P11987	0	6	6
1FZG_D	3E1I_D	1.3	48	4.7185	4.8433	1.65	0.8515	0.8981	0.8194	100	0	1	X-RAY DIFFRACTION	X-RAY DIFFRACTION	0	2.5	2.3	297	100	0	197	7.8	8.5	0	0.7	0	0	0	NA	1	0	87	87	1	9606_9606	man	man	0	NA	NA	NA	0	NA	NA	NA	P02671_P02671	NA	10	NA
1NS6_A	2ZLV_A	1.24	134	8.877	8.733	1.588	0.9523	0.9521	0.8901	100	0	1	X-RAY DIFFRACTION	X-RAY DIFFRACTION	0	2.05	2	298	298	1	0	5.4	7	0	1.6	0	0	0	NA	1	0	141	141	1	9796_9796	horse	horse	2	1	HEM	HEM	2	1	HEM	HEM	P01958_P01958	1	2	4
2D5X_B	2MHB_B	0.63	145	9.5732	9.3848	0.801	0.9814	0.9829	0.9572	100	0	1	X-RAY DIFFRACTION	X-RAY DIFFRACTION	0	1.45	2	100	NA	NA	NA	6	NA	NA	NA	0	0	0	NA	1	0	146	146	1	9796_9796	horse	horse	2	0	HEM,CMO,L35	HEM	2	0	HEM,L35	HEM	P02062_P02062	0	2	2
1G0F_A	4HF3_A	0.36	257	12.1312	11.7798	0.364	0.9963	0.999	0.9767	100	0	1	X-RAY DIFFRACTION	X-RAY DIFFRACTION	0	1.6	1.1476	300	100	0	200	7.8	8	0	0.2	1	1	2	0	1	0	260	260	1	9606_9606	man	man	2	0	ZN, HG	ZN,IMD,IMD,IMD,IMD,IMD,IMD,IMD,IMD,IMD	2	1	ZN	ZN	P00918_P00918	0	1	1
1GE5_A	1GE6_A	0.54	163	10.0741	9.8538	0.535	0.9881	0.9923	0.9417	100	0	1	X-RAY DIFFRACTION	X-RAY DIFFRACTION	0	2	2.2	298	100	0	198	7	7	1	0	0	0	0	NA	1	0	167	167	1	5627_5627	maitake	maitake	2	1	MAN, ZN	MAN, ZN	2	1	MAN,ZN	MAN,ZN	P81054_P81054	0	1	1
1G1A_D	1KEW_B	1.5	339	13.0899	12.6774	2.862	0.9203	0.8677	0.768	100	0	1	X-RAY DIFFRACTION	X-RAY DIFFRACTION	0	2.47	1.8	100	100	1	0	6.3	6.32	0	0.02	0	0	0	NA	1	0	361	361	1	90371_90371	Samonella typhimurium	Samonella typhimurium	2	0	SO4,SO4,NAD	TYD,NAD	2	0	NAD	TYD,NAD	Q9EU31_P26391	0	2	2
1G1Q_B	1G1S_B	2.29	121	6.9315	6.9118	3.709	0.7637	0.758	0.6258	100	0	1	X-RAY DIFFRACTION	X-RAY DIFFRACTION	0	2.4	1.9	100	100	1	0	8.5	7	0	1.5	0	0	0	NA	1	0	162	162	1	9606_9606	man	man	2	0	CA	SR, NA,MRD,MRD,MRD,MRD,MRD	2	0	CA	III,SIA,GAL,FUC	P16109_P16109	1	1	4
1I80_B	1N3I_A	2.22	250	11.567	11.2516	2.265	0.9594	0.9399	0.8531	100	0	1	X-RAY DIFFRACTION	X-RAY DIFFRACTION	0	2	1.9	100	100	1	0	8	8	1	0	0	0	0	NA	1	0	268	268	1	1773_1773	strain H37Rv	strain H37Rv	2	0	9HX	PO4,DIH	2	0	9HX	PO4,DIH	P9WP00_no_data	0	3	3
1G3K_C	1OFH_I	1.73	165	9.7578	9.5576	1.734	0.9341	0.9075	0.8121	100	0	1	X-RAY DIFFRACTION	X-RAY DIFFRACTION	0	1.9	2.5	100	100	1	0	8.5	5.5	0	3	0	0	0	NA	1	0	174	174	0	727_71421	NCTC 8143	Haemophilus influenzae Rd KW20	2	0	NA	MG	1	NA	NA	MG	P43772_P43772	1	12	18
1HY3_A	4JVL_B	0.62	285	12.5871	12.2067	0.625	0.9777	0.9725	0.9244	100	0	1	X-RAY DIFFRACTION	X-RAY DIFFRACTION	0	1.8	1.943	93	100	0	7	6	7.5	0	1.5	1	1	2	1	1	0	294	294	1	9606_9606	man	man	2	0	PPS	A3P,EST,EDO, NA, NA	2	0	PPS	A3P,EST	P49888_P49888	0	1	1
1MRN_A	1N5L_A	0.79	194	10.8397	10.5706	0.795	0.9779	0.9526	0.8218	100	0	1	X-RAY DIFFRACTION	X-RAY DIFFRACTION	0	2.45	2.3	110	100	0	10	6	6	1	0	0	0	0	NA	1	0	214	214	1	1773_1773	strain H37Rv	strain H37Rv	2	0	SO4,SO4, MG,T5A	ACT,ACT,TMP	2	0	MG,T5A	TMP	P9WKE1_P9WKE1	0	2	2
1G48_A	1I9O_A	0.25	258	12.1496	11.797	0.245	0.9984	0.999	0.9961	100	0	1	X-RAY DIFFRACTION	X-RAY DIFFRACTION	1	1.86	1.86	298	298	1	0	8	8	1	0	1	1	2	1	1	0	259	259	1	9606_9606	man	man	2	0	ZN, HG,F6B	ZN, HG,IOC,IOC	2	0	ZN,F6B	ZN,IOC,IOC	P00918_P00918	0	1	1
1RID_A	1Y8E_B	2.38	192	8.7882	8.6498	4.385	0.8003	0.7078	0.5082	100	0	1	X-RAY DIFFRACTION	X-RAY DIFFRACTION	0	2.1	2.2	100	100	1	0	7.4	7.4	1	0	0	0	0	NA	1	0	244	244	0	10254_10245	Vaccinia virus WR	vaccinia virus VV	2	0	IDS,SGN,IDS,SGN,IDS,SGN,IDS,SGN	SVR	2	0	IDS,SGN,SGN	SVR	P68638_P68638	0	1	1
2CUZ_A	2CV1_B	2.19	442	14.1827	13.7007	2.203	0.9318	0.8397	0.687	100	0	1	X-RAY DIFFRACTION	X-RAY DIFFRACTION	0	1.98	2.41	100	100	1	0	6.7	6.7	1	0	0	0	0	NA	1	0	468	468	1	274_274	strain HB8	strain HB8	2	0	GLU	ATP	2	0	GLU	NUC,ATP	P27000_P27000	1	1	2
1G5H_D	1G5I_A	1.02	387	13.6517	13.2034	1.923	0.9467	0.916	0.8426	100	0	1	X-RAY DIFFRACTION	X-RAY DIFFRACTION	0	1.95	2.3	100	100	1	0	7.5	7.5	1	0	0	0	0	NA	1	0	454	454	1	10090_10090	transgenic mice	transgenic mice	2	0	MSE,MSE,MSE,MSE,MSE,MSE, NA,GOL	NA	0	NA	NA	NA	Q9QZM2_Q9QZM2	0	2	2
1G6O_B	2PT7_F	2.41	286	11.9381	11.599	2.567	0.8533	0.7801	0.6466	100	0	1	X-RAY DIFFRACTION	X-RAY DIFFRACTION	0	2.5	2.4	100	100	1	0	7	6	0	1	0	0	0	NA	1	0	330	330	0	210_85962	strain Royal Perth Hospital 13487	Helicobacter pylori strain 26695	1	NA	MSE,MSE,MSE,MSE,MSE,MSE,ADP,PEG,PEG,PEG,PEG,PEG	NA	1	NA	ADP	NA	Q7BK04_Q7BK04	1	12	8
1K0C_C	1K0D_D	1.03	234	11.6075	11.2895	0.594	0.9813	0.9694	0.9135	100	0	1	X-RAY DIFFRACTION	X-RAY DIFFRACTION	0	2.5	2.2	100	100	1	0	8.5	8.5	1	0	0	0	0	NA	1	0	260	260	1	4932_4932	yeast	yeast	1	NA	GTB	NA	1	NA	GTB	NA	P23202_P23202	0	2	2
2AD6_A	4AAH_A	0.27	570	16.2168	15.6052	0.266	0.999	0.9996	0.993	100	0	1	X-RAY DIFFRACTION	X-RAY DIFFRACTION	0	1.5	2.4	100	NA	NA	NA	8.25	NA	NA	NA	0	0	0	NA	1	0	571	571	1	2327_2327	bacterium W3A1	bacterium W3A1	2	1	CA,PQQ	CA,PQQ	2	1	CA,PQQ	CA,PQQ	P38539_P38539	0	4	4
2AD7_B	4AAH_D	0.43	68	6.563	6.567	0.546	0.9742	0.9891	0.9565	100	0	1	X-RAY DIFFRACTION	X-RAY DIFFRACTION	0	1.5	2.4	100	NA	NA	NA	8.25	NA	NA	NA	0	0	0	NA	1	0	69	69	1	2327_2327	bacterium W3A1	bacterium W3A1	0	NA	NA	NA	0	NA	NA	NA	P38540_P38540	0	4	4
1GGX_B	1ZGO_D	0.31	215	11.2582	10.9625	0.535	0.9897	0.9885	0.9781	100	0	1	X-RAY DIFFRACTION	X-RAY DIFFRACTION	0	1.9	1.4	100	100	1	0	8.5	7	0	1.5	0	0	0	NA	1	0	223	223	1	86600_86600	Sea anemone	Sea anemone	2	1	CRQ	CRQ	0	NA	NA	NA	Q9U6Y8_Q9U6Y8	0	4	4
1G87_B	1K72_A	0.56	610	16.5542	15.9211	0.563	0.9959	0.9922	0.9239	100	0	1	X-RAY DIFFRACTION	X-RAY DIFFRACTION	0	1.6	1.8	100	100	1	0	8.5	7	0	1.5	0	0	0	NA	1	0	614	614	1	1521_1521	[Clostridium] cellulolyticum	[Clostridium] cellulolyticum	2	0	CA, CA, MG, MG, MG, MG,EDO,EDO,EDO,EDO,EDO,EDO,EDO,EDO,GOL,GOL	SCH,GLC,CBI, CA, CA, MG, MG, MG,GOL	2	0	CA,CA,MG	GLC,CBI,CA,CA	P37700_P37700	0	1	1
1G8I_B	5AER_A	1.48	170	9.7473	9.5477	2.226	0.905	0.8508	0.6851	100	0	1	X-RAY DIFFRACTION	X-RAY DIFFRACTION	0	1.9	2.19	100	100	1	0	6.5	NA	NA	NA	0	0	0	NA	1	0	190	190	0	9606_10116	man	zitter rats	2	0	NA, CA, CA, CA,1PE,EDO	CA, CA, CA, K	2	0	CA,CA,CA	III,III,CA,CA,CA	P62166_P62168	1	1	3
1SMN_A	4E3Y_A	0.25	239	11.7909	11.4612	NA	NA	NA	NA	100	0	1	X-RAY DIFFRACTION	X-RAY DIFFRACTION	0	2.04	0.95	NA	100	NA	NA	NA	8.3	NA	NA	0	0	0	NA	1	0	245	245	1	615_615	VKM B-1248	VKM B-1248	1	NA	NA	MG,EDO,PEG	0	NA	NA	NA	P13717_P13717	0	1	1
1G8Y_D	1NLF_B	0.71	241	11.8297	11.4976	0.706	0.94	0.9272	0.8671	100	0	1	X-RAY DIFFRACTION	X-RAY DIFFRACTION	0	2.4	1.95	100	100	1	0	6	8	0	2	0	0	0	NA	1	0	279	279	1	562_562	bacterium E3	bacterium E3	1	NA	NA	SO4	1	NA	NA	SO4	P20356_P20356	0	6	6
1DQR_B	1KOJ_A	0.71	552	15.9917	15.3944	0.712	0.9922	0.9798	0.946	100	0	1	X-RAY DIFFRACTION	X-RAY DIFFRACTION	0	2.5	1.9	93	114	0	21	6.5	6.5	1	0	0	0	0	NA	1	0	557	557	1	9986_9986	rabbits	rabbits	2	0	6PG	PAN	2	0	6PG	PAN	Q9N1E2_Q9N1E2	0	2	2
1G9K_A	1O0Q_A	0.62	451	14.9167	14.3879	0.619	0.9913	0.9785	0.8742	100	0	1	X-RAY DIFFRACTION	X-RAY DIFFRACTION	0	1.96	2.2	289	100	0	189	7	7	1	0	0	0	0	NA	1	0	463	463	0	286_76981	RNA similarity group I	Pseudomonas sp. TAC II 18	2	0	CA, CA, CA, CA, CA, CA, CA,SO4, ZN	CA, CA, CA, CA, CA, CA,SO4	2	0	CA,CA,CA,CA,CA,CA,CA,ZN	CA,CA,CA,CA,CA,CA	O69771_O69771	0	3	3
2I60_R	2NY2_D	1.13	219	11.343	11.0418	NA	NA	NA	NA	100	0	1	X-RAY DIFFRACTION	X-RAY DIFFRACTION	0	2.4	2	100	100	1	0	5.6	5.6	1	0	0	0	0	NA	1	0	229	229	1	9606_9606	man	man	1	NA	NA	SUC,EDO	0	NA	NA	NA	no_data_no_data	NA	8	NA
1RZ8_C	1YYM_Q	1.91	212	11.1938	10.9022	NA	NA	NA	NA	100	0	1	X-RAY DIFFRACTION	X-RAY DIFFRACTION	0	2.3	2.2	100	100	1	0	6.5	5.6	0	0.9	0	0	0	NA	1	0	214	214	1	9606_9606	man	man	0	NA	NA	NA	0	NA	NA	NA	no_data_no_data	1	2	8
2I5Y_G	2I60_P	0.65	298	12.8041	12.4099	0.649	0.9906	0.9817	0.9267	100	0	1	X-RAY DIFFRACTION	X-RAY DIFFRACTION	0	2.2	2.4	100	100	1	0	5.6	5.6	1	0	0	0	0	NA	1	0	313	313	0	12721_11676	Human immunodeficiency virus	human immunodeficiency virus-1 HIV-1	2	0	NAG,NAG,NAG,NAG,NAG,NAG,NAG,NAG	NAG,NDG,NDG,NAG,NAG,NDG,NAG,NAG,IPA	2	1	III	III	P35961_P35961	0	8	8
1GCE_A	1ONH_A	0.7	355	13.5483	13.1066	0.873	0.9816	0.9773	0.9511	100	0	1	X-RAY DIFFRACTION	X-RAY DIFFRACTION	0	1.8	1.38	100	100	1	0	5	7	0	2	0	0	0	NA	1	0	364	364	1	550_550	NCTC 10005	NCTC 10005	1	NA	NA	WY4,GOL,GOL,GOL,GOL	1	NA	NA	WY4	P05364_Q59401	0	1	1
1GA1_A	1GA6_A	0.23	367	13.8435	13.3831	0.233	0.9962	0.9966	0.9892	100	0	1	X-RAY DIFFRACTION	X-RAY DIFFRACTION	0	1.4	1	100	100	1	0	7.5	5.2	0	2.3	0	0	0	NA	1	0	372	372	1	306_306	Pseudomonas sp.	Pseudomonas sp.	2	0	CA, CL,GOL	CA,ACT,ACT,ACT,ACT,GOL,GOL,GOL,GOL	2	1	III,CA	III,CA	P42790_P42790	NA	NA	NA
1GC0_C	2O7C_D	1.09	357	13.5462	13.1046	NA	NA	NA	NA	100	0	1	X-RAY DIFFRACTION	X-RAY DIFFRACTION	1	1.7	1.7	100	100	1	0	6.5	7.2	0	0.7	0	0	0	NA	1	0	398	398	1	303_303	bacterium MASFP-4	bacterium MASFP-4	2	0	LLP	LLP,SO4	0	NA	NA	NA	P13254_P13254	0	4	4
3BX1_A	4CFZ_A	0.51	268	12.3299	11.9658	8.85	0.4749	0.289	0.1626	100	0	1	X-RAY DIFFRACTION	X-RAY DIFFRACTION	0	1.85	1.57	291	100	0	191	5.6	NA	NA	NA	0	0	0	NA	1	0	269	269	NA	no_data_1467	NA	VKM B-500	2	0	CA, CL, CL, CL, CL, CL, CL, CL, CL, CL, CL, CL, NA, NA, NA	CA, NA,SO4,SO4,SO4,SO4,SO4,SO4	2	1	CA	CA	P29600_P29600	1	8	1
1GCL_D	1UO2_B	0.98	30	3.6653	3.8638	0.689	0.8121	0.9242	0.8333	100	0	1	X-RAY DIFFRACTION	X-RAY DIFFRACTION	0	2.1	1.99	NA	114	NA	NA	NA	7	NA	NA	1	0	1	NA	1	0	34	34	1	4932_4932	yeast	yeast	1	NA	ACE	NA	0	NA	NA	NA	P03069_P03069	0	4	4
1GCP_B	1GCQ_C	1.11	64	6.1351	6.1667	1.101	0.9055	0.9275	0.8659	100	0	1	X-RAY DIFFRACTION	X-RAY DIFFRACTION	0	2.1	1.68	90	100	0	10	8.5	6.5	0	2	0	0	0	NA	1	0	70	70	1	10090_10090	transgenic mice	transgenic mice	0	NA	NA	NA	0	NA	NA	NA	P27870_P27870	NA	1	NA
1LH6_A	2GDM_A	1.24	151	9.6877	9.492	1.254	0.9388	0.8693	0.6732	100	0	1	X-RAY DIFFRACTION	X-RAY DIFFRACTION	0	2	1.7	NA	NA	NA	NA	NA	NA	NA	NA	0	0	0	NA	1	0	153	153	1	3873_3873	yellow lupine	yellow lupine	2	0	HEM,NIO	HEM,OXY	2	0	HEM,NIO	HEM,OXY	P02240_P02240	NA	NA	1
1GEF_E	1IPI_B	1.48	110	8.2194	8.1173	2.085	0.8902	0.8706	0.7368	100	0	1	X-RAY DIFFRACTION	X-RAY DIFFRACTION	0	2	2.16	100	100	1	0	7	7	1	0	0	0	0	NA	1	0	123	123	1	2261_2261	strain Vc 1	strain Vc 1	1	NA	SO4	NA	0	NA	NA	NA	E7FHX4_E7FHX4	1	4	2
3A13_J	3KDN_B	0.72	434	14.7409	14.2233	0.718	0.9843	0.9662	0.914	100	0	1	X-RAY DIFFRACTION	X-RAY DIFFRACTION	0	2.34	2.09	95	100	0	5	6	6	1	0	1	1	2	1	1	0	444	444	1	69014_69014	Thermococcus kodakarensis strain KOD1	Thermococcus kodakarensis strain KOD1	2	0	KCX, CA,CAP	KCX, MG,CAP	2	0	CA,CAP	MG,CAP,CAP	O93627_O93627	0	10	10
1GES_A	1GEU_B	0.39	447	14.8966	14.369	0.396	0.9951	0.9972	0.9571	100	0	1	X-RAY DIFFRACTION	X-RAY DIFFRACTION	0	1.74	2.2	NA	NA	NA	NA	NA	NA	NA	NA	0	0	0	NA	1	0	450	450	1	562_562	bacterium E3	bacterium E3	2	0	FAD	FAD,NAD	2	0	FAD,FAD	FAD,NAD	P06715_P06715	0	2	2
1IR2_T	1UZH_E	0.34	465	15.0798	14.5406	0.338	0.9919	0.9908	0.9849	100	0	1	X-RAY DIFFRACTION	X-RAY DIFFRACTION	0	1.84	2.2	100	100	1	0	8	7.5	0	0.5	0	0	0	NA	1	0	475	475	1	3055_3055	UTEX 90	UTEX 90	2	0	HYP,HYP,KCX,SMC,SMC, MG,CAP,GOL,GOL	HYP,HYP,KCX,SMC,SMC, MG,CAP,EDO,EDO,EDO,EDO,EDO	2	1	MG,CAP,CAP	MG,CAP,CAP	P00877_P00877	0	16	16
1GK8_I	2V6A_J	0.26	126	8.9856	8.8347	0.259	0.8962	0.8993	0.8903	100	0	1	X-RAY DIFFRACTION	X-RAY DIFFRACTION	0	1.4	1.5	100	100	1	0	7.5	7.5	1	0	0	0	0	NA	1	0	140	140	1	3055_3055	UTEX 90	UTEX 90	2	1	MME,EDO,EDO	MME,EDO,EDO	0	NA	NA	NA	P00873_P00873	1	8	16
3ZI7_A	4BAG_A	0.19	283	12.5905	12.2098	0.187	0.9991	0.9991	0.9982	100	0	1	X-RAY DIFFRACTION	X-RAY DIFFRACTION	0	2.3	1.9	100	100	1	0	7.2	7.4	0	0.2	0	0	0	NA	1	0	297	297	0	1094188_1515	Ruminiclostridium thermocellum YS	Ruminiclostridium thermocellum	2	0	MSE,MSE,MSE,SEP,MSE,MSE,MSE,MSE,MSE, CD, CD, CD, CD, CD, CD	MSE,MSE,MSE,SEP,MSE,MSE,MSE,MSE,MSE, CD, CD, CD, CD,GOL	0	NA	NA	NA	P51584_P51584	0	1	1
1GMU_D	1GMW_A	1.14	136	9.2412	9.074	1.192	0.9404	0.916	0.7612	100	0	1	X-RAY DIFFRACTION	X-RAY DIFFRACTION	1	1.5	1.5	100	100	1	0	6.5	6.5	1	0	1	1	2	0	1	0	143	143	NA	no_data_no_data	NA	NA	1	NA	NA	MSE,MSE,MSE,MSE, CU	1	NA	NA	CU	P18317_P18317	0	2	2
1OA0_B	1UPX_A	0.45	543	15.9476	15.3531	0.453	0.997	0.9949	0.9392	100	0	1	X-RAY DIFFRACTION	X-RAY DIFFRACTION	1	1.25	1.25	100	100	1	0	6	6	1	0	0	0	0	NA	1	0	544	544	1	876_876	strain Adams Essex 6	strain Adams Essex 6	2	0	SF4,SF3	SF4,SF3,FSO	2	0	SF4,SF3	SF4,SF3,FSO	Q01770_Q01770	0	1	1
1WSE_B	1WSH_B	1.02	149	9.5727	9.3843	1.116	0.9743	0.9753	0.9145	100	0	1	X-RAY DIFFRACTION	X-RAY DIFFRACTION	0	2.3	1.9	NA	NA	NA	NA	NA	NA	NA	NA	1	1	2	1	1	0	155	155	1	562_562	bacterium E3	bacterium E3	1	NA	MN	NA	1	NA	MN	NA	P0A7Y4_P0A7Y4	0	1	1
2XFP_A	4A79_B	0.41	493	15.4202	14.8593	0.41	0.9973	0.9939	0.9615	100	0	1	X-RAY DIFFRACTION	X-RAY DIFFRACTION	0	1.66	1.89	100	100	1	0	6.5	6.5	1	0	0	0	0	NA	1	0	520	520	1	9606_9606	man	man	2	0	FAD,ISN,XCG,C15	FAD,P1B	2	0	FAD,ISN,XCG,C15	FAD,P1B	P27338_P27338	0	4	4
1GOU_A	1GOY_A	0.55	107	8.3196	8.2111	0.545	0.9816	0.9838	0.9329	100	0	1	X-RAY DIFFRACTION	X-RAY DIFFRACTION	0	1.65	2	287	287	1	0	9	7	0	2	0	0	0	NA	1	0	116	116	1	1400_1400	Bacillus intermedius	Bacillus intermedius	1	NA	NA	3GP	1	NA	NA	3GP	P00649_P00649	0	1	1
2CEQ_A	2CER_A	0.38	488	15.3652	14.8078	0.378	0.9978	0.9944	0.9796	100	0	1	X-RAY DIFFRACTION	X-RAY DIFFRACTION	0	2.14	2.29	100	100	1	0	4.6	4.6	1	0	0	0	0	NA	1	0	489	489	1	2287_2287	Sulfolobus solfataricus Zillig et al. 1980	Sulfolobus solfataricus Zillig et al. 1980	2	0	ACT,ACT,GIM	ACT,ACT,PGI	2	0	GIM	PGI	P22498_P22498	0	4	4
1GPI_A	1Z3T_A	0.33	431	14.7045	14.1892	0.332	0.998	1	0.9762	100	0	1	X-RAY DIFFRACTION	X-RAY DIFFRACTION	0	1.32	1.7	110	100	0	10	7	7	1	0	0	0	0	NA	1	0	431	431	1	5306_5306	White-rot fungus	White-rot fungus	2	0	PCA,NAG	PCA,CBI,NAG	1	NA	NA	CBI	Q7LIJ0_Q7LIJ0	0	1	1
1GQ6_B	1GQ7_F	0.69	298	12.7325	12.3428	0.897	0.9882	0.9817	0.9626	100	0	1	X-RAY DIFFRACTION	X-RAY DIFFRACTION	0	1.75	2.45	100	100	1	0	7.5	7.5	1	0	0	0	0	NA	1	0	313	313	1	1901_1901	VKM Ac-602	VKM Ac-602	2	1	MN, MN	MN, MN	2	1	MN,MN	MN,MN	P0DJQ3_P0DJQ3	0	6	6
1H7E_A	1H7H_B	0.65	240	11.8104	11.4794	0.657	0.9877	0.9741	0.9015	100	0	1	X-RAY DIFFRACTION	X-RAY DIFFRACTION	0	1.83	2.3	297	297	1	0	9.4	9.4	1	0	0	0	0	NA	1	0	245	245	1	562_562	bacterium E3	bacterium E3	1	NA	NA	CDP	1	NA	NA	CDP	P42216_P42216	0	2	2
1GQG_D	1H1M_C	1.05	330	13.2743	12.85	0.23	0.9639	0.9643	0.9599	100	0	1	X-RAY DIFFRACTION	X-RAY DIFFRACTION	0	1.7	1.9	100	100	1	0	5.2	5.2	1	0	0	0	0	NA	1	0	350	350	1	34381_34381	Aspergillus japonicus	Aspergillus japonicus	2	0	NAG,NAG,NAG,NAG,NAG, CU,DCD	NAG,NAG,NAG,BMA,MAN,NAG,NAG, CU,KMP,MPD	2	0	DCD,CU	KMP,CU	Q7SIC2_Q7SIC2	0	2	2
1GQI_B	1GQL_A	0.3	699	17.3606	16.6761	0.469	0.9983	0.9964	0.9907	100	0	1	X-RAY DIFFRACTION	X-RAY DIFFRACTION	0	1.48	1.67	100	110	0	10	8	8	1	0	0	0	0	NA	1	0	708	708	1	155077_155077	strain Ueda107	strain Ueda107	2	0	CO, CO, CO, CO, MG,EDO,EDO,EDO,EDO,EDO,EDO	XYP,XYP,BDP, CO, CO, CO, CO,EDO,EDO,EDO,EDO,EDO	2	0	CO,CO,CO,CO	BDP,XYP,XYP,CO,CO,CO,CO	B3PC73_B3PC73	1	1	2
1GQN_A	1QFE_B	1.26	245	11.6624	11.3408	1.26	0.9814	0.9792	0.9534	100	0	1	X-RAY DIFFRACTION	X-RAY DIFFRACTION	0	1.78	2.1	277	293	0	16	6	6	1	0	0	0	0	NA	1	0	252	252	NA	no_data_no_data	NA	NA	1	NA	NA	DHS	1	NA	NA	DHS	P24670_P24670	0	2	2
1RK2_B	1RKA_A	1.33	293	12.3674	12.001	1.329	0.9662	0.9361	0.8557	100	0	1	X-RAY DIFFRACTION	X-RAY DIFFRACTION	0	2.25	2.3	100	100	1	0	4.8	4.8	1	0	0	0	0	NA	1	0	309	309	1	562_562	bacterium E3	bacterium E3	1	NA	RIB,ALF, MG,ADP	NA	1	NA	RIB,ALF,MG,ADP	NA	P0A9J6_P0A9J6	0	2	2
1OS7_D	1OTJ_B	1.94	259	11.4539	11.1456	2.006	0.9431	0.9005	0.7832	100	0	1	X-RAY DIFFRACTION	X-RAY DIFFRACTION	0	2.5	1.9	93	93	1	0	7.5	8	0	0.5	0	0	0	NA	1	0	283	283	1	562_562	bacterium E3	bacterium E3	2	0	FE2,AKG	CL,TAU	2	0	FE2,AKG	TAU	P37610_P37610	0	1	1
1GS5_A	2X2W_A	2.65	214	9.6121	9.4212	2.839	0.8717	0.7849	0.6434	100	0	1	X-RAY DIFFRACTION	X-RAY DIFFRACTION	0	1.5	2	100	100	1	0	4.6	6.5	0	1.9	0	0	0	NA	1	0	258	258	1	469008_469008	Escherichia coli strain BL21(DE3)	Escherichia coli strain BL21(DE3)	2	0	MG,NLG,ANP	SO4,X2W	2	0	NLG,ANP	X2W,SO4	P0A6C8_C6EE50	0	2	2
6GSX_A	6GSY_B	0.52	216	11.3248	11.0247	0.524	0.9912	0.985	0.9286	100	0	1	X-RAY DIFFRACTION	X-RAY DIFFRACTION	0	1.91	2.2	NA	NA	NA	NA	NA	NA	NA	NA	1	1	2	1	1	0	217	217	1	10117_10117	roof rat	roof rat	2	0	SO4,SO4,SO4,GPS	GSH	2	0	GPS	GSH	P04905_P04905	0	2	2
2BHF_A	2X88_A	0.23	503	15.529	14.9611	0.233	0.9991	0.9995	0.9936	100	0	1	X-RAY DIFFRACTION	X-RAY DIFFRACTION	0	2.5	1.8	110	110	1	0	NA	NA	NA	NA	0	0	0	NA	1	0	513	513	1	1423_1423	strain 168	strain 168	2	0	CU1,CU1,CU1,CU1,GOL,GOL,GOL	CU, CU, CU, CU,OXY, CU,MPD,MPD,MPD	2	0	CU1,CU1,CU1,CU1	CU,CU,CU,CU,OXY,CU	P07788_P07788	0	1	1
2UYU_A	2V9N_B	1.03	271	12.2678	11.9077	1.026	0.9781	0.9589	0.8741	100	0	1	X-RAY DIFFRACTION	X-RAY DIFFRACTION	0	1.96	1.4	100	100	1	0	7.4	4.9	0	2.5	1	1	2	1	1	0	274	274	1	562_562	bacterium E3	bacterium E3	2	0	ZN, FE	ZN,CIT,PO4,PO4,PGO,GOL,PGO	2	0	ZN,FE	ZN,PO4,PO4	P32169_P32169	0	8	8
1GTH_D	1H7W_C	0.77	1002	19.3716	18.559	1.521	0.9903	0.9729	0.9407	100	0	1	X-RAY DIFFRACTION	X-RAY DIFFRACTION	0	2.25	1.9	100	100	1	0	7.5	4.7	0	2.8	0	0	0	NA	1	0	1025	1025	1	9823_9823	wild boar	wild boar	2	0	SF4,SF4,SF4,SF4,FMN,FAD,NDP,URA	SF4,SF4,SF4,SF4,FMN,FAD	2	0	SF4,SF4,SF4,SF4,FMN,FAD,NDP,URA	SF4,SF4,SF4,SF4,FMN,FAD	Q28943_Q28943	0	2	2
1GTT_D	1I7O_C	0.35	420	14.5691	14.0624	0.347	0.9978	0.9982	0.9757	100	0	1	X-RAY DIFFRACTION	X-RAY DIFFRACTION	1	1.7	1.7	287	NA	NA	NA	8	8	1	0	0	0	0	NA	1	0	429	429	1	562_562	bacterium E3	bacterium E3	2	1	CA	CA	2	1	CA	CA	P37352_P37352	0	1	1
1GTW_A	1GU5_B	2.09	62	5.9147	5.9606	2.409	0.6707	0.7612	0.6269	100	0	1	X-RAY DIFFRACTION	X-RAY DIFFRACTION	0	1.85	2.1	110	90	0	20	6.5	6.5	1	0	0	0	0	NA	1	0	78	78	1	9606_9606	man	man	0	NA	NA	NA	2	1	NUC,NUC	NUC,NUC	P17676_P17676	1	8	4
3L1T_D	3TOR_D	0.33	440	14.8132	14.291	0.332	0.9981	0.9983	0.9802	100	0	1	X-RAY DIFFRACTION	X-RAY DIFFRACTION	0	2.3	2	100	100	1	0	7.5	7.5	1	0	0	0	0	NA	1	0	452	452	0	83333_562	Escherichia coli K12	bacterium E3	2	0	CA, CA,HEC,HEC,HEC,HEC,HEC,SO3,EDO,EDO	CA, EU,HEC,HEC,HEC,HEC,HEC	2	0	HEC,CA,HEC,HEC,HEC,HEC,HEC,SO3	HEC,CA,HEC,HEC,HEC,HEC,HEC	P0ABK9_P0ABK9	0	2	2
1GU9_L	1KNC_B	0.6	168	10.2052	9.9765	0.602	0.9408	0.9339	0.8664	100	0	1	X-RAY DIFFRACTION	X-RAY DIFFRACTION	0	1.9	2	110	100	0	10	6	7	0	1	0	0	0	NA	1	0	177	177	0	83332_1773	Mycobacterium tuberculosis strain H37Rv	strain H37Rv	2	0	MSE,MSE	SO4,SO4,SO4,SO4,SO4,SO4,SO4	0	NA	NA	NA	I6XEA9_P9WQB5	1	3	6
1GUN_E	1GUT_C	1.16	64	6.1351	6.1667	1.171	0.9353	0.9627	0.9104	100	0	1	X-RAY DIFFRACTION	X-RAY DIFFRACTION	0	1.83	1.5	100	100	1	0	7.6	7.6	1	0	0	0	0	NA	1	0	68	68	1	1501_1501	VKM B-1774	VKM B-1774	2	0	MOO	CL, CL	1	NA	MOO,MOO	NA	P08854_P08854	1	6	12
1GUP_A	1GUQ_D	0.37	344	13.5486	13.1069	0.367	0.9971	0.9971	0.968	100	0	1	X-RAY DIFFRACTION	X-RAY DIFFRACTION	1	1.8	1.8	123	NA	NA	NA	NA	NA	NA	NA	1	1	2	1	1	0	348	348	1	562_562	bacterium E3	bacterium E3	2	0	GDU, ZN, FE, K	ZN, FE, K,UPG	2	0	GDU,ZN,FE,GDU,K	GUD,ZN,FE,K,GUD	P09148_P09148	0	2	2
1UXG_A	4CL3_D	1.68	297	12.4709	12.0979	1.698	0.9656	0.9466	0.8681	100	0	1	X-RAY DIFFRACTION	X-RAY DIFFRACTION	0	1.9	1.699	110	100	0	10	6.5	4.6	0	1.9	0	0	0	NA	1	0	309	309	0	1108_480224	strain J-10-fl	Chloroflexus sp. Y-400-fl	2	0	NAD,FUM	CD, CD, CD, CD, CD, CD,ACT,ACT,ACT,PEG	1	NA	NAD,FUM	NA	P80040_B9LLP6	1	4	2
2IH9_B	3FU9_B	0.38	558	16.0984	15.4943	0.379	0.9979	0.9987	0.966	100	0	1	X-RAY DIFFRACTION	X-RAY DIFFRACTION	1	2	2	100	100	1	0	5	4.5	0	0.5	0	0	0	NA	1	0	559	559	1	204285_204285	Thielavia albomyces	Thielavia albomyces	2	0	NAG,NAG,NAG,BMA,NAG,NAG,NAG,BMA,NAG,NAG,NAG,NAG, CU, CU, CU, CU, CL,SO4,5AX	CU, CU, CU, CU, CL,NAG,NAG,NAG,NAG,NAG,NAG,NAG,NAG,SO4,KIB	2	0	CU,CU,CU,CU,5AX	CU,CU,CU,CU,KIB	Q70KY3_Q70KY3	1	2	1
1GW9_A	9XIA_A	0.29	383	14.0923	13.616	0.288	0.9906	0.9903	0.9806	100	0	1	X-RAY DIFFRACTION	X-RAY DIFFRACTION	0	1.55	1.9	100	NA	NA	NA	7.5	NA	NA	NA	0	0	0	NA	1	0	388	388	1	1929_1929	VKM Ac-1089	VKM Ac-1089	2	0	LXC,LXC, CA, CA,IOD,IOD,IOD,IOD,IOD,IOD,IOD,IOD,IOD,IOD,IOD,IOD,IOD,IOD,IOD,IOD,IOD,IOD,IOD,IOD,IOD,IOD,IOD,IOD,IOD,IOD,IOD,IOD,IOD	DFR, MN, MN	2	0	CA,CA,LXC,IOD,IOD,IOD,IOD,IOD,IOD,IOD,IOD,IOD,IOD,IOD,IOD,IOD,IOD,IOD,IOD,IOD	DFR,MN,MN	P24300_P24300	1	2	4
1GWY_B	1O72_B	0.38	174	10.3584	10.1199	0.383	0.9941	0.9971	0.9729	100	0	1	X-RAY DIFFRACTION	X-RAY DIFFRACTION	0	1.71	2.41	120	120	1	0	7.5	7.5	1	0	0	0	0	NA	1	0	175	175	1	6123_6123	Stoichactis helianthus (Carribean sea anemone) (Stichodactyla helianthus)	Stoichactis helianthus (Carribean sea anemone) (Stichodactyla helianthus)	2	0	SO4,SO4,SO4,SO4,SO4	PC	1	NA	NA	PC	P07845_P07845	1	2	1
1O17_A	1ZYK_C	1.09	336	13.3647	12.9347	1.089	0.9656	0.9235	0.8185	100	0	1	X-RAY DIFFRACTION	X-RAY DIFFRACTION	0	2.05	2.4	100	100	1	0	6.5	6	0	0.5	0	0	0	NA	1	0	345	345	1	2287_2287	Sulfolobus solfataricus Zillig et al. 1980	Sulfolobus solfataricus Zillig et al. 1980	1	NA	NA	MG, MG,PRP,BE2,BE2	1	NA	NA	MG,MG,PRP,BE2,BE2	P50384_P50384	0	2	2
1GXP_F	1GXQ_A	1.24	98	7.741	7.6695	1.372	0.9246	0.9357	0.8524	100	0	1	X-RAY DIFFRACTION	X-RAY DIFFRACTION	0	2.5	2	110	110	1	0	7.5	6.5	0	1	0	0	0	NA	1	0	106	106	1	562_562	bacterium E3	bacterium E3	0	NA	NA	NA	1	NA	NUC,NUC	NA	P0AFJ5_P0AFJ5	NA	NA	1
2CE8_D	2CE9_A	0.83	334	13.3347	12.9066	0.831	0.987	0.9666	0.8902	100	0	1	X-RAY DIFFRACTION	X-RAY DIFFRACTION	0	2.03	2.12	100	100	1	0	6.5	6.5	1	0	0	0	0	NA	1	0	337	337	1	9606_9606	man	man	0	NA	NA	NA	1	NA	NA	III	Q04724_Q04724	0	3	3
1GXZ_B	1GY0_A	0.94	220	11.3197	11.02	0.937	0.9761	0.9518	0.8621	100	0	1	X-RAY DIFFRACTION	X-RAY DIFFRACTION	0	2.1	2.08	100	100	1	0	8.3	8.3	1	0	0	0	0	NA	1	0	226	226	1	10116_10116	zitter rats	zitter rats	1	NA	BRT	NA	1	NA	BRT	NA	P20974_P20974	0	1	1
1GY7_B	1GYB_A	1.22	120	8.7173	8.5834	1.273	0.9553	0.9488	0.875	100	0	1	X-RAY DIFFRACTION	X-RAY DIFFRACTION	0	1.6	1.9	100	100	1	0	6.5	6.5	1	0	1	1	2	1	1	0	125	125	1	4932_4932	yeast	yeast	0	NA	NA	NA	1	NA	NA	III,III	P33331_P33331	1	2	8
1GYJ_A	1GYX_B	0.62	75	6.9322	6.9125	0.938	0.9564	0.9704	0.9013	100	0	1	X-RAY DIFFRACTION	X-RAY DIFFRACTION	0	2.1	1.35	110	110	1	0	7.3	6.5	0	0.8	0	0	0	NA	1	0	76	76	1	83333_83333	Escherichia coli K12	Escherichia coli K12	1	NA	NA	EPE	1	NA	NA	BEZ,EPE	P31992_P31992	0	2	2
2W08_B	4AYU_B	0.5	205	11.0875	10.8026	0.464	0.994	0.9914	0.9804	100	0	1	X-RAY DIFFRACTION	X-RAY DIFFRACTION	0	1.7	1.5	100	100	1	0	8	8	1	0	0	0	0	NA	1	0	204	204	1	9606_9606	man	man	2	0	CA, CA,NAG,TPO	CA, CA,N8P,NAG	2	0	CA,CA,TPO	CA,CA,N8P,NAG	P02743_P02743	0	5	5
1OUS_A	1OXC_A	0.55	113	8.5399	8.4173	0.554	0.9733	0.9715	0.9276	100	0	1	X-RAY DIFFRACTION	X-RAY DIFFRACTION	1	1.2	1.2	100	100	1	0	8	8	1	0	0	0	0	NA	1	0	114	114	1	287_287	probable synonym or variety: "Pseudomonas polycolor" Clara 1930	probable synonym or variety: "Pseudomonas polycolor" Clara 1930	1	NA	NA	FUL,FUC, CA, CA,SO4	1	NA	NA	FUL,FUC,CA,CA	Q9HYN5_Q9HYN5	0	4	4
1KQO_E	1KR2_C	0.45	232	11.653	11.3321	0.457	0.9936	0.9979	0.9421	100	0	1	X-RAY DIFFRACTION	X-RAY DIFFRACTION	0	2.5	2.3	100	100	1	0	4.6	NA	NA	NA	0	0	0	NA	1	0	279	279	1	9606_9606	man	man	2	0	DND	TAD	2	0	DND	TAD	Q9HAN9_Q9HAN9	0	1	1
1XT3_B	2BHI_B	1.3	58	5.8657	5.9148	1.287	0.8751	0.925	0.7875	100	0	1	X-RAY DIFFRACTION	X-RAY DIFFRACTION	0	2.4	2.31	110	100	0	10	5.6	7	0	1.4	0	0	0	NA	1	0	60	60	1	8656_8656	Taiwan cobra	Taiwan cobra	1	NA	NA	C10,C10,C10,C10,C10	0	NA	NA	NA	P60301_P60301	1	1	4
1H0N_A	1XSM_A	0.68	285	12.55	12.172	0.683	0.9893	0.9809	0.8967	100	0	1	X-RAY DIFFRACTION	X-RAY DIFFRACTION	0	2.4	2.3	100	277	0	177	6	4.7	0	1.3	0	0	0	NA	1	0	390	390	1	10090_10090	transgenic mice	transgenic mice	2	0	CO, CO	FE	2	0	CO,CO	FE	P11157_P11157	0	2	2
2BKY_A	3WBM_D	1.77	84	7.0336	7.0074	1.767	0.9301	0.9579	0.9045	100	0	1	X-RAY DIFFRACTION	X-RAY DIFFRACTION	0	1.7	2	100	95	0	5	7.5	7	0	0.5	0	0	0	NA	1	0	97	97	0	273057_2286	Sulfolobus solfataricus strain P2	strain B12	1	NA	MPD,MPD	NA	0	NA	NA	NA	P60849_P60848	1	4	6
1QMT_A	4OXF_A	1.31	130	8.9256	8.7785	1.308	0.9381	0.9142	0.7985	100	0	1	X-RAY DIFFRACTION	X-RAY DIFFRACTION	0	2.4	1.5	293	100	0	193	8	5	0	3	0	0	0	NA	1	0	134	134	1	9606_9606	man	man	1	NA	NA	CIT,CIT,CIT, FE	1	NA	NA	CIT,CIT	P12724_P12724	0	1	1
1QH1_A	1QH8_C	0.2	477	15.2426	14.693	0.203	0.9993	1	0.9963	100	0	1	X-RAY DIFFRACTION	X-RAY DIFFRACTION	1	1.6	1.6	100	100	1	0	8	8	1	0	0	0	0	NA	1	0	478	478	1	573_573	NCTC 9633	NCTC 9633	2	0	MG,HCA,CFM,CLF,EDO,EDO,EDO,EDO	MG,HCA,CFM,CLF,EDO	2	1	CFM,CLF	CFM,CLF	P00466_P00466	0	4	4
1H1L_B	1QH8_D	0.29	518	15.6889	15.1109	0.294	0.9987	0.9976	0.9841	100	0	1	X-RAY DIFFRACTION	X-RAY DIFFRACTION	0	1.9	1.6	100	100	1	0	7.4	8	0	0.6	0	0	0	NA	1	0	519	519	1	573_573	NCTC 9633	NCTC 9633	2	0	CL, MG, MG,CLF	CL, MG, MG,EDO,EDO,EDO,EDO,EDO	2	0	CLF,MG,MG	MG,CLF,MG	P09772_P09772	0	4	4
1UBT_L	1WUI_L	0.29	532	15.8109	15.2251	0.285	0.9992	0.9986	0.9977	100	0	1	X-RAY DIFFRACTION	X-RAY DIFFRACTION	0	1.34	1.04	100	100	1	0	7.4	7.4	1	0	0	0	0	NA	1	0	534	534	1	883_883	Desulfovibrio vulgaris strain 'Miyazaki F'	Desulfovibrio vulgaris strain 'Miyazaki F'	2	0	MG,FNE	CSO,CSO, MG,NFC,MRD	2	0	SF4,F3S,MG,FNE	SF4,F3S,MG,NFC	P21852_P21852	0	2	2
1H2R_S	1WUI_S	0.3	266	12.2942	11.9325	0.298	0.9976	0.9991	0.986	100	0	1	X-RAY DIFFRACTION	X-RAY DIFFRACTION	0	1.4	1.04	280	100	0	180	7	7.4	0	0.4	0	0	0	NA	1	0	267	267	1	883_883	Desulfovibrio vulgaris strain 'Miyazaki F'	Desulfovibrio vulgaris strain 'Miyazaki F'	2	0	SF4,SF4,F3S	SF4,SF4,F3S,MPD,MPD,MPD	2	1	SF4,SF4,F3S	SF4,SF4,F3S	P21853_P21853	0	2	2
1N52_B	3FEY_B	0.73	96	7.8876	7.8067	0.728	0.965	0.9742	0.8995	100	0	1	X-RAY DIFFRACTION	X-RAY DIFFRACTION	0	2.11	2.2	200	100	0	100	7.25	6	0	1.25	0	0	0	NA	1	0	156	156	1	9606_9606	man	man	1	NA	GTG,GOL,GOL,GOL,GOL,GOL	NA	1	NA	GTG	NA	P52298_P52298	NA	2	NA
3EQ9_A	4AN1_A	0.36	707	17.4076	16.7201	0.358	0.9957	0.9954	0.9669	100	0	1	X-RAY DIFFRACTION	X-RAY DIFFRACTION	0	2.47	1.9	298	100	0	198	8.5	8.5	1	0	0	0	0	NA	1	0	710	710	1	9823_9823	wild boar	wild boar	2	0	X97	2P8,GOL,GOL,GOL,GOL	2	0	X97	2P8	P23687_P23687	0	1	1
1H32_B	2OZ1_H	0.6	134	9.2413	9.0741	0.6	0.9535	0.9601	0.8641	100	0	1	X-RAY DIFFRACTION	X-RAY DIFFRACTION	0	1.5	2.35	100	100	1	0	6.5	6.5	1	0	0	0	0	NA	1	0	138	138	1	35806_35806	strain Hansen W4	strain Hansen W4	2	0	EDO,HEC	HEC	2	1	HEC	HEC	Q939U4_Q939U4	0	2	2
3EDJ_B	3EDK_A	0.3	596	16.4667	15.8392	0.309	0.9987	0.9979	0.9816	100	0	1	X-RAY DIFFRACTION	X-RAY DIFFRACTION	0	1.69	1.77	100	100	1	0	8.75	8.75	1	0	1	1	2	1	1	0	601	601	1	197856_197856	Flavobacterium sp. 92	Flavobacterium sp. 92	2	0	CA, CA,BCD,GOL,GOL	CA, CA,CE8,GOL,GOL	2	0	CA,CA,BCD	CA,CA,CE8	Q8KKG0_Q8KKG0	0	2	2
1H4G_A	1QH7_B	0.33	206	11.1095	10.8232	0.3	0.992	0.9951	0.9745	100	0	1	X-RAY DIFFRACTION	X-RAY DIFFRACTION	0	1.1	1.78	120	100	0	20	6	6.5	0	0.5	0	0	0	NA	1	0	207	207	1	76935_76935	strain PN-105	strain PN-105	2	0	PCA,FXP,SO4	PCA,XYP	2	0	FXP	XYP	Q7SIE3_Q7SIE3	0	1	1
2R9P_B	4U30_D	0.95	221	11.3407	11.0397	1.04	0.9794	0.9676	0.9185	100	0	1	X-RAY DIFFRACTION	X-RAY DIFFRACTION	0	1.4	2.5	100	100	1	0	5.3	NA	NA	NA	1	1	2	0	1	0	224	224	1	9606_9606	man	man	2	0	SO4,SO4,SO4,SO4	CA	1	NA	NA	CA	P35030_P35030	1	4	2
1H5R_C	1H5T_A	0.87	289	12.6916	12.3045	0.88	0.9816	0.9474	0.8259	100	0	1	X-RAY DIFFRACTION	X-RAY DIFFRACTION	1	1.9	1.9	100	100	1	0	5.5	5.5	1	0	0	0	0	NA	1	0	293	293	1	562_562	bacterium E3	bacterium E3	2	0	G1P,SO4,THM,THM	TYD,DAU	2	0	THM,THM,G1P	TYD,DAU,TYD	P37744_P37744	0	4	4
1H5X_A	1H8Y_B	1.08	234	11.6075	11.2895	1.09	0.9439	0.9352	0.8927	100	0	1	X-RAY DIFFRACTION	X-RAY DIFFRACTION	0	1.9	2	100	100	1	0	5.5	5.5	1	0	0	0	0	NA	1	0	247	247	1	287_287	probable synonym or variety: "Pseudomonas polycolor" Clara 1930	probable synonym or variety: "Pseudomonas polycolor" Clara 1930	2	0	SO4,SO4,SO4,IM2	SO4,SO4,MER	2	0	IM2	MER	Q51400_Q51400	0	2	2
1H6A_B	1H6C_A	0.29	380	14.0521	13.5783	0.291	0.9983	0.9993	0.9836	100	0	1	X-RAY DIFFRACTION	X-RAY DIFFRACTION	0	2.5	2.2	100	100	1	0	6.5	6.5	1	0	0	0	0	NA	1	0	433	433	1	542_542	Zymononas mobilis	Zymononas mobilis	2	0	NDP	NDP,SIN,GOL	2	1	NDP	NDP	Q07982_Q07982	0	4	4
1H7L_A	1QG8_A	0.34	237	11.7519	11.4246	0.338	0.9966	0.9989	0.9769	100	0	1	X-RAY DIFFRACTION	X-RAY DIFFRACTION	0	1.98	1.5	100	100	1	0	8	8	1	0	0	0	0	NA	1	0	255	255	1	1423_1423	strain 168	strain 168	2	0	MG, MG,TYD	MG, MG,GOL	1	NA	TYD	NA	P39621_P39621	0	1	1
1H7N_A	1QNV_A	1.07	322	13.0505	12.6405	1.071	0.9805	0.9718	0.9055	100	0	1	X-RAY DIFFRACTION	X-RAY DIFFRACTION	0	1.6	2.5	100	100	1	0	8	8	1	0	0	0	0	NA	1	0	342	342	1	4932_4932	yeast	yeast	2	0	ZN,SHF	PB, PB	2	0	SHF,ZN	PB,PB	P05373_P05373	0	8	8
1HAN_A	1LGT_A	0.31	286	12.6413	12.2574	0.312	0.9975	0.9991	0.9843	100	0	1	X-RAY DIFFRACTION	X-RAY DIFFRACTION	0	1.9	1.7	290	100	0	190	7.5	7.5	1	0	1	0	1	NA	1	0	297	297	1	266265_266265	Pseudomonas sp. LB400	Pseudomonas sp. LB400	2	0	FE, FE,TBU	FE2,FE2,BP3,BP3	2	0	FE,FE	FE2,FE2,BP3,BP3	P47228_P47228	0	8	8
1S5X_A	4IRO_C	0.8	141	9.455	9.2741	0.795	0.9714	0.9648	0.8592	100	0	1	X-RAY DIFFRACTION	X-RAY DIFFRACTION	0	2.4	2.2	293	100	0	193	7.6	8.4	0	0.8	0	0	0	NA	1	0	143	143	1	40690_40690	rockcod	rockcod	2	1	ACE,HEM	ACE,HEM	2	1	HEM	HEM	P80043_P80043	0	4	4
1HBH_D	2PEG_B	1.3	137	9.151	8.9895	1.782	0.9516	0.9415	0.8387	100	0	1	X-RAY DIFFRACTION	X-RAY DIFFRACTION	0	2.2	1.48	NA	100	NA	NA	NA	7.6	NA	NA	0	0	0	NA	1	0	146	146	1	40690_40690	rockcod	rockcod	2	1	HEM	HEM	2	1	HEM	HEM	P80044_P80044	0	4	4
6HBI_B	7HBI_B	0.56	144	9.5439	9.3573	0.561	0.9859	0.9879	0.9276	100	0	1	X-RAY DIFFRACTION	X-RAY DIFFRACTION	0	1.8	1.6	293	293	1	0	8.5	7.5	0	1	1	1	2	1	1	0	146	146	1	6561_6561	ark clam	ark clam	2	0	HEM	HEM,CMO	2	1	HEM,HEM	HEM,HEM	P02213_P02213	0	2	2
1HCJ_A	1W7T_A	0.29	225	11.5117	11.1998	0.291	0.993	0.9923	0.9824	100	0	1	X-RAY DIFFRACTION	X-RAY DIFFRACTION	0	1.8	1.85	100	100	1	0	7.8	7.8	1	0	1	1	2	0	1	0	236	236	1	6100_6100	Jellyfish	Jellyfish	2	1	CSY	CSY	0	NA	NA	NA	P42212_P42212	0	1	1
1HCR_A	1JJ6_C	1.7	45	4.8115	4.93	2.584	0.8847	0.9362	0.8511	100	0	1	X-RAY DIFFRACTION	X-RAY DIFFRACTION	1	2.3	2.3	123	100	0	23	NA	8.5	NA	NA	0	0	0	NA	1	0	52	52	1	99287_99287	Salmonella typhimurium LT2	Salmonella typhimurium LT2	1	NA	NA	TRS	2	1	NUC,NUC	NUC,NUC	P03013_P03013	0	3	3
1NZU_A	3BEB_A	1.87	336	13.1062	12.6927	1.794	0.9439	0.8941	0.8086	100	0	1	X-RAY DIFFRACTION	X-RAY DIFFRACTION	1	2	2	100	100	1	0	5.5	8	0	2.5	0	0	0	NA	1	0	363	363	NA	562_no_data	bacterium E3	NA	2	0	BME	HJ3,GOL	2	0	BME	HJ3	P0AEB2_P0AEB2	0	1	1
1HDO_A	1HE2_A	0.17	204	11.0654	10.7819	0.166	0.999	1	0.9951	100	0	1	X-RAY DIFFRACTION	X-RAY DIFFRACTION	0	1.15	1.2	100	100	1	0	6.5	6.5	1	0	0	0	0	NA	1	0	206	206	1	9606_9606	man	man	2	0	NAP	NAP,BLA	2	0	NAP	NAP,BLA	P30043_P30043	0	1	1
1OF6_G	1OF8_B	0.79	336	13.2341	12.8125	0.63	0.9689	0.9557	0.907	100	0	1	X-RAY DIFFRACTION	X-RAY DIFFRACTION	0	2.1	1.5	100	100	1	0	8	8.5	0	0.5	0	0	0	NA	1	0	370	370	1	4932_4932	yeast	yeast	2	0	MN,DTY	CO,PEP,G3P,GOL	2	0	MN,DTY,DTY	CO,PEP,G3P	P32449_P32449	0	4	4
1HFK_C	1HG0_A	1.03	303	12.71	12.3217	1.031	0.9357	0.932	0.9014	100	0	1	X-RAY DIFFRACTION	X-RAY DIFFRACTION	0	2.17	1.9	293	295	0	2	5.5	5.4	0	0.1	0	0	0	NA	1	0	327	327	1	556_556	Pectobacterium parthenii var. dianthicola	Pectobacterium parthenii var. dianthicola	2	0	SO4	SIN	2	0	SO4	SIN	P06608_P06608	0	4	4
1HIA_X	2KAI_A	0.8	78	6.9915	6.968	0.866	0.9611	0.9781	0.9125	100	0	1	X-RAY DIFFRACTION	X-RAY DIFFRACTION	0	2.4	2.5	297	NA	NA	NA	4.6	NA	NA	NA	0	0	0	NA	1	0	80	80	1	9823_9823	wild boar	wild boar	0	NA	NA	NA	0	NA	NA	NA	P00752_P00752	0	3	3
1HIA_Y	2KAI_B	0.86	147	9.5142	9.3295	1.072	0.9515	0.9474	0.8783	100	0	1	X-RAY DIFFRACTION	X-RAY DIFFRACTION	0	2.4	2.5	297	NA	NA	NA	4.6	NA	NA	NA	0	0	0	NA	1	0	152	152	1	9823_9823	wild boar	wild boar	0	NA	NA	NA	0	NA	NA	NA	P00752_P00752	0	3	3
1HSI_A	2MIP_C	1.17	97	7.8506	7.7721	1.191	0.9201	0.9192	0.7778	100	0	1	X-RAY DIFFRACTION	X-RAY DIFFRACTION	0	2.5	2.2	NA	NA	NA	NA	NA	NA	NA	NA	0	0	0	NA	1	0	99	99	1	11709_11709	human immunodeficiency virus type 2	human immunodeficiency virus type 2	0	NA	NA	NA	1	NA	NA	III,III	P04584_P04584	NA	2	NA
1HIV_B	1HXB_B	0.79	98	7.9691	7.883	0.793	0.9511	0.9545	0.8485	100	0	1	X-RAY DIFFRACTION	X-RAY DIFFRACTION	0	2	2.3	NA	298	NA	NA	NA	NA	NA	NA	0	0	0	NA	1	0	99	99	0	11676_11679	human immunodeficiency virus-1 HIV-1	Human immunodeficiency virus type 1 group M subtype B (isolate PCV12) (HIV-1)	1	NA	CSO	NA	2	0	1ZK	ROC	P04585_P04585	0	2	2
1HIZ_A	1R85_A	0.54	370	13.8851	13.422	3.824	0.7716	0.4885	0.2493	100	0	1	X-RAY DIFFRACTION	X-RAY DIFFRACTION	0	2.4	1.45	100	95	0	5	5	6.5	0	1.5	0	0	0	NA	1	0	379	379	1	1422_1422	strain R-35646	strain R-35646	2	0	GLA,GLC,SO4	ZN, ZN, ZN, ZN, ZN, ZN, ZN, CL, CL,SO4,SO4,SO4,GOL,GOL,GOL,GOL,GOL,GOL,GOL,GOL,GOL,GOL,GOL,GOL,GOL,GOL,GOL,GOL,GOL,GOL,GOL	2	0	GLA,GLC	ZN,ZN,ZN,ZN	P40943_P40943	0	1	1
1HJS_B	1HJU_D	0.14	331	13.3564	12.927	0.143	0.9995	1	0.9985	100	0	1	X-RAY DIFFRACTION	X-RAY DIFFRACTION	0	1.87	2.15	100	100	1	0	7.5	8.5	0	1	0	0	0	NA	1	0	332	332	1	78579_78579	Thielavia heterothallica (Myceliophthora thermophila)	Thielavia heterothallica (Myceliophthora thermophila)	2	0	NAG,SO4,SO4,PEG,PEG,PEG,PEG	NAG,SO4,SO4,SO4,TRS,PEG	0	NA	NA	NA	P83692_P83692	0	1	1
1HJX_D	1NWT_D	0.89	356	13.6256	13.179	0.894	0.9824	0.9765	0.9406	100	0	1	X-RAY DIFFRACTION	X-RAY DIFFRACTION	0	1.85	2.5	113	120	0	7	4.6	5.1	0	0.5	0	0	0	NA	1	0	362	362	1	9606_9606	man	man	2	0	NAG,NAG,GOL,GOL,GOL	NAG,NAG,NAG,NAG,NAG,NAG,NDG,NAG	1	NA	NA	NAG,NAG,NAG,NAG,NAG	P36222_P36222	1	2	1
3RER_B	4HT9_B	1.33	59	5.8246	5.8764	1.317	0.9466	0.9637	0.9274	100	0	1	X-RAY DIFFRACTION	X-RAY DIFFRACTION	0	1.7	1.8	100	100	1	0	6.2	6.2	1	0	0	0	0	NA	1	0	65	65	0	511693_469008	Escherichia coli strain BL21	Escherichia coli strain BL21(DE3)	1	NA	ADP, MG	NA	2	0	NUC,ADP,ADP	NUC,NUC	P0A6X3_C6ECV6	NA	7	NA
1HL4_B	1SPD_B	1.14	152	9.7162	9.5186	1.137	0.9519	0.933	0.7516	100	0	1	X-RAY DIFFRACTION	X-RAY DIFFRACTION	0	1.82	2.4	100	NA	NA	NA	8	NA	NA	NA	0	0	0	NA	1	0	154	154	1	9606_9606	man	man	2	0	ZN,ACE	ACE, CU, ZN	2	0	ZN	CU,ZN	P00441_P00441	0	2	2
1HM8_A	1HM9_B	1.38	437	14.2446	13.7586	1.911	0.964	0.9127	0.8275	100	0	1	X-RAY DIFFRACTION	X-RAY DIFFRACTION	0	2.5	1.75	100	100	1	0	8	8	1	0	0	0	0	NA	1	0	468	468	1	1313_1313	Streptococcus pneumoniae (Klein 1884) Chester 1901	Streptococcus pneumoniae (Klein 1884) Chester 1901	2	0	CA, CA,ACO	CA, CA, CA, CA,ACO,UD1	2	0	ACO	CA,CA,ACO,UD1	Q97R46_Q97R46	0	3	3
2HMQ_B	2HMZ_D	0.3	112	8.5038	8.3836	0.296	0.9954	0.9978	0.9934	100	0	1	X-RAY DIFFRACTION	X-RAY DIFFRACTION	1	1.66	1.66	NA	NA	NA	NA	NA	NA	NA	NA	0	0	0	NA	1	0	113	113	1	6436_6436	Themiste dyscritum	Themiste dyscritum	2	0	ACT,FEO	ACT,FEA	2	0	FEO	FEA	P02246_P02246	0	8	8
1FX9_A	2B01_A	1.76	114	7.9827	7.8957	1.81	0.9154	0.9194	0.7964	100	0	1	X-RAY DIFFRACTION	X-RAY DIFFRACTION	0	2	2.2	93	93	1	0	4.6	7.5	0	2.9	0	0	0	NA	1	0	124	124	1	9823_9823	wild boar	wild boar	2	0	CA,SO4,SO4,SO4,MJI	CA, CA, CA, CL, CL, CL, CL,TUD	2	0	CA,SO4,SO4,MJI	CA,CA,TUD	P00592_P00592	0	2	2
1HNU_A	1PJH_B	1.1	243	11.7034	11.3793	1.227	0.9316	0.9125	0.8663	100	0	1	X-RAY DIFFRACTION	X-RAY DIFFRACTION	0	2.15	2.1	100	100	1	0	5.6	7	0	1.4	0	0	0	NA	1	0	280	280	1	4932_4932	yeast	yeast	2	0	REO,REO,EDO,EDO	SO4,SO4,SO4,GOL	1	NA	REO,REO	NA	Q05871_Q05871	1	3	6
1NNS_B	3ECA_C	0.5	327	13.2961	12.8705	0.501	0.9946	0.9893	0.9586	100	0	1	X-RAY DIFFRACTION	X-RAY DIFFRACTION	0	1.95	2.4	298	NA	NA	NA	6	NA	NA	NA	0	0	0	NA	1	0	326	326	1	562_562	bacterium E3	bacterium E3	2	1	ASP	ASP	2	0	ASP	ASP,ASP	P00805_P00805	0	4	4
1Q8Y_A	1Q8Z_B	1.09	348	13.5418	13.1005	1.091	0.9436	0.9087	0.8338	100	0	1	X-RAY DIFFRACTION	X-RAY DIFFRACTION	0	2.05	2.35	94	94	1	0	4.5	4.5	1	0	0	0	0	NA	1	0	373	373	1	4932_4932	yeast	yeast	2	0	SO4,SO4,SO4, MG,ADP	SO4,EDO,MOH	1	NA	MG,ADP	NA	Q03656_Q03656	0	1	1
3EPW_A	3EPX_B	0.76	319	13.0369	12.6278	0.775	0.9905	0.9853	0.9583	100	0	1	X-RAY DIFFRACTION	X-RAY DIFFRACTION	0	1.3	1.85	100	100	1	0	6.5	5.5	0	1	0	0	0	NA	1	0	338	338	1	5699_5699	Trypanosoma vivax (Duttonella vivax)	Trypanosoma vivax (Duttonella vivax)	2	0	CA,JMQ, MG	CA,IMQ	2	0	CA,JMQ	CA,IMQ	Q9GPQ4_Q9GPQ4	0	2	2
2PXB_A	2PXE_A	0.78	69	6.6177	6.6182	0.621	0.9644	0.9836	0.959	100	0	1	X-RAY DIFFRACTION	X-RAY DIFFRACTION	1	2	2	113	113	1	0	5.6	5.6	1	0	0	0	0	NA	1	0	102	102	1	562_562	bacterium E3	bacterium E3	2	1	MSE,MSE,MSE,MSE,MSE,MSE,MSE,MSE	MSE,MSE,MSE,MSE,MSE,MSE,MSE,MSE	2	1	NUC	NUC	P0AGD8_P0AGD7	NA	NA	NA
2LIP_A	4LIP_E	0.68	312	12.8574	12.4597	0.795	0.989	0.9828	0.9436	100	0	1	X-RAY DIFFRACTION	X-RAY DIFFRACTION	0	2.1	1.75	293	90	0	203	8.5	8.5	1	0	0	0	0	NA	1	0	320	320	1	292_292	strain Ballard 717	strain Ballard 717	2	0	CA	CA,CCP	2	0	CA	CA,CCP	P22088_P22088	0	1	1
1HQK_D	1NQV_D	0.13	153	9.8018	9.5988	0.127	0.9992	1	1	100	0	1	X-RAY DIFFRACTION	X-RAY DIFFRACTION	0	1.6	2.05	100	100	1	0	5.6	7.5	0	1.9	0	0	0	NA	1	0	154	154	1	63363_63363	strain VF5	strain VF5	1	NA	NA	PO4,LMZ	1	NA	NA	LMZ,LMZ	O66529_O66529	0	60	60
1K5N_A	1UXW_A	0.95	275	12.4529	12.081	0.947	0.9774	0.9475	0.8623	100	0	1	X-RAY DIFFRACTION	X-RAY DIFFRACTION	0	1.09	1.71	100	100	1	0	9	8.5	0	0.5	0	0	0	NA	1	0	276	276	1	9606_9606	man	man	2	0	GOL,GOL	GOL,GOL,GOL,GOL	2	1	III	III	P03989_P03989	0	3	3
1LTS_C	1LTT_C	0.62	40	4.6501	4.7794	0.618	0.9378	0.9878	0.9329	100	0	1	X-RAY DIFFRACTION	X-RAY DIFFRACTION	0	1.95	2.3	NA	NA	NA	NA	NA	NA	NA	NA	0	0	0	NA	1	0	41	41	1	562_562	bacterium E3	bacterium E3	0	NA	NA	NA	0	NA	NA	NA	P06717_P06717	0	7	7
1JNQ_A	1RRL_B	0.75	846	18.4835	17.7275	0.766	0.9931	0.9694	0.8647	100	0	1	X-RAY DIFFRACTION	X-RAY DIFFRACTION	0	2.1	2.09	296	93	0	203	5.3	5.3	1	0	0	0	0	NA	1	0	857	857	1	3847_3847	soybeans	soybeans	2	0	FE2,EGT	FE2	2	0	FE2,EGT	FE2	P09186_P09186	0	1	1
1HUV_A	1P5B_A	0.44	347	13.5596	13.1172	0.764	0.9796	0.9703	0.9554	100	0	1	X-RAY DIFFRACTION	X-RAY DIFFRACTION	0	2.15	1.35	NA	100	NA	NA	6.2	6.2	1	0	0	0	0	NA	1	0	380	380	1	3562_3562	spinach oleracea	spinach oleracea	2	1	SO4,FMN,MES	SO4,FMN,MES	2	1	FMN	FMN	P20932_P20932	0	4	4
1HV9_A	2OI5_B	2.13	420	13.8156	13.3569	2.133	0.9339	0.8306	0.7033	100	0	1	X-RAY DIFFRACTION	X-RAY DIFFRACTION	0	2.1	2.25	293	125	0	168	6.4	6.1	0	0.3	0	0	0	NA	1	0	456	456	1	562_562	bacterium E3	bacterium E3	2	0	CO, CO,COA,UD1	MG, MG, MG,SO4,SO4,ACO,UD1	2	0	COA,UD1	MG,MG,ACO,UD1	P0ACC7_P0ACC7	1	3	6
1HVA_A	4JSW_A	0.52	254	12.0759	11.728	0.517	0.9851	0.9844	0.9212	100	0	1	X-RAY DIFFRACTION	X-RAY DIFFRACTION	0	2.3	1.9	NA	100	NA	NA	NA	8	NA	NA	0	1	1	NA	1	0	260	260	1	9606_9606	man	man	1	NA	NA	ZN	1	NA	NA	ZN	P00918_P00918	0	1	1
1KQY_A	1KQZ_A	0.24	272	12.4005	12.0319	0.243	0.9984	1	0.9963	100	0	1	X-RAY DIFFRACTION	X-RAY DIFFRACTION	1	1.92	1.92	120	293	0	173	7	7	1	0	1	1	2	1	1	0	273	273	1	3981_3981	siringa	siringa	2	0	NAG,NAG,NAG,NAG,NAG,SO4,SO4,SO4,GOL,GOL,GOL,GOL,GOL	NAG,NAG,NAG,NAG	2	1	NAG,NAG,NAG,NAG	NAG,NAG,NAG,NAG	P23472_P23472	0	1	1
4H5N_B	4H5T_A	1.08	380	14.0216	13.5498	1.084	0.9779	0.9208	0.7651	100	0	1	X-RAY DIFFRACTION	X-RAY DIFFRACTION	0	1.86	1.9	100	100	1	0	8.5	9.5	0	1	0	0	0	NA	1	0	383	383	1	9606_9606	man	man	2	0	PO4,PO4,PO4,PO4,PO4,PO4, CL, NA,GOL,GOL	ADP, MG, MG,PO4	1	NA	NA	ADP	P11142_P11142	0	1	1
1HX1_B	3FZM_B	0.97	109	8.322	8.2134	1	0.9501	0.9527	0.8829	100	0	1	X-RAY DIFFRACTION	X-RAY DIFFRACTION	0	1.9	2.3	100	100	1	0	8.5	8.5	1	0	0	0	0	NA	1	0	114	114	1	9606_9606	man	man	0	NA	NA	NA	0	NA	NA	NA	Q99933_Q99933	NA	NA	NA
1PVF_B	2VNQ_A	0.7	176	10.4085	10.1668	0.695	0.9813	0.9801	0.8707	100	0	1	X-RAY DIFFRACTION	X-RAY DIFFRACTION	0	1.78	2.2	100	100	1	0	5.5	5.5	1	0	0	0	0	NA	1	0	183	183	0	562_511693	bacterium E3	Escherichia coli strain BL21	2	0	MN, MG,DPO	MN,IMD,SO4	2	0	MN,MG,DPO	MN	Q46822_Q46822	0	2	2
1HYZ_A	3LPU_A	2.08	135	8.9098	8.7637	0.495	0.9407	0.9419	0.919	100	0	1	X-RAY DIFFRACTION	X-RAY DIFFRACTION	0	2.3	1.95	100	100	1	0	6.5	6.5	1	0	1	1	2	0	1	0	166	166	1	11676_11676	human immunodeficiency virus-1 HIV-1	human immunodeficiency virus-1 HIV-1	2	0	CAF,CAF,SO4, CL,TTO	CAF,CAF,976,P03,PEG,PEG,SO4,SO4,SO4, CA	1	NA	NA	976,P03	Q76353_P12497	0	2	2
1HZ5_B	1HZ6_A	1.17	65	6.2934	6.3147	1.547	0.9118	0.9478	0.8657	100	0	1	X-RAY DIFFRACTION	X-RAY DIFFRACTION	0	1.8	1.7	100	100	1	0	6	5.5	0	0.5	1	1	2	1	1	0	72	72	1	334413_334413	Peptostreptococcus magnus	Peptostreptococcus magnus	1	NA	ZN, ZN, ZN, ZN	NA	1	NA	ZN,ZN	NA	Q51912_Q51912	1	4	3
2ZQQ_C	2ZQR_D	0.55	264	12.2584	11.8989	0.548	0.9919	0.9849	0.916	100	0	1	X-RAY DIFFRACTION	X-RAY DIFFRACTION	0	2.2	2.5	100	100	1	0	7.5	6.5	0	1	0	0	0	NA	1	0	272	272	1	9606_9606	man	man	0	NA	NA	NA	0	NA	NA	NA	Q13825_Q13825	0	6	6
1P19_C	1TC2_B	1.87	176	10.006	9.79	NA	NA	NA	NA	100	0	1	X-RAY DIFFRACTION	X-RAY DIFFRACTION	0	2.3	1.81	100	100	1	0	4.4	4.6	0	0.2	0	0	0	NA	1	0	221	221	1	5693_5693	Trypanosoma cruzi	Trypanosoma cruzi	2	0	IMP	MG, MN,7HP,PRP	2	0	IMP	MN,7HP,PRP	Q4DRC4_Q4DRC4	1	4	2
1I1K_B	1IYE_A	0.49	297	12.8239	12.4284	NA	NA	NA	NA	100	0	1	X-RAY DIFFRACTION	X-RAY DIFFRACTION	0	2.1	1.82	293	100	0	193	7.5	7.5	1	0	0	0	0	NA	1	0	309	309	1	562_562	bacterium E3	bacterium E3	2	0	PLP	PGU	2	0	PLP	PGU	P0AB80_P0AB80	0	6	6
2H5I_B	2H65_B	0.53	92	7.7202	7.65	0.556	0.9769	0.9839	0.9301	100	0	1	X-RAY DIFFRACTION	X-RAY DIFFRACTION	0	1.69	2.3	100	100	1	0	6.5	6.5	1	0	0	0	0	NA	1	0	95	95	1	9606_9606	man	man	0	NA	NA	NA	2	1	III	III	P42574_P42574	1	12	6
1I3R_B	1IEA_D	1.34	203	10.589	10.3359	23.344	0.1273	0.0759	0.0479	100	0	1	X-RAY DIFFRACTION	X-RAY DIFFRACTION	0	2.4	2.3	100	110	0	10	8	5.2	0	2.8	0	0	0	NA	1	0	228	228	1	10090_10090	transgenic mice	transgenic mice	2	1	NAG	NAG	0	NA	NA	NA	P02089_Q31163	0	2	2
1YPI_B	2YPI_B	1.22	237	11.3812	11.0776	1.444	0.9638	0.9352	0.8097	100	0	1	X-RAY DIFFRACTION	X-RAY DIFFRACTION	0	1.9	2.5	NA	NA	NA	NA	NA	NA	NA	NA	0	0	0	NA	1	0	247	247	1	4932_4932	yeast	yeast	1	NA	NA	PGA	1	NA	NA	PGA	P00942_P00942	0	2	2
1I4U_A	1OBQ_B	0.32	179	10.4828	10.2364	0.324	0.9959	0.9986	0.9778	100	0	1	X-RAY DIFFRACTION	X-RAY DIFFRACTION	0	1.15	1.85	100	293	0	193	9	9	1	0	0	0	0	NA	1	0	181	181	1	6707_6707	Homarus vulgaris	Homarus vulgaris	1	NA	SO4,MPD,MPD	NA	0	NA	NA	NA	P80029_P80029	0	2	2
2QL5_D	3IBF_B	0.4	91	7.6774	7.61	NA	NA	NA	NA	100	0	1	X-RAY DIFFRACTION	X-RAY DIFFRACTION	0	2.34	2.5	100	100	1	0	7	5.5	0	1.5	0	0	0	NA	1	0	97	97	1	9606_9606	man	man	1	NA	CIT	NA	1	NA	III,III	NA	P55210_P55210	NA	NA	4
1I58_A	1I59_B	1.9	179	10.0847	9.8637	2.861	0.8961	0.8604	0.7487	100	0	1	X-RAY DIFFRACTION	X-RAY DIFFRACTION	0	1.6	1.8	100	100	1	0	5	5	1	0	1	1	2	1	1	0	189	189	1	2336_2336	strain MSB8	strain MSB8	2	0	ACT, MG,ACP	ADP	2	0	ACP	ADP	Q56310_Q56310	0	1	1
1I6P_A	1T75_D	0.77	214	11.2824	10.985	0.775	0.9825	0.9673	0.9194	100	0	1	X-RAY DIFFRACTION	X-RAY DIFFRACTION	0	2	2.5	291	100	0	191	6.3	4.5	0	1.8	0	0	0	NA	1	0	220	220	1	562_562	bacterium E3	bacterium E3	2	1	ZN	ZN	2	1	ZN	ZN	P61517_P61517	0	4	4
1I6W_B	1R50_A	0.84	175	10.2282	9.9981	0.847	0.9799	0.9749	0.9274	100	0	1	X-RAY DIFFRACTION	X-RAY DIFFRACTION	0	1.5	1.45	100	100	1	0	10	10	0	0	0	0	0	NA	1	0	181	181	1	1423_1423	strain 168	strain 168	2	0	CD	SIL	1	NA	NA	SIL	P37957_P37957	0	1	1
1I7C_A	1I7M_C	1.22	244	11.723	11.3976	NA	NA	NA	NA	100	0	1	X-RAY DIFFRACTION	X-RAY DIFFRACTION	0	2.4	2.24	291	100	0	191	8	8	1	0	0	0	0	NA	1	0	267	267	1	9606_9606	man	man	2	0	PYR,PUT,MGB	PYR,MSE,MSE,MSE,MSE,MSE,MSE,MSE,MSE,MSE,MSE,MSE	2	0	PUT,MGB	PUT,CG	P17707_P17707	0	2	2
3DZ5_B	3EPA_B	1.67	52	5.3485	5.4313	0.477	0.9484	0.9769	0.9398	100	0	1	X-RAY DIFFRACTION	X-RAY DIFFRACTION	0	2.43	2.1	100	100	1	0	8	8	1	0	0	0	0	NA	1	0	67	67	1	9606_9606	man	man	2	0	PUT	TRS	2	0	M8M	PUT	P17707_P17707	1	2	4
2O19_B	2O59_A	2.74	535	14.1113	13.6337	3.063	0.8959	0.7476	0.5759	100	0	1	X-RAY DIFFRACTION	X-RAY DIFFRACTION	0	2.45	2.5	100	100	1	0	5.5	8	0	2.5	0	0	0	NA	1	0	659	659	1	562_562	bacterium E3	bacterium E3	2	0	ACY	CL	2	1	NUC	NUC	P14294_P14294	NA	NA	4
3O18_A	4GY3_A	0.5	161	10.0208	9.8038	0.497	0.9894	0.9938	0.9336	100	0	1	X-RAY DIFFRACTION	X-RAY DIFFRACTION	0	1.35	2.5	NA	100	NA	NA	8	8	1	0	0	0	0	NA	1	0	162	162	1	32053_32053	Thermosynechococcus vulcanus (Synechococcus vulcanus)	Thermosynechococcus vulcanus (Synechococcus vulcanus)	2	0	CYC	CYC,URE,URE,URE,URE,URE,URE,URE,URE,URE	1	NA	NA	URE,URE	Q9AM02_Q9AM02	1	12	6
1I8F_F	1LNX_B	1.64	70	6.4808	6.49	1.63	0.9416	0.9555	0.9178	100	0	1	X-RAY DIFFRACTION	X-RAY DIFFRACTION	0	1.75	2.05	105	110	0	5	8.3	8.2	0	0.1	0	0	0	NA	1	0	81	81	1	13773_13773	strain IM2	strain IM2	1	NA	NA	URI,GOL	1	NA	NA	URI	Q8ZYG5_Q8ZYG5	1	7	14
1I8M_A	1XF3_A	2.43	182	9.2166	9.0509	2.998	0.7969	0.7254	0.5786	100	0	1	X-RAY DIFFRACTION	X-RAY DIFFRACTION	0	2.1	2.3	173	173	1	0	5	5.5	0	0.5	0	0	0	NA	1	0	214	214	1	10090_10090	transgenic mice	transgenic mice	1	NA	SO4	NA	1	NA	NUC	NA	Q7TS98_no_data	NA	NA	2
1SK0_A	1SK2_A	0.16	137	9.334	9.1608	0.165	0.9913	0.9928	0.9928	100	0	1	X-RAY DIFFRACTION	X-RAY DIFFRACTION	0	1.8	1.54	93	93	1	0	4.8	4.8	1	0	1	1	2	1	1	0	140	140	1	562_562	bacterium E3	bacterium E3	2	0	CZ2,SO4,SO4, CS, CS, CS, CS,TAS	SO4,SO4,SO4, CS, CS, CS, CS	1	NA	TAS	NA	P08692_P08692	0	2	2
1VWB_B	2IZC_D	2.5	115	8.2737	8.1682	2.494	0.9313	0.9298	0.8657	100	0	1	X-RAY DIFFRACTION	X-RAY DIFFRACTION	0	1.82	1.4	293	NA	NA	NA	11.8	2	0	9.8	0	0	0	NA	1	0	123	123	1	1895_1895	VKM Ac-1074	VKM Ac-1074	1	NA	NA	CL, CL, NA	1	NA	III	NA	P22629_P22629	1	8	4
1SC3_A	1SC4_A	0.92	161	9.803	9.5999	0.919	0.9742	0.9654	0.8961	100	0	1	X-RAY DIFFRACTION	X-RAY DIFFRACTION	0	1.8	2.1	180	180	1	0	7	7	1	0	1	1	2	1	1	0	178	178	1	9606_9606	man	man	1	NA	MLI	NA	1	NA	MLI	NA	P29466_P29466	0	4	4
1IBY_D	1IC0_E	1.74	105	7.8863	7.8055	1.734	0.9288	0.9437	0.9032	100	0	1	X-RAY DIFFRACTION	X-RAY DIFFRACTION	0	1.65	2.1	100	100	1	0	7.5	7.5	1	0	0	0	0	NA	1	0	112	112	1	915_915	Pseudomonas europaea	Pseudomonas europaea	2	0	CU,HEZ	CU	2	1	CU	CU	Q820S6_Q820S6	0	3	3
1ICP_B	1ICQ_A	0.45	352	13.6639	13.2149	0.452	0.9959	0.995	0.971	100	0	1	X-RAY DIFFRACTION	X-RAY DIFFRACTION	0	1.9	2	100	100	1	0	7.5	7.5	1	0	1	1	2	1	1	0	376	376	1	4081_4081	tomato	tomato	2	0	SO4,FMN,2PE	FMN,OPD	2	0	FMN	FMN,OPD	Q9XG54_Q9XG54	0	1	1
4STD_C	7STD_A	0.46	164	10.1006	9.8786	0.457	0.9912	0.9924	0.9482	100	0	1	X-RAY DIFFRACTION	X-RAY DIFFRACTION	0	2.15	1.8	100	100	1	0	7.5	8	0	0.5	0	0	0	NA	1	0	164	164	1	148305_148305	Pyricularia grisea (Cooke) Sacc.	Pyricularia grisea (Cooke) Sacc.	2	0	BFS	CA,CRP	2	0	BFS	CA,CRP	P56221_P56221	1	3	6
1RTE_B	1S61_A	0.99	127	8.9533	8.8044	0.987	0.9602	0.9512	0.8516	100	0	1	X-RAY DIFFRACTION	X-RAY DIFFRACTION	0	2	2.1	100	100	1	0	7	7.7	0	0.7	0	0	0	NA	1	0	136	136	1	1773_1773	strain H37Rv	strain H37Rv	2	0	CYN,SO4,SO4,SO4,HEM	CYN,PO4, K,HEC,NBN	2	0	CYN,HEM	HEC,NBN	P9WN25_P9WN25	0	2	2
1J98_A	1JQW_A	0.27	150	9.545	9.3584	0.268	0.9966	1	0.9916	100	0	1	X-RAY DIFFRACTION	X-RAY DIFFRACTION	0	1.2	2.3	100	100	1	0	8	8	1	0	1	1	2	1	1	0	157	157	1	1423_1423	strain 168	strain 168	2	0	OCS, ZN	OCS, ZN,HCS,HCS,HCS	2	1	ZN	ZN	O34667_O34667	0	2	2
1IE4_C	1KGI_D	1.41	116	8.442	8.3258	NA	NA	NA	NA	100	0	1	X-RAY DIFFRACTION	X-RAY DIFFRACTION	0	2.5	1.8	293	100	0	193	5	5	1	0	0	0	0	NA	1	0	127	127	1	10116_10116	zitter rats	zitter rats	1	NA	NA	T4A	2	0	T44	T4A	P02767_P02767	0	4	4
1S3T_B	3UBP_B	0.19	121	8.8189	8.6786	0.2	0.9976	1	0.998	100	0	1	X-RAY DIFFRACTION	X-RAY DIFFRACTION	0	2.1	2	100	100	1	0	6.3	6.3	1	0	0	0	0	NA	1	0	126	126	1	1474_1474	not NCIM 2477	not NCIM 2477	0	NA	NA	NA	0	NA	NA	NA	P41021_P41021	0	9	9
3UBP_C	4AC7_C	0.91	559	15.8568	15.2681	0.908	0.9909	0.982	0.9675	100	0	1	X-RAY DIFFRACTION	X-RAY DIFFRACTION	0	2	1.5	100	100	1	0	6.3	6.3	1	0	0	0	0	NA	1	0	570	570	1	1474_1474	not NCIM 2477	not NCIM 2477	2	0	KCX, NI, NI,2PA	KCX, NI, NI, OH,FLC,EDO,EDO,EDO,EDO,EDO,EDO,SO4,SO4,SO4	2	0	NI,NI,2PA	FLC	P41020_P41020	1	9	18
1IGQ_A	1IGU_B	0.69	52	5.4616	5.5371	1.21	0.8378	0.8667	0.8167	100	0	1	X-RAY DIFFRACTION	X-RAY DIFFRACTION	0	1.7	2.2	100	110	0	10	4.6	4.6	1	0	0	0	0	NA	1	0	62	62	1	562_562	bacterium E3	bacterium E3	0	NA	NA	NA	0	NA	NA	NA	P07674_P07674	0	2	2
1OUZ_A	2HT0_A	0.31	95	7.8463	7.7681	0.307	0.9928	1	0.9818	100	0	1	X-RAY DIFFRACTION	X-RAY DIFFRACTION	0	2.41	2	100	200	0	100	7.5	7.5	1	0	0	0	0	NA	1	0	99	99	1	562_562	bacterium E3	bacterium E3	0	NA	NA	NA	2	1	NUC,NUC,NUC	NUC,NUC,NUC	P0A6X7_P0A6X7	1	5	6
1IIM_A	1IIN_A	0.86	288	12.6749	12.2889	0.861	0.9825	0.9429	0.8443	100	0	1	X-RAY DIFFRACTION	X-RAY DIFFRACTION	1	2.1	2.1	120	130	0	10	8.5	7	0	1.5	0	0	0	NA	1	0	292	292	1	28901_28901	strain LT2	strain LT2	2	0	TTP,TTP	UPG	2	0	TTP,TTP,TTP	UPG	P26393_P26393	0	4	4
1J9J_A	1J9L_B	0.68	246	11.9256	11.5873	0.707	0.9859	0.9666	0.8664	100	0	1	X-RAY DIFFRACTION	X-RAY DIFFRACTION	1	1.9	1.9	100	100	1	0	7.5	7.5	1	0	0	0	0	NA	1	0	247	247	1	2336_2336	strain MSB8	strain MSB8	2	0	MG,SO4	CA,VO4,EPE	2	0	MG	CA,VO4	P96112_P96112	0	4	4
1IMB_B	1IMF_A	1.1	260	12.1068	11.757	1.634	0.9729	0.9561	0.8884	100	0	1	X-RAY DIFFRACTION	X-RAY DIFFRACTION	0	2.2	2.5	NA	NA	NA	NA	NA	NA	NA	NA	0	0	0	NA	1	0	277	277	1	9606_9606	man	man	1	NA	GD,LIP	NA	1	NA	LIP	NA	P29218_P29218	0	2	2
1IVD_B	1IVG_B	0.55	387	14.1456	13.6659	0.549	0.9942	0.9929	0.8976	100	0	1	X-RAY DIFFRACTION	X-RAY DIFFRACTION	1	1.9	1.9	NA	NA	NA	NA	NA	NA	NA	NA	0	0	0	NA	1	0	388	388	1	380960_380960	Influenza A virus (strain A/Tokyo/3/1967 H2N2)	Influenza A virus (strain A/Tokyo/3/1967 H2N2)	2	0	NAG,NAG,NAG,NAG,BMA,FUC,NAG,NAG,BMA,MAN,MAN,MAN,NAG,NAG, CA,ST1	NAG,NAG,BMA,MAN,MAN,MAN,NAG,NAG,NAG,NAG,BMA,FUC,NAG,NAG,BMA,MAN,MAN,MAN,NAG,NAG, CA	2	0	MAN,NAG,NAG,CA,ST1	FUL,MAN,MAN,NAG,NAG,CA	P06820_P06820	1	4	1
1INL_C	1JQ3_D	1.06	287	12.4748	12.1015	1.142	0.986	0.9804	0.9633	100	0	1	X-RAY DIFFRACTION	X-RAY DIFFRACTION	0	1.5	1.8	100	100	1	0	4.6	4.6	1	0	0	0	0	NA	1	0	296	296	1	2336_2336	strain MSB8	strain MSB8	1	NA	NA	AAT	1	NA	NA	AAT	Q9WZC2_Q9WZC2	0	4	4
1INN_A	1VGX_B	1.38	146	9.3135	9.1416	1.4	0.9386	0.9433	0.9183	100	0	1	X-RAY DIFFRACTION	X-RAY DIFFRACTION	0	1.8	1.9	100	NA	NA	NA	6.5	NA	NA	NA	0	0	0	NA	1	0	166	166	1	1299_1299	strain R1	strain R1	2	0	MSE,MSE,MSE,MSE,MSE, ZN	CSD, ZN	2	0	ZN,MET	ZN	Q9RRU8_Q9RRU8	0	2	2
1IOM_A	1IXE_B	2.5	317	11.5638	11.2486	2.919	0.8982	0.8297	0.7236	100	0	1	X-RAY DIFFRACTION	X-RAY DIFFRACTION	0	1.5	2.3	100	100	1	0	7.5	5.8	0	1.7	0	0	0	NA	1	0	377	377	0	300852_274	Thermus thermophilus strain HB8	strain HB8	2	0	SO4,CO3,GOL,GOL,GOL	SO4,SO4,SO4,COA,CIT,GOL	2	0	CO3	COA,CIT	Q5SIM6_Q5SIM6	0	2	2
1IQ8_B	1IT8_A	0.85	577	16.285	15.669	0.849	0.9901	0.9493	0.8367	100	0	1	X-RAY DIFFRACTION	X-RAY DIFFRACTION	0	2.2	2.5	100	100	1	0	7.5	7.5	1	0	0	0	0	NA	1	0	582	582	1	53953_53953	strain OT3	strain OT3	2	0	ZN, MG	ZN, MG,PQ0	2	0	ZN,MG	ZN,MG,PQ0	O58843_O58843	0	2	2
1IQZ_A	1IR0_A	0.53	80	7.1784	7.1429	0.547	0.9765	0.9877	0.9568	100	0	1	X-RAY DIFFRACTION	X-RAY DIFFRACTION	0	0.92	1	100	100	1	0	6.5	6.5	1	0	0	0	0	NA	1	0	81	81	1	1427_1427	Bacillus thermoproteolyticus	Bacillus thermoproteolyticus	2	0	SO4,SF4	SO4,SO4,SO4,SF4	2	1	SF4	SF4	P10245_P10245	0	1	1
1IRI_D	1JIQ_D	0.66	556	16.0785	15.4757	0.658	0.9942	0.9798	0.9385	100	0	1	X-RAY DIFFRACTION	X-RAY DIFFRACTION	0	2.4	1.9	100	100	1	0	6.5	6.5	1	0	0	0	0	NA	1	0	558	558	1	9606_9606	man	man	1	NA	E4P	NA	1	NA	E4P	NA	P06744_P06744	0	2	2
2BKB_A	2NYB_B	0.34	191	10.7702	10.5055	0.34	0.9958	0.9974	0.9792	100	0	1	X-RAY DIFFRACTION	X-RAY DIFFRACTION	0	1.7	1.1	110	100	0	10	NA	5.7	NA	NA	1	1	2	1	1	0	192	192	1	562_562	bacterium E3	bacterium E3	2	0	FE2	FE2, O	2	0	FE2	FE2,O	P0AGD3_P0AGD3	0	2	2
1ISI_A	1ISJ_B	0.39	249	11.9824	11.6405	0.389	0.9957	0.997	0.965	100	0	1	X-RAY DIFFRACTION	X-RAY DIFFRACTION	0	2.1	2.3	100	100	1	0	4.5	4.5	1	0	1	1	2	1	1	0	265	265	1	9606_9606	man	man	2	0	NAG,NAG,NCA,ENQ	NAG,NAG,NMN	2	0	NCA,ENQ	NMN	Q10588_Q10588	0	2	2
1ISV_A	1V6V_B	0.84	434	14.7131	14.1973	NA	NA	NA	NA	100	0	1	X-RAY DIFFRACTION	X-RAY DIFFRACTION	1	2.1	2.1	100	100	1	0	5.7	5.7	1	0	0	0	0	NA	1	0	436	436	1	1921_1921	VKM Ac-1852	VKM Ac-1852	2	0	XYP,XYP,XYP	AHR,XYP,XYP,XYP,XYP,XYP,XYP,XYP,XYP	2	0	XYP,XYP,XYP	AHR,XYP,XYP,XYP,XYP,XYP,XYP,XYP	Q7SI98_Q7SI98	0	1	1
1IT2_A	1IT3_C	0.95	145	9.5732	9.3848	NA	NA	NA	NA	100	0	1	X-RAY DIFFRACTION	X-RAY DIFFRACTION	0	1.6	2.1	100	100	1	0	6.5	6.5	1	0	0	0	0	NA	1	0	146	146	1	7764_7764	inshore hagfish	inshore hagfish	2	0	HEM	HEM,CMO	2	1	HEM	HEM	Q7SID0_Q7SID0	0	1	1
1ITO_A	2DCC_A	0.25	250	12.0012	11.6581	0.278	0.9978	0.999	0.988	100	0	1	X-RAY DIFFRACTION	X-RAY DIFFRACTION	0	2.286	1.93	100	120	0	20	3.5	3.5	1	0	0	0	0	NA	1	0	256	256	1	9913_9913	domestic cow	domestic cow	2	0	E6C	PO4,77B,GOL	2	0	E6C	77B	P07688_P07688	1	1	2
1IUO_A	1UK9_A	0.39	270	12.3653	11.999	0.385	0.9962	0.9963	0.9723	100	0	1	X-RAY DIFFRACTION	X-RAY DIFFRACTION	0	2	1.8	100	100	1	0	3.8	5.1	0	1.3	1	1	2	1	1	0	282	282	1	294_294	strain M. Rhodes 28/5	strain M. Rhodes 28/5	2	0	ACT,ACT	IVA	2	0	ACT	IVA	P96965_P96965	0	1	1
1IV2_E	1IV3_B	0.39	149	9.6887	9.493	NA	NA	NA	NA	100	0	1	X-RAY DIFFRACTION	X-RAY DIFFRACTION	0	1.55	1.52	100	100	1	0	6.5	6.5	1	0	1	1	2	0	1	0	152	152	1	274_274	strain HB8	strain HB8	2	0	MG, MG, MG,CDP,CDP	MG	2	0	MG,CDP,CDP	MG	Q8RQP5_Q8RQP5	0	3	3
1IVN_A	1U8U_A	0.83	174	10.1516	9.9263	0.832	0.979	0.9761	0.9579	100	0	1	X-RAY DIFFRACTION	X-RAY DIFFRACTION	0	1.9	2.08	133	133	1	0	6.5	6.5	1	0	0	0	0	NA	1	0	190	190	1	562_562	bacterium E3	bacterium E3	2	0	SO4,GOL	SO4,OCA,GOL,GOL,GOL	1	NA	NA	SO4,OCA	P0ADA1_P0ADA1	0	2	2
5UPJ_B	6UPJ_A	0.97	97	7.8506	7.7721	0.974	0.9552	0.9646	0.8384	100	0	1	X-RAY DIFFRACTION	X-RAY DIFFRACTION	0	2.3	2.34	298	298	1	0	6.8	6.8	1	0	1	1	2	1	1	0	99	99	1	11709_11709	human immunodeficiency virus type 2	human immunodeficiency virus type 2	2	0	UIN	NIU	2	0	UIN	NIU	P04584_P04584	0	2	2
1IW0_B	4GOH_A	1.62	201	10.6745	10.4159	NA	NA	NA	NA	100	0	1	X-RAY DIFFRACTION	X-RAY DIFFRACTION	0	1.4	1.8	98	95	0	3	5.8	6.5	0	0.7	0	0	0	NA	1	0	215	215	1	1717_1717	Pacinia loeffleri	Pacinia loeffleri	2	0	SUC,SO4,SO4,SO4,HEM	GOL,GOL,GOL,GOL,GOL,GOL, NA, NA	1	NA	HEM	NA	P71119_Q54AI1	0	1	1
2A69_A	2A6H_B	1.99	227	11.5088	11.197	2.014	0.8935	0.8144	0.702	100	0	1	X-RAY DIFFRACTION	X-RAY DIFFRACTION	0	2.5	2.4	100	100	1	0	6.5	6.5	1	0	0	0	0	NA	1	0	315	315	1	274_274	strain HB8	strain HB8	1	NA	MG, MG, MG, MG, MG, MG, MG, MG, MG, MG, MG, MG, MG, MG, MG, MG, MG, MG, MG, MG, MG, MG, MG, MG, MG, MG, MG, MG, MG, MG, MG, MG, MG	NA	1	NA	MG,MG,MG,MG,MG,MG,MG,MG,MG,MG,MG,MG	NA	Q5SHR6_Q5SHR6	0	6	6
2BE5_M	2O5I_C	1.42	1093	19.7713	18.9332	1.426	0.9843	0.8961	0.7294	100	0	1	X-RAY DIFFRACTION	X-RAY DIFFRACTION	0	2.4	2.5	100	100	1	0	6.5	6.5	1	0	0	0	0	NA	1	0	1119	1119	0	274_300852	strain HB8	Thermus thermophilus strain HB8	0	NA	NA	NA	2	0	MG,TGT	NUC,NUC,NUC	Q8RQE9_Q8RQE9	1	6	8
2A6H_O	2BE5_E	0.08	94	7.8047	7.7291	0.075	0.9996	1	1	100	0	1	X-RAY DIFFRACTION	X-RAY DIFFRACTION	1	2.4	2.4	100	100	1	0	6.5	6.5	1	0	0	0	0	NA	1	0	99	99	1	274_274	strain HB8	strain HB8	0	NA	NA	NA	0	NA	NA	NA	Q8RQE7_Q8RQE7	0	6	6
2A69_P	2BE5_F	0.64	344	13.5486	13.1069	0.64	0.9915	0.9848	0.9	100	0	1	X-RAY DIFFRACTION	X-RAY DIFFRACTION	0	2.5	2.4	100	100	1	0	6.5	6.5	1	0	0	0	0	NA	1	0	423	423	1	274_274	strain HB8	strain HB8	1	NA	MG, MG, MG, MG, MG, MG, MG, MG, MG, MG, MG, MG, MG, MG, MG, MG, MG, MG, MG, MG	NA	1	NA	MG,MG,MG,MG,MG,MG	NA	Q5SKW1_Q5SKW1	0	6	6
1LOO_A	2DGN_A	1.67	418	14.2097	13.7259	1.665	0.9575	0.8347	0.6752	100	0	1	X-RAY DIFFRACTION	X-RAY DIFFRACTION	0	2.2	2.4	100	120	0	20	7	7	0	0	0	0	0	NA	1	0	457	457	1	10090_10090	transgenic mice	transgenic mice	2	0	GTP	MG,DOI,GDP	2	0	GTP	MG,DOI,GDP	P28650_P28650	0	2	2
1IXC_B	1IZ1_Q	2.23	275	11.9389	11.5997	2.311	0.8686	0.786	0.6241	100	0	1	X-RAY DIFFRACTION	X-RAY DIFFRACTION	0	2.2	2.5	111	100	0	11	8	8	1	0	0	0	0	NA	1	0	294	294	1	106590_106590	Wautersia eutropha (Davis 1969) Vaneechoutte et al. 2004	Wautersia eutropha (Davis 1969) Vaneechoutte et al. 2004	1	NA	MSE,MSE,MSE,MSE,MSE	NA	0	NA	NA	NA	Q9WXC7_Q9WXC7	0	4	4
1IYK_A	1NMT_B	1.26	368	13.2069	12.787	6.972	0.9343	0.8769	0.7723	100	0	1	X-RAY DIFFRACTION	X-RAY DIFFRACTION	0	2.3	2.45	288	100	0	188	7.5	7	0	0.5	0	0	0	NA	1	0	392	392	1	5476_5476	Yeast	Yeast	2	0	MYA,MIM	GOL,GOL,GOL,GOL,GOL	1	NA	MYA,MIM	NA	P30418_P30418	1	2	1
3AA1_A	3AAA_A	1.62	253	11.5516	11.2371	1.67	0.9438	0.8904	0.7434	100	0	1	X-RAY DIFFRACTION	X-RAY DIFFRACTION	0	1.9	2.2	100	90	0	10	6	8.35	0	2.35	0	0	0	NA	1	0	286	286	1	9031_9031	red junglefowl	red junglefowl	1	NA	MES,MES	NA	0	NA	NA	NA	P13127_P13127	NA	3	NA
1IZN_B	3AAA_B	2.15	231	10.9032	10.6301	2.292	0.8897	0.821	0.69	100	0	1	X-RAY DIFFRACTION	X-RAY DIFFRACTION	0	2.1	2.2	90	90	1	0	5	8.35	0	3.35	0	0	0	NA	1	0	277	277	1	9031_9031	red junglefowl	red junglefowl	2	0	NO3,NO3	IPA,IPA	0	NA	NA	NA	P14315_P14315	NA	2	NA
1IZO_B	2ZQX_C	0.49	409	14.402	13.906	0.485	0.9959	0.9939	0.9513	100	0	1	X-RAY DIFFRACTION	X-RAY DIFFRACTION	0	2.1	2.37	100	100	1	0	6.8	8.1	0	1.3	0	0	0	NA	1	0	417	417	1	1423_1423	strain 168	strain 168	2	0	HEM,PAM	HEM	2	1	HEM	HEM	O31440_O31440	1	1	6
1J0M_A	1J0N_A	0.29	751	17.8024	17.0897	0.443	0.998	0.996	0.9791	100	0	1	X-RAY DIFFRACTION	X-RAY DIFFRACTION	0	2.3	2.4	293	293	1	0	9	9	1	0	0	0	0	NA	1	0	752	752	1	84635_84635	Bacillus sp. GL1	Bacillus sp. GL1	2	0	CA	CEG, CA	2	0	CA	CEG,CA	Q9AQS0_Q9AQS0	0	1	1
1WLV_A	1WM6_F	0.86	115	8.5416	8.4189	0.864	0.9843	0.9893	0.9637	100	0	1	X-RAY DIFFRACTION	X-RAY DIFFRACTION	0	1.9	2.4	100	90	0	10	5.2	6.5	0	1.3	0	0	0	NA	1	0	136	136	1	300852_300852	Thermus thermophilus strain HB8	Thermus thermophilus strain HB8	1	NA	CL	NA	1	NA	COA	NA	Q5SJP3_Q5SJP3	0	4	4
1J20_C	1KH1_B	0.74	381	14.0655	13.5909	0.736	0.9897	0.9647	0.8881	100	0	1	X-RAY DIFFRACTION	X-RAY DIFFRACTION	0	2	2.3	100	100	1	0	8.5	8.5	1	0	0	0	0	NA	1	0	400	400	1	274_274	strain HB8	strain HB8	2	0	SO4,AMP,AS1	SO4	1	NA	AMP,AS1	NA	P59846_P59846	0	4	4
1O3Y_A	2J59_D	0.86	162	9.9379	9.7262	1.123	0.976	0.9758	0.9227	100	0	1	X-RAY DIFFRACTION	X-RAY DIFFRACTION	0	1.5	2.1	100	100	1	0	4	6.8	0	2.8	1	1	2	0	1	0	166	166	1	10090_10090	transgenic mice	transgenic mice	2	0	MG,GTP	GTP, MG	2	0	MG,GTP	GTP,MG	P84078_P84078	NA	1	NA
1J2T_D	1J2U_C	0.71	256	12.0726	11.725	0.712	0.9884	0.9805	0.9591	100	0	1	X-RAY DIFFRACTION	X-RAY DIFFRACTION	0	1.8	1.85	100	100	1	0	7.5	7.5	1	0	0	0	0	NA	1	0	260	260	1	303_303	bacterium MASFP-4	bacterium MASFP-4	2	0	ZN, MN,SO4	ZN, ZN,SO4,SO4	2	0	ZN,MN	ZN,ZN	P83772_P83772	0	6	6
4NYO_E	4NYP_B	0.87	101	8.013	7.9241	0.868	0.9661	0.9728	0.948	100	0	1	X-RAY DIFFRACTION	X-RAY DIFFRACTION	0	1.8	2	100	100	1	0	6.3	6.3	1	0	0	0	0	NA	1	0	102	102	1	70601_70601	Pyrococcus sp. OT3	Pyrococcus sp. OT3	2	0	CSW, CL	CSW,SO4,SO4	0	NA	NA	NA	O58720_O58720	0	3	3
1J2W_A	1UB3_B	0.47	209	11.1287	10.8412	0.47	0.9955	0.9953	0.9846	100	0	1	X-RAY DIFFRACTION	X-RAY DIFFRACTION	0	1.5	1.4	100	100	1	0	7.9	7.9	1	0	0	0	0	NA	1	0	220	220	1	274_274	strain HB8	strain HB8	1	NA	NA	HPD	1	NA	NA	HPD	Q5SJ28_Q5SJ28	0	4	4
1J36_B	1J37_B	0.3	598	16.4856	15.8568	0.298	0.9988	0.9979	0.9824	100	0	1	X-RAY DIFFRACTION	X-RAY DIFFRACTION	1	2.4	2.4	120	123	0	3	7.5	7.5	1	0	0	0	0	NA	1	0	607	607	1	7227_7227	fruit fly	fruit fly	2	0	ZN,LPR	ZN,X8Z	2	0	ZN,LPR	ZN,MCO	Q10714_Q10714	0	1	1
1XKV_B	2PC9_B	1.63	493	15.0006	14.4664	1.608	0.9622	0.8909	0.7852	100	0	1	X-RAY DIFFRACTION	X-RAY DIFFRACTION	0	2.2	2.4	100	100	1	0	6.8	8.4	0	1.6	0	0	0	NA	1	0	529	529	1	300852_300852	Thermus thermophilus strain HB8	Thermus thermophilus strain HB8	2	0	CA,PO4,PO4,PO4,PO4,GOL,GOL	CA,PO4,PO4,PO4,ATP	2	0	CA	CA,ATP	Q5SLL5_Q5SLL5	1	2	1
2Y2C_A	2Y2D_A	0.52	178	10.4581	10.2133	0.517	0.9843	0.9888	0.9246	100	0	1	X-RAY DIFFRACTION	X-RAY DIFFRACTION	0	1.802	2	100	100	1	0	6	6	1	0	0	0	0	NA	1	0	187	187	1	546_546	the Bethesda group of bacteria	the Bethesda group of bacteria	1	NA	NA	ZN	1	NA	NA	ZN	P82974_P82974	0	1	1
1J3J_D	1J3K_D	1.01	321	13.0683	12.6573	1.013	0.984	0.9647	0.9126	100	0	1	X-RAY DIFFRACTION	X-RAY DIFFRACTION	0	2.3	2.1	100	100	1	0	4.6	4.6	1	0	0	0	0	NA	1	0	328	328	1	5833_5833	malaria parasite P. falciparum	malaria parasite P. falciparum	2	1	UMP	UMP	2	1	UMP,UMP	UMP,UMP	P13922_P13922	0	4	4
1J3P_B	1J3R_A	0.48	182	10.556	10.305	0.497	0.9701	0.9693	0.9372	100	0	1	X-RAY DIFFRACTION	X-RAY DIFFRACTION	0	2.02	2.18	100	100	1	0	4	4	1	0	0	0	0	NA	1	0	190	190	1	2265_2265	strain NS-C	strain NS-C	1	NA	NA	6PG, FE	1	NA	NA	6PG,FE	P84140_P84140	0	2	2
1J3U_A	3R6Q_C	0.63	461	15.0603	14.5223	0.644	0.9934	0.9789	0.9334	100	0	1	X-RAY DIFFRACTION	X-RAY DIFFRACTION	0	2.5	2.4	100	100	1	0	7.5	7	0	0.5	0	0	0	NA	1	0	468	468	1	96471_96471	Bacillus sp. YM55-1	Bacillus sp. YM55-1	0	NA	NA	NA	0	NA	NA	NA	Q9LCC6_Q9LCC6	0	4	4
1J4S_D	1J4T_G	0.49	148	9.6601	9.4661	0.482	0.9892	0.9949	0.9459	100	0	1	X-RAY DIFFRACTION	X-RAY DIFFRACTION	0	2.5	2.4	293	293	1	0	7.4	7.4	1	0	0	0	0	NA	1	0	149	149	1	3490_3490	non Artocarpus integrifolius auct.	non Artocarpus integrifolius auct.	1	NA	NA	AYA	0	NA	NA	NA	Q7M1T4_Q7M1T4	0	4	4
1KW2_B	1KXP_D	1.97	414	13.8631	13.4014	2.122	0.9231	0.7797	0.6039	100	0	1	X-RAY DIFFRACTION	X-RAY DIFFRACTION	0	2.15	2.1	100	100	1	0	4.6	6.6	0	2	0	0	0	NA	1	0	458	458	1	9606_9606	man	man	0	NA	NA	NA	0	NA	NA	NA	P02774_P02774	1	1	2
1L8T_A	3TM0_A	1.31	252	11.6447	11.3243	1.583	0.9658	0.9487	0.8527	100	0	1	X-RAY DIFFRACTION	X-RAY DIFFRACTION	0	2.4	2.1	110	100	0	10	9	4.5	0	4.5	0	0	0	NA	1	0	263	263	1	1351_1351	Streptococcus liquefaciens	Streptococcus liquefaciens	2	0	MG, MG,ADP,KAN	ANP,B31, MG, MG	2	0	MG,MG,ADP,KAN	ANP,B31,MG	P0A3Y5_P0A3Y5	1	2	4
1J8D_B	1K1E_L	0.6	169	10.231	10.0007	0.603	0.9564	0.9559	0.8882	100	0	1	X-RAY DIFFRACTION	X-RAY DIFFRACTION	0	2.3	1.67	100	100	1	0	8.5	6.5	0	2	0	0	0	NA	1	0	180	180	1	71421_71421	Haemophilus influenzae Rd KW20	Haemophilus influenzae Rd KW20	2	0	MSE,MSE,MSE,MSE,MSE,MSE,MSE	CO, HG,SO4	1	NA	NA	CO	P45314_P45314	1	4	8
1KU8_A	4R6R_C	0.5	132	9.1786	9.0154	0.5	0.9871	0.9925	0.938	100	0	1	X-RAY DIFFRACTION	X-RAY DIFFRACTION	0	1.75	1.38	100	100	1	0	7.5	7.4	0	0.1	0	0	0	NA	1	0	133	133	1	3490_3490	non Artocarpus integrifolius auct.	non Artocarpus integrifolius auct.	1	NA	NA	EDO,EDO,EDO,EDO	2	1	III,III,III	III,III,III	P18670_P18670	0	8	8
2J8W_B	2J9B_A	0.54	125	8.887	8.7423	0.534	0.9887	0.9941	0.9803	100	0	1	X-RAY DIFFRACTION	X-RAY DIFFRACTION	0	1.29	1.5	100	100	1	0	8	6.3	0	1.7	0	0	0	NA	1	0	129	129	1	28068_28068	Rubrivivax gelatinosus (Rhodocyclus gelatinosus) (Rhodopseudomonas gelatinosa)	Rubrivivax gelatinosus (Rhodocyclus gelatinosus) (Rhodopseudomonas gelatinosa)	2	1	HEM	HEM	2	1	HEM	HEM	P00142_P00142	0	2	2
1JB7_A	2I0Q_A	0.68	458	14.9988	14.4647	0.676	0.9914	0.9837	0.9311	100	0	1	X-RAY DIFFRACTION	X-RAY DIFFRACTION	0	1.86	1.91	100	100	1	0	6.5	5.75	0	0.75	0	0	0	NA	1	0	495	495	1	200597_200597	Sterkiella nova (Ciliate) (Oxytricha nova)	Sterkiella nova (Ciliate) (Oxytricha nova)	1	NA	NA	CL, CL, CL, CL,EDO,EDO,EDO,EDO	2	0	NUC,NUC	NUC	P29549_P29549	NA	NA	3
1JLU_S	4IAD_S	0.55	20	2.3269	2.6369	NA	NA	NA	NA	100	0	1	X-RAY DIFFRACTION	X-RAY DIFFRACTION	0	2.25	1.9	277	100	0	177	8	6.5	0	1.5	1	0	1	NA	1	0	20	20	1	9606_9606	man	man	2	1	SEP	SEP	0	NA	NA	NA	P61925_P61925	0	2	2
1JC0_C	1JC1_B	0.52	223	11.4265	11.12	0.516	0.9873	0.9867	0.92	100	0	1	X-RAY DIFFRACTION	X-RAY DIFFRACTION	0	2	1.9	100	100	1	0	8.5	8.5	1	0	1	1	2	0	1	0	236	236	1	6100_6100	Jellyfish	Jellyfish	2	1	CRO	CRO	0	NA	NA	NA	P42212_P42212	0	1	1
1JC4_D	1JC5_A	0.68	144	9.5439	9.3573	0.702	0.9372	0.931	0.8466	100	0	1	X-RAY DIFFRACTION	X-RAY DIFFRACTION	0	2	2.2	110	110	1	0	4.2	4.9	0	0.7	0	0	0	NA	1	0	148	148	1	1752_1752	Propionicibacterium freudenreichii subsp. shermanii	Propionicibacterium freudenreichii subsp. shermanii	2	0	MSE,MSE,MSE,MSE,MSE,MSE,SO4,SO4	SO4,SO4	0	NA	NA	NA	Q8VQN0_Q8VQN0	0	2	2
1JCQ_A	2IEJ_A	0.32	312	13.0645	12.6537	0.315	0.9914	0.9905	0.9802	100	0	1	X-RAY DIFFRACTION	X-RAY DIFFRACTION	0	2.3	1.8	100	100	1	0	5.7	5.2	0	0.5	1	0	1	NA	1	0	382	382	1	9606_9606	man	man	2	0	ACY	ACT,ACT	2	0	FPP,739	S48,FII	P49354_P49354	0	2	2
1JCQ_B	2IEJ_B	0.22	410	14.4436	13.9449	NA	NA	NA	NA	100	0	1	X-RAY DIFFRACTION	X-RAY DIFFRACTION	0	2.3	1.8	100	100	1	0	5.7	5.2	0	0.5	0	0	0	NA	1	0	437	437	1	9606_9606	man	man	2	0	SUC, ZN,FPP,739	SUC, ZN,ACT,ACT,ACT,S48,FII	2	0	ZN,FPP,739	ZN,S48,FII	P49356_P49356	0	2	2
4HT2_A	4KP5_D	0.72	260	12.1861	11.8312	0.72	0.9869	0.9683	0.9019	100	0	1	X-RAY DIFFRACTION	X-RAY DIFFRACTION	1	1.45	1.45	100	100	1	0	5	7	0	2	0	0	0	NA	1	0	263	263	1	9606_9606	man	man	2	0	ZN,V50,PEG,EDO,EDO,EDO	ZN,E1F,EDO,EDO	2	0	ZN,V50,PEG	ZN,E1F	O43570_O43570	0	1	1
1JD5_A	1Q4Q_E	1.51	94	7.2772	7.2353	3.107	0.9021	0.9109	0.8168	100	0	1	X-RAY DIFFRACTION	X-RAY DIFFRACTION	0	1.9	2.1	100	100	1	0	8.5	5.8	0	2.7	0	0	0	NA	1	0	124	124	1	7227_7227	fruit fly	fruit fly	2	1	ZN	ZN	2	1	III,ZN	III,ZN	Q24306_Q24306	NA	2	NA
1JE0_A	1JE1_E	1.24	225	11.4678	11.1586	0.534	0.9763	0.9739	0.963	100	0	1	X-RAY DIFFRACTION	X-RAY DIFFRACTION	0	1.6	1.8	100	100	1	0	7.4	7.4	1	0	0	0	0	NA	1	0	236	236	1	2287_2287	Sulfolobus solfataricus Zillig et al. 1980	Sulfolobus solfataricus Zillig et al. 1980	2	0	PO4,TRS	SO4,GMP	2	0	PO4	SO4,GMP,GMP	P50389_P50389	0	6	6
2JDW_A	3JDW_A	0.74	355	13.5797	13.136	0.817	0.9891	0.9729	0.9438	100	0	1	X-RAY DIFFRACTION	X-RAY DIFFRACTION	0	2.1	2.4	290	290	1	0	7	7	1	0	0	0	0	NA	1	0	423	423	1	9606_9606	man	man	1	NA	NA	ORN	1	NA	NA	ORN	P50440_P50440	0	2	2
1JE8_F	1ZG1_E	0.28	66	6.4516	6.4628	0.282	0.99	1	0.9881	100	0	1	X-RAY DIFFRACTION	X-RAY DIFFRACTION	0	2.12	2.3	105	100	0	5	7.5	7.5	1	0	0	0	0	NA	1	0	82	82	1	562_562	bacterium E3	bacterium E3	2	0	MSE,MSE,MSE,SO4,SO4	MSE,MSE,MSE,SO4	2	1	NUC,NUC	NUC,NUC	P0AF28_P0AF28	0	4	4
1YE4_B	1YE6_A	0.89	314	12.9577	12.5536	0.892	0.9888	0.9851	0.9428	100	0	1	X-RAY DIFFRACTION	X-RAY DIFFRACTION	0	2.4	2.3	100	100	1	0	6.2	6.2	1	0	1	1	2	1	1	0	322	322	1	45596_45596	Yeast	Yeast	2	0	SO4,SO4,NAD	SO4,NAP	2	0	NAD	NAP	O74237_O74237	1	4	8
1JFV_A	2FXI_A	1.38	125	8.633	8.5046	1.943	0.9012	0.9065	0.8302	100	0	1	X-RAY DIFFRACTION	X-RAY DIFFRACTION	0	2	1.8	100	100	1	0	8	8	0	0	1	1	2	0	1	0	131	131	1	1280_1280	Streptococcus aureus	Streptococcus aureus	2	0	MSE,MSE,LCP, K	K,SO4	1	NA	NA	K,SO4	P0A006_P0A006	0	1	1
1JFA_A	1JFG_B	1.39	346	13.353	12.9238	1.432	0.9644	0.9202	0.8609	100	0	1	X-RAY DIFFRACTION	X-RAY DIFFRACTION	1	2.5	2.5	100	100	1	0	6.9	6.9	1	0	0	0	0	NA	1	0	374	374	1	5514_5514	Fusarium sporotrichioides	Fusarium sporotrichioides	2	0	EDO,EDO	MG, MG, MG,POP,GOL	1	NA	NA	MG,MG,MG,POP	P13513_P13513	0	2	2
1GED_A	1ROM_A	0.53	398	14.2898	13.8009	0.529	0.9948	0.9881	0.9167	100	0	1	X-RAY DIFFRACTION	X-RAY DIFFRACTION	1	2	2	100	288	0	188	6.5	5.5	0	1	0	0	0	NA	1	0	403	403	1	5507_5507	fungal sp. ZZF51	fungal sp. ZZF51	2	0	BR, BR,HEM	HEM	2	0	BR,BR,HEM	HEM	P23295_P23295	0	1	1
4TXO_C	4TXV_C	0.78	175	10.2795	10.046	0.775	0.9786	0.9775	0.9242	100	0	1	X-RAY DIFFRACTION	X-RAY DIFFRACTION	0	2.2	2	100	77	0	23	8	6.5	0	1.5	1	1	2	0	1	0	184	184	1	224911_224911	Bradyrhizobium japonicum USDA110	Bradyrhizobium japonicum USDA110	1	NA	SCN,PEG	NA	0	NA	NA	NA	P43221_P43221	0	2	2
1JFZ_A	1RC5_B	1.32	142	9.1339	8.9735	NA	NA	NA	NA	100	0	1	X-RAY DIFFRACTION	X-RAY DIFFRACTION	0	2.1	2.3	100	100	1	0	8.5	8.5	1	0	0	0	0	NA	1	0	154	154	1	63363_63363	strain VF5	strain VF5	2	0	MN	MG	2	0	MN	MG	O67082_O67082	0	2	2
1JG1_A	1JG3_A	0.65	213	11.2154	10.9223	0.647	0.9884	0.9884	0.9279	100	0	1	X-RAY DIFFRACTION	X-RAY DIFFRACTION	0	1.2	2.1	118	118	1	0	4.5	8.5	0	4	0	0	0	NA	1	0	235	235	1	2261_2261	strain Vc 1	strain Vc 1	2	0	SAH	CL, NA,ADN	2	0	SAH	III,ADN	Q8TZR3_Q8TZR3	1	1	2
1JGT_B	1MC1_A	1.22	476	14.8756	14.3493	1.303	0.9753	0.9506	0.8839	100	0	1	X-RAY DIFFRACTION	X-RAY DIFFRACTION	0	1.95	2.16	100	100	1	0	8	8	1	0	0	0	0	NA	1	0	513	513	1	1901_1901	VKM Ac-602	VKM Ac-602	2	0	MG,APC,CMA,GOL,GOL,GOL,GOL,GOL	MG, MG,POP,AMP,PCX	2	0	MG,APC,CMA	MG,POP,AMP,PCX	P0DJQ7_P0DJQ7	0	2	2
1JIF_B	1QTO_A	0.82	119	8.6157	8.4883	NA	NA	NA	NA	100	0	1	X-RAY DIFFRACTION	X-RAY DIFFRACTION	0	1.6	1.5	293	298	0	5	6	5.7	0	0.3	0	0	0	NA	1	0	122	122	1	29309_29309	Streptomyces verticillus	Streptomyces verticillus	1	NA	CU, CL,BLM,BLM	NA	1	NA	BLM,BLM	NA	Q53793_Q53793	0	2	2
4H30_A	4H84_B	0.97	157	9.8004	9.5975	0.97	0.9816	0.9858	0.9182	100	0	1	X-RAY DIFFRACTION	X-RAY DIFFRACTION	0	1.43	1.592	100	100	1	0	8.5	8.5	1	0	1	1	2	1	1	0	159	159	1	9606_9606	man	man	2	0	ZN, ZN, CA, CA, CA,GOL,GOL,GOL,GOL,GOL,GOL	Y38, ZN, ZN, CA, CA, CA,PGO,PGO,GOL,GOL,GOL,PGO	2	0	ZN,ZN,CA,CA,CA,0ZD	Y38,ZN,ZN,CA,CA,CA	P39900_P39900	1	2	1
1JJ2_G	1VQ9_G	0.33	28	3.4338	3.6496	0.329	0.9371	1	0.9914	100	0	1	X-RAY DIFFRACTION	X-RAY DIFFRACTION	1	2.4	2.4	100	NA	NA	NA	5.8	NA	NA	NA	0	0	0	NA	1	0	348	348	1	2238_2238	VKM B-1809	VKM B-1809	0	NA	NA	NA	0	NA	NA	NA	P15825_P15825	NA	NA	NA
1JKF_B	1P1J_A	1.21	456	14.7905	14.2697	1.284	0.8695	0.8205	0.7038	100	0	1	X-RAY DIFFRACTION	X-RAY DIFFRACTION	0	2.4	1.7	123	100	0	23	4.5	4.6	0	0.1	0	0	0	NA	1	0	533	533	1	4932_4932	yeast	yeast	2	0	NAD	PO4,NAI,GOL	2	0	NAD	PO4,NAI,GOL	P11986_P11986	0	4	4
2NU8_E	2SCU_B	0.8	383	14.062	13.5876	0.799	0.9878	0.9643	0.8292	100	0	1	X-RAY DIFFRACTION	X-RAY DIFFRACTION	0	2.15	2.3	100	283	0	183	7.9	7.2	0	0.7	0	0	0	NA	1	0	388	388	1	562_562	bacterium E3	bacterium E3	2	0	SO4,SO4,COA	SO4	1	NA	COA	NA	P0A836_P0A836	0	8	8
1JKU_C	1JKV_B	0.28	266	12.2942	11.9325	0.284	0.9978	0.9981	0.9878	100	0	1	X-RAY DIFFRACTION	X-RAY DIFFRACTION	0	1.84	1.39	298	100	0	198	8.5	8.7	0	0.2	0	0	0	NA	1	0	266	266	1	1590_1590	Streptobacterium plantarum	Streptobacterium plantarum	2	0	CA, OH, OH, OH,MN3,MN3	CA, OH, OH, OH,AZI,MN3,MN3,EDO	2	0	CA,CA,MN3,MN3	CA,AZI,MN3,MN3,CA	P60355_P60355	0	6	6
1JLW_A	3G7I_B	0.59	202	11.021	10.7403	0.646	0.9881	0.9828	0.947	100	0	1	X-RAY DIFFRACTION	X-RAY DIFFRACTION	0	2.45	2.05	100	100	1	0	6.2	6.6	0	0.4	0	0	0	NA	1	0	219	219	0	123217_7168	Anopheles dirus B	Anopheles dirus sensu stricto	1	NA	NA	GSH	1	NA	NA	GSH	Q7KIF1_Q9GN60	0	2	2
1K2X_A	1T3M_A	0.67	156	9.885	9.6767	3.732	0.6094	0.5208	0.2981	100	0	1	X-RAY DIFFRACTION	X-RAY DIFFRACTION	1	1.65	1.65	100	100	1	0	8.5	7.5	0	1	0	0	0	NA	1	0	177	177	1	562_562	bacterium E3	bacterium E3	2	0	CME, NA, CL, CL, CL, CL	NA,NO3	0	NA	NA	NA	P37595_P37595	0	4	4
2FJB_A	2FJE_C	0.2	641	16.8799	16.226	NA	NA	NA	NA	100	0	1	X-RAY DIFFRACTION	X-RAY DIFFRACTION	0	1.7	1.8	NA	100	NA	NA	4.8	4.8	1	0	0	0	0	NA	1	0	643	643	1	2234_2234	strain VC-16	strain VC-16	2	0	SFD,AMP,AMP	FAD	2	0	SFD,AMP,AMP	FAD	O28603_O28603	0	4	4
2FJA_D	2FJE_B	0.61	147	9.5724	9.384	NA	NA	NA	NA	100	0	1	X-RAY DIFFRACTION	X-RAY DIFFRACTION	0	2	1.8	100	100	1	0	4.8	4.8	1	0	0	0	0	NA	1	0	150	150	1	2234_2234	strain VC-16	strain VC-16	2	1	SF4,SF4	SF4,SF4	2	1	SF4,SF4	SF4,SF4	O28604_O28604	0	4	4
1DK7_A	1DKD_D	1.1	142	9.3061	9.1347	1.29	0.9519	0.9366	0.8236	100	0	1	X-RAY DIFFRACTION	X-RAY DIFFRACTION	0	2.02	2.1	80	80	1	0	8	8	1	0	0	0	0	NA	1	0	146	146	1	562_562	bacterium E3	bacterium E3	0	NA	NA	NA	1	NA	NA	III	P0A6F5_P0A6F5	1	1	4
3LLY_A	3LM1_A	0.34	132	9.1786	9.0154	0.336	0.9942	0.9962	0.985	100	0	1	X-RAY DIFFRACTION	X-RAY DIFFRACTION	0	2.25	2.1	100	100	1	0	7	7	1	0	0	0	0	NA	1	0	133	133	1	3496_3496	Osage orange	Osage orange	1	NA	NA	LEC	2	0	III	III,III,III,LEC	P18674_P18674	1	8	16
1TQ7_A	3BEI_A	1.2	38	4.1936	4.3543	7.592	0.3482	0.4573	0.3598	100	0	1	X-RAY DIFFRACTION	X-RAY DIFFRACTION	0	2.4	1.55	148	100	0	48	6.5	7.5	0	1	0	0	0	NA	1	0	44	44	1	9606_9606	man	man	1	NA	ZN, ZN	NA	0	NA	NA	NA	P00734_P00734	0	2	2
1UEH_B	3QAS_A	2.35	201	10.0809	9.8601	2.781	0.9177	0.8935	0.7881	100	0	1	X-RAY DIFFRACTION	X-RAY DIFFRACTION	0	1.73	1.7	100	123	0	23	6.5	7.5	0	1	0	0	0	NA	1	0	253	253	0	562_83333	bacterium E3	Escherichia coli K12	1	NA	SO4,SO4,SO4,OXN,OXN,UNL	NA	1	NA	SO4,OXN,OXN	NA	P60472_P60472	0	2	2
1JPC_A	1MSA_D	0.22	107	8.3196	8.2111	0.226	0.9874	0.9908	0.9839	100	0	1	X-RAY DIFFRACTION	X-RAY DIFFRACTION	0	2	2.29	NA	NA	NA	NA	NA	NA	NA	NA	0	0	0	NA	1	0	109	109	1	4670_4670	common snowdrop	common snowdrop	2	0	MAN,MAN,MAN,MAN,MAN,MAN,MAN,MAN	MMA,MMA,MMA	2	0	MAN,MAN,MAN,MAN,MAN,MAN	MMA,MMA,MMA,MMA	P30617_P30617	0	4	4
1R3Q_A	3GVR_A	0.48	355	13.7067	13.2549	0.485	0.9952	0.9895	0.9522	100	0	1	X-RAY DIFFRACTION	X-RAY DIFFRACTION	0	1.7	2.2	100	100	1	0	6.5	NA	NA	NA	0	0	0	NA	1	0	367	367	1	9606_9606	man	man	1	NA	1CP,CO2	NA	1	NA	1CP	NA	P06132_P06132	0	2	2
1JPL_A	1JUQ_A	1	150	9.6591	9.4652	1.007	0.974	0.9628	0.8902	100	0	1	X-RAY DIFFRACTION	X-RAY DIFFRACTION	0	2.4	2.2	100	95	0	5	10.6	NA	NA	NA	0	0	0	NA	1	0	171	171	1	9606_9606	man	man	2	0	MSE,MSE,MSE,MSE,MSE	MSE,MSE,MSE	2	1	III	III	Q9NZ52_Q9NZ52	0	8	8
1JPM_C	1TKK_H	1.62	349	13.3664	12.9363	1.621	0.968	0.9297	0.8384	100	0	1	X-RAY DIFFRACTION	X-RAY DIFFRACTION	0	2.25	2.1	113	150	0	37	5.25	7	0	1.75	0	0	0	NA	1	0	366	366	1	1423_1423	strain 168	strain 168	2	0	MG	MG,ALA,GLU	2	0	MG	MG,ALA,GLU	O34508_O34508	1	16	2
1KEV_D	1PED_D	0.84	351	13.6496	13.2015	0.838	0.9854	0.9466	0.7863	100	0	1	X-RAY DIFFRACTION	X-RAY DIFFRACTION	0	2.05	2.15	100	100	1	0	8.2	7.5	0	0.7	0	0	0	NA	1	0	351	351	1	1520_1520	NCTC 13035	NCTC 13035	2	0	ZN,NDP	ZN	2	0	ZN,NDP	ZN	P25984_P25984	0	4	4
2AOT_B	2AOU_B	1.41	282	12.4614	12.089	1.412	0.9486	0.8889	0.7934	100	0	1	X-RAY DIFFRACTION	X-RAY DIFFRACTION	0	1.9	2.3	173	173	1	0	6	6.2	0	0.2	0	0	0	NA	1	0	292	292	1	9606_9606	man	man	2	0	CSO,CSO,2PM,SAH	CSO,CQA,CQA	2	0	2PM,SAH	CQA,CQA	P50135_P50135	0	1	1
1JR8_B	1JRA_A	1.3	101	7.8651	7.7857	1.532	0.9556	0.9646	0.9481	100	0	1	X-RAY DIFFRACTION	X-RAY DIFFRACTION	0	1.5	2	120	120	1	0	6.2	6.2	1	0	0	0	0	NA	1	0	117	117	1	4932_4932	yeast	yeast	2	1	FAD	FAD	2	1	FAD	FAD	Q12284_Q12284	0	2	2
1JRK_C	1K26_A	1.46	141	9.1025	8.9441	1.631	0.9326	0.94	0.885	100	0	1	X-RAY DIFFRACTION	X-RAY DIFFRACTION	0	2.4	1.85	110	110	1	0	6.2	4.8	0	1.4	1	1	2	1	1	0	156	156	1	13773_13773	strain IM2	strain IM2	2	0	MPD,MPD,MPD	SO4,IR3,IR3,IR3, NI,GOL,GOL,GOL,ACY,ACY	0	NA	NA	NA	Q8ZTD8_Q8ZTD8	1	4	2
3TF4_B	4TF4_A	0.34	604	16.5419	15.9096	0.337	0.9985	1	0.9798	100	0	1	X-RAY DIFFRACTION	X-RAY DIFFRACTION	0	2.2	2	287	287	1	0	5.8	5.8	1	0	0	0	0	NA	1	0	605	605	1	2021_2021	strain 190 Th	strain 190 Th	2	0	BGC,BGC,BGC,BGC, CA, CA	BGC,BGC,BGC,GLC,BGC,BGC, CA, CA	2	0	BGC,BGC,BGC,BGC,CA,CA	BGC,BGC,BGC,GLC,BGC,BGC,CA,CA	P26221_P26221	0	1	1
3P1D_A	4NYW_A	1.14	115	8.5416	8.4189	0.657	0.9669	0.9677	0.8922	100	0	1	X-RAY DIFFRACTION	X-RAY DIFFRACTION	0	1.86	1.43	100	100	1	0	7.5	7.5	1	0	0	0	0	NA	1	0	119	119	1	9606_9606	man	man	2	0	SCN,MB3	SCN,2O3,EDO,EDO	2	0	MB3	2O3	Q92793_Q92793	0	1	1
2B5R_D	2G2W_B	1.93	158	9.6655	9.4712	NA	NA	NA	NA	100	0	1	X-RAY DIFFRACTION	X-RAY DIFFRACTION	0	1.65	1.8	100	100	1	0	8.5	6.5	0	2	0	0	0	NA	1	0	165	165	1	1901_1901	VKM Ac-602	VKM Ac-602	0	NA	NA	NA	0	NA	NA	NA	P35804_P35804	0	2	2
1JTM_A	1JTN_B	1.07	159	9.4351	9.2555	4.148	0.9013	0.8937	0.7874	100	0	1	X-RAY DIFFRACTION	X-RAY DIFFRACTION	0	1.9	2.3	170	170	1	0	7	6.8	0	0.2	1	1	2	1	1	0	178	178	1	10665_10665	phage T4	phage T4	2	0	BME	SO4	0	NA	NA	NA	P00720_P00720	0	1	1
1IQA_C	3QBQ_A	1.17	153	9.7445	9.5451	1.174	0.9361	0.9161	0.8516	100	0	1	X-RAY DIFFRACTION	X-RAY DIFFRACTION	0	2.2	2.5	100	NA	NA	NA	7.5	5.6	0	1.9	1	0	1	NA	1	0	160	160	1	10090_10090	transgenic mice	transgenic mice	1	NA	MSE,MSE,MSE	NA	0	NA	NA	NA	O35235_O35235	NA	3	NA
1JVB_A	1R37_B	1.77	343	13.4039	12.9714	1.778	0.9194	0.7925	0.6275	100	0	1	X-RAY DIFFRACTION	X-RAY DIFFRACTION	0	1.85	2.3	110	110	1	0	6.3	6.2	0	0.1	0	0	0	NA	1	0	347	347	1	2287_2287	Sulfolobus solfataricus Zillig et al. 1980	Sulfolobus solfataricus Zillig et al. 1980	2	0	MSE,MSE,MSE,MSE,MSE,MSE,MSE,MSE, ZN, ZN	ZN, ZN,NAD,ETX	2	0	ZN,ZN	ZN,ZN,NAD,ETX	P39462_P39462	0	4	4
1JVD_B	1JVG_A	0.98	477	15.0627	14.5246	1.024	0.98	0.9588	0.901	100	0	1	X-RAY DIFFRACTION	X-RAY DIFFRACTION	0	2.4	2.3	100	100	1	0	5.7	5.7	1	0	0	0	0	NA	1	0	522	522	1	9606_9606	man	man	2	0	UD1	UD2	2	0	UD1	UD2	Q16222_Q16222	0	2	2
1LGV_A	1LHZ_B	2.82	103	3.8482	4.0333	9.417	0.5204	0.5129	0.4624	100	0	1	X-RAY DIFFRACTION	X-RAY DIFFRACTION	0	1.95	2.3	100	293	0	193	NA	NA	NA	NA	0	0	0	NA	1	0	216	216	1	9606_9606	man	man	2	1	PCA	PCA	0	NA	NA	NA	Q6PJG0_Q6PJG0	0	2	2
1K4D_C	2HVK_C	0.34	102	8.1281	8.0318	0.339	0.9925	0.9976	0.983	100	0	1	X-RAY DIFFRACTION	X-RAY DIFFRACTION	0	2.3	1.9	200	100	0	100	5.4	6.5	0	1.1	1	1	2	1	1	0	124	124	1	1916_1916	Streptomycetaceae bacterium jx-02	Streptomycetaceae bacterium jx-02	2	0	K, K, NA,DGA,F09	K, K, K, K, K, K,L2C,TBA	1	NA	NA	TBA	P0A334_P0A334	NA	NA	12
1OX4_B	1OX6_A	0.66	526	15.6762	15.099	0.661	0.9939	0.9925	0.9835	100	0	1	X-RAY DIFFRACTION	X-RAY DIFFRACTION	0	2.5	2.4	100	100	1	0	6.5	6.5	1	0	0	0	0	NA	1	0	555	555	1	4932_4932	yeast	yeast	2	0	CYD,SO4,SO4, NI,POP	NI,SO4,SO4,SO4	1	NA	POP	NA	P33734_P33734	0	1	1
1NXY_A	1PZO_A	1.04	257	11.9335	11.5947	1.04	0.9791	0.9658	0.8698	100	0	1	X-RAY DIFFRACTION	X-RAY DIFFRACTION	0	1.6	1.9	100	100	1	0	8.3	8.3	1	0	1	1	2	1	1	0	263	263	1	562_562	bacterium E3	bacterium E3	2	0	K,SM2,SM2	CBT,CBT	2	0	SM2,SM2	CBT,CBT	P62593_P62593	0	1	1
1PND_A	6PCY_A	0.39	98	7.9691	7.883	0.387	0.9892	0.9949	0.9697	100	0	1	X-RAY DIFFRACTION	X-RAY DIFFRACTION	0	1.6	1.9	NA	NA	NA	NA	NA	NA	NA	NA	0	0	0	NA	1	0	99	99	1	3691_3691	black poplar	black poplar	2	1	CU	CU	2	1	CU	CU	P00299_P00299	0	1	1
1JXV_E	2HVD_A	0.58	148	9.6601	9.4661	0.58	0.9719	0.9768	0.9073	100	0	1	X-RAY DIFFRACTION	X-RAY DIFFRACTION	0	2.2	2.15	100	100	1	0	6.35	6	0	0.35	0	0	0	NA	1	0	152	152	1	9606_9606	man	man	1	NA	NA	ADP	1	NA	NA	ADP	P15531_P15531	0	6	6
1JYK_A	1JYL_B	0.95	227	11.5525	11.2379	0.984	0.9664	0.9463	0.8673	100	0	1	X-RAY DIFFRACTION	X-RAY DIFFRACTION	0	1.5	2.4	100	100	1	0	7.5	6.5	0	1	0	0	0	NA	1	0	254	254	1	1313_1313	Streptococcus pneumoniae (Klein 1884) Chester 1901	Streptococcus pneumoniae (Klein 1884) Chester 1901	2	0	MSE,MSE	MG,CDC	1	NA	NA	MG,CDC	Q97QE9_Q97QE9	0	1	1
1JYN_D	1JYV_C	0.46	1009	19.5978	18.7708	0.457	0.9982	0.9926	0.9513	100	0	1	X-RAY DIFFRACTION	X-RAY DIFFRACTION	0	1.8	1.75	95	125	0	30	6.5	6.5	1	0	1	1	2	1	1	0	1023	1023	1	562_562	bacterium E3	bacterium E3	2	0	LAT, MG, MG, MG, MG, NA, NA, NA,DMS,DMS,DMS,DMS,DMS,DMS,DMS,DMS,DMS,DMS,DMS,DMS,DMS,DMS,DMS,DMS,DMS,DMS,DMS,DMS,DMS,DMS,DMS,DMS	MG, MG, MG, MG, NA, NA, NA, NA,145,145,DMS,DMS,DMS,DMS,DMS,DMS,DMS,DMS,DMS,DMS,DMS,DMS,DMS,DMS,DMS,DMS,DMS,DMS,DMS,DMS,DMS,DMS,DMS,DMS,DMS,DMS,DMS	2	0	LAT,MG,MG,MG,NA,NA,NA	MG,MG,NA,NA,NA,NA,145,145	P00722_P00722	1	2	4
1Y6R_A	1Z5P_A	1.86	223	11.1264	10.839	1.873	0.932	0.8513	0.68	100	0	1	X-RAY DIFFRACTION	X-RAY DIFFRACTION	0	2.2	2	100	100	1	0	4.7	7	0	2.3	0	0	0	NA	1	0	242	242	1	562_562	bacterium E3	bacterium E3	2	0	MTM	PE5,PE5,GOL,IPA	1	NA	MTM	NA	P0AF12_P0AF12	0	2	2
1JZN_E	1MUQ_D	0.68	133	9.2101	9.0448	0.68	0.9805	0.9869	0.9347	100	0	1	X-RAY DIFFRACTION	X-RAY DIFFRACTION	0	2.2	2.3	100	100	1	0	4.6	7	0	2.4	0	0	0	NA	1	0	135	135	1	8730_8730	western diamondback rattlesnake	western diamondback rattlesnake	2	0	BGC,GAL, CA, NA	CA, NA	2	0	GAL,CA	CA	P21963_P21963	0	10	10
1KX9_A	1N8V_B	2	88	6.5164	6.5234	2.589	0.7952	0.7937	0.6165	100	0	1	X-RAY DIFFRACTION	X-RAY DIFFRACTION	0	1.65	1.39	100	100	1	0	5.5	6.5	0	1	0	0	0	NA	1	0	112	112	1	55057_55057	cabbage moth	cabbage moth	2	0	ACT	BDD,BDD,BDD	1	NA	NA	BDD,BDD,BDD	Q9NG96_Q9NG96	0	1	1
1HI3_A	2BEX_C	1.1	133	9.147	8.9858	1.097	0.9493	0.9278	0.7833	100	0	1	X-RAY DIFFRACTION	X-RAY DIFFRACTION	0	1.8	1.99	100	100	1	0	6.5	7	0	0.5	0	0	0	NA	1	0	135	135	1	9606_9606	man	man	1	NA	A2P	NA	1	NA	A2P	NA	P10153_P10153	1	1	2
1K35_A	1P5D_X	1.25	453	14.9134	14.3848	1.258	0.9582	0.9047	0.8007	100	0	1	X-RAY DIFFRACTION	X-RAY DIFFRACTION	0	2.2	1.6	100	100	1	0	7	7.5	0	0.5	0	0	0	NA	1	0	463	463	1	287_287	probable synonym or variety: "Pseudomonas polycolor" Clara 1930	probable synonym or variety: "Pseudomonas polycolor" Clara 1930	2	0	MSE,MSE,SEP,MSE,MSE,MSE,MSE,MSE,MSE, ZN	SEP,G1P, ZN	2	0	ZN	G1P,ZN	P26276_P26276	0	1	1
1K3T_C	3DMT_B	0.94	357	13.7031	13.2516	0.939	0.9828	0.9436	0.8141	100	0	1	X-RAY DIFFRACTION	X-RAY DIFFRACTION	0	1.95	2.3	100	100	1	0	7.1	7.3	0	0.2	0	0	0	NA	1	0	359	359	1	5693_5693	Trypanosoma cruzi	Trypanosoma cruzi	2	0	BRZ	NAD	2	0	BRZ	NAD	P22513_P22513	0	4	4
1Q3B_A	2OPF_A	1.64	124	4.3576	4.5069	8.876	0.5324	0.5176	0.459	100	0	1	X-RAY DIFFRACTION	X-RAY DIFFRACTION	0	2.05	1.85	100	100	1	0	8.4	4.6	0	3.8	1	1	2	0	1	0	262	262	1	562_562	bacterium E3	bacterium E3	2	0	ZN, MG, MG,GOL	ZN,SO4,GOL,GOL,GOL,GOL	2	0	ZN,MG	NUC,NUC,ZN	P50465_P50465	1	4	3
1K4O_A	1K4P_A	0.54	215	11.2582	10.9625	0.538	0.994	0.9931	0.9861	100	0	1	X-RAY DIFFRACTION	X-RAY DIFFRACTION	0	1.1	1	113	113	1	0	6.5	6.5	1	0	0	0	0	NA	1	0	233	233	1	148305_148305	Pyricularia grisea (Cooke) Sacc.	Pyricularia grisea (Cooke) Sacc.	2	0	SO4,SO4, MN,GOL	SO4,SO4, ZN, ZN, ZN, ZN, ZN	2	0	SO4,MN,GOL	SO4,ZN,ZN,ZN	Q8TG90_Q8TG90	0	2	2
2ATK_A	3OR7_A	0.39	218	11.3668	11.0641	0.387	0.9951	0.9977	0.9623	100	0	1	X-RAY DIFFRACTION	X-RAY DIFFRACTION	0	2.5	2.3	150	NA	NA	NA	5.4	6	0	0.6	0	0	0	NA	1	0	219	219	1	10090_10090	transgenic mice	transgenic mice	0	NA	NA	NA	0	NA	NA	NA	no_data_no_data	NA	NA	12
1K4E_B	1K6R_A	1.02	243	11.7852	11.4559	1.024	0.9524	0.939	0.8526	100	0	1	X-RAY DIFFRACTION	X-RAY DIFFRACTION	0	2	2.3	100	120	0	20	9	7	0	2	0	0	0	NA	1	0	248	248	1	287_287	probable synonym or variety: "Pseudomonas polycolor" Clara 1930	probable synonym or variety: "Pseudomonas polycolor" Clara 1930	2	0	MSE,KCX,MSE,MSE,MSE,MSE,SO4	MX1	1	NA	NA	MX1	P14489_P14489	0	2	2
1K4K_A	1K4M_B	1.23	204	10.7002	10.4399	1.542	0.9482	0.8979	0.7441	100	0	1	X-RAY DIFFRACTION	X-RAY DIFFRACTION	0	2	1.9	100	100	1	0	7	7.2	0	0.2	0	0	0	NA	1	0	213	213	1	562_562	bacterium E3	bacterium E3	2	0	XE, XE	NAD,CIT	1	NA	NA	NAD	P0A752_P0A752	0	1	1
1T7I_B	3EL5_B	0.66	98	7.9691	7.883	0.656	0.9726	0.9798	0.8939	100	0	1	X-RAY DIFFRACTION	X-RAY DIFFRACTION	0	1.35	1.6	210	300	0	90	6.2	6.2	1	0	1	1	2	0	1	0	99	99	0	11676_11685	human immunodeficiency virus-1 HIV-1	Human immunodeficiency virus type 1 group M subtype B (isolate ARV2/SF2) (HIV-1)	2	0	PO4,PO4,ACT	1UN,ACT,ACT,ACT,ACT,ACT	2	0	17	1UN	P35963_P03369	0	2	2
1K6J_A	1TI7_A	1.15	316	12.9555	12.5516	0.575	0.9713	0.9645	0.9028	100	0	1	X-RAY DIFFRACTION	X-RAY DIFFRACTION	0	1.8	1.7	100	100	1	0	8	6.5	0	1.5	0	0	0	NA	1	0	352	352	1	162425_162425	Emericella nidulans (Aspergillus nidulans)	Emericella nidulans (Aspergillus nidulans)	2	0	CL, CL, CL	K, K, K, K, K, CL, CL, CL, CL, CL, CL, CL, CL,NAP,GOL	1	NA	NA	NAP	Q5AU62_Q5AU62	1	1	2
1L9B_M	2UXK_M	0.86	255	11.6658	11.3441	6.479	0.8379	0.832	0.7947	100	0	1	X-RAY DIFFRACTION	X-RAY DIFFRACTION	0	2.4	2.31	100	100	1	0	8.5	10	0	1.5	0	0	0	NA	1	0	307	307	1	1063_1063	strain Van Niels ATH 2.4.1	strain Van Niels ATH 2.4.1	2	0	FE2, CL,BCL,BCL,BPH,U10,LDA,LDA,LDA	BCL,BCL,LDA,LDA,LDA,LDA,LDA, FE,BPH,U10,SPO,CDL,GOL	2	0	BCL,BPH,FE2,BCL,BCL,BPH,U10	BCL,BPH,BCL,BCL,FE,BPH,U10,SPO	P0C0Y9_P0C0Y9	NA	NA	NA
1K75_A	1KAR_B	0.66	431	14.7045	14.1892	0.657	0.9927	0.9806	0.9024	100	0	1	X-RAY DIFFRACTION	X-RAY DIFFRACTION	0	1.75	2.1	100	100	1	0	7.5	5.5	0	2	0	0	0	NA	1	0	434	434	1	562_562	bacterium E3	bacterium E3	2	0	MSE,MSE,MSE,MSE,MSE,MSE,SO4,SO4,GOL	MSE,MSE,MSE,MSE,MSE,MSE, ZN,HSM	1	NA	NA	ZN,HSM,HSM	P06988_P06988	0	2	2
1K7L_F	2HFP_B	1.56	12	0.7029	1.2446	NA	NA	NA	NA	100	0	1	X-RAY DIFFRACTION	X-RAY DIFFRACTION	0	2.5	2	93	100	0	7	7.5	NA	NA	NA	0	0	0	NA	1	0	21	21	1	9606_9606	man	man	0	NA	NA	NA	0	NA	NA	NA	Q15788_Q15788	0	2	2
1K7T_A	1K7V_B	0.48	171	10.2823	10.0487	0.479	0.9906	0.9941	0.9353	100	0	1	X-RAY DIFFRACTION	X-RAY DIFFRACTION	0	2.4	2.2	NA	NA	NA	NA	4.9	4.9	1	0	0	0	0	NA	1	0	186	186	1	4565_4565	wheat	wheat	2	0	PCA,NAG,GAL	PCA,NAG,GAL,BGC	2	1	NAG	NAG	P10969_P10969	0	2	2
1KFB_B	3CEP_B	1.62	375	13.4516	13.0161	1.622	0.9623	0.916	0.8232	100	0	1	X-RAY DIFFRACTION	X-RAY DIFFRACTION	0	1.9	2.1	100	100	1	0	7.8	7.8	1	0	0	0	0	NA	1	0	396	396	NA	no_data_no_data	NA	NA	2	0	PLP	CS, CS, CS,PLP,MH6,IDM	2	0	PLP	PLP,MH6,IDM	P0A2K1_P0A2K1	0	4	4
1K9X_B	1KA2_A	0.73	496	15.453	14.89	0.733	0.9919	0.9743	0.8893	100	0	1	X-RAY DIFFRACTION	X-RAY DIFFRACTION	0	2.3	2.2	100	100	1	0	8.5	8.5	1	0	0	0	0	NA	1	0	499	499	1	2261_2261	strain Vc 1	strain Vc 1	1	NA	NA	MG	1	NA	NA	MG	Q8U3L0_Q8U3L0	0	2	2
1K9Z_A	1KA0_A	0.31	352	13.6639	13.2149	0.306	0.998	0.9986	0.9745	100	0	1	X-RAY DIFFRACTION	X-RAY DIFFRACTION	0	1.5	1.8	100	100	1	0	6.5	6.5	1	0	0	0	0	NA	1	0	357	357	1	4932_4932	yeast	yeast	2	0	ZN, ZN, ZN, ZN, ZN, ZN, ZN, ZN, ZN,BME	NA,AMP	2	0	ZN,ZN,ZN,ZN,ZN,ZN,ZN	NA,AMP	P32179_P32179	0	1	1
2IBZ_A	3CX5_L	0.57	429	14.6521	14.1401	0.567	0.9947	0.9867	0.9403	100	0	1	X-RAY DIFFRACTION	X-RAY DIFFRACTION	0	2.3	1.9	277	100	0	177	8	7.5	0	0.5	0	0	0	NA	1	0	431	431	NA	4932_no_data	yeast	NA	1	NA	NA	6PH,UMQ	0	NA	NA	NA	P07256_P07256	NA	NA	NA
4DSY_C	4KKZ_A	0.28	423	14.6063	14.0972	0.283	0.9962	0.9965	0.9847	100	0	1	X-RAY DIFFRACTION	X-RAY DIFFRACTION	0	2.3	2.2	NA	NA	NA	NA	NA	4	NA	NA	0	0	0	NA	1	0	426	426	1	3885_3885	string bean	string bean	2	0	EDO,SO4,NAG,NAG,FUC,NAG,NAG,NAG,FUC, ZN, FE,GOL,SO4,EDO	ZN, FE,NAG,NAG,NAG,SO4,SO4,SO4,SO4,SO4,EDO,EDO,EDO,SO4,NAG,GOL,NAG,NAG,FUC,GOL,ACT,EDO,EDO,EDO,ACT,EDO,GOL,ACT,EDO, NA,1RF, NA	2	0	ZN,FE	ZN,FE,1RF	P80366_P80366	0	2	2
1CRX_A	3C29_H	2.08	302	12.2584	11.8989	2.79	0.8994	0.7911	0.6444	100	0	1	X-RAY DIFFRACTION	X-RAY DIFFRACTION	0	2.4	2.2	100	100	1	0	5	5.6	0	0.6	0	0	0	NA	1	0	322	322	NA	10678_no_data	phage P1	NA	0	NA	NA	NA	2	1	NUC,NUC	NUC,NUC	P06956_P06956	1	12	8
1KBV_A	1KBW_E	0.31	301	12.889	12.4894	0.308	0.9977	1	0.9843	100	0	1	X-RAY DIFFRACTION	X-RAY DIFFRACTION	0	1.95	2.4	100	100	1	0	10.5	10.5	1	0	0	0	0	NA	1	0	327	327	1	485_485	Nesseria gonorrhoeae	Nesseria gonorrhoeae	2	0	CU, CU,NO2,NO2	CU, CU	2	0	CU,CU,NO2,NO2	CU,CU	Q02219_Q02219	0	3	3
1TX3_A	1XHV_C	1.12	244	11.7637	11.4357	0.477	0.9814	0.9818	0.9281	100	0	1	X-RAY DIFFRACTION	X-RAY DIFFRACTION	1	2.5	2.5	100	100	1	0	5.5	5.5	1	0	0	0	0	NA	1	0	257	257	1	727_727	NCTC 8143	NCTC 8143	2	0	NA	MN, MN, MN	2	0	NUC,NUC,NA	NUC,NUC,NUC,NUC,MN,MN,MN	P17743_P17743	1	4	12
1NIA_A	2BW4_A	0.84	327	13.1285	12.7136	2.122	0.9763	0.9663	0.9334	100	0	1	X-RAY DIFFRACTION	X-RAY DIFFRACTION	0	2.5	0.9	NA	100	NA	NA	6.2	5	0	1.2	0	0	0	NA	1	0	340	340	1	223_223	Achromobacter cycolclastes	Achromobacter cycolclastes	2	0	CU, CU	CU, CU,ACT,ACT,SO4,SO4,ACT,ACT,MLI	2	1	CU,CU	CU,CU	P25006_P25006	0	3	3
1KD8_D	1KDD_B	1.1	34	4.0898	4.2577	1.223	0.702	0.9071	0.7571	100	0	1	X-RAY DIFFRACTION	X-RAY DIFFRACTION	0	1.9	2.14	100	100	1	0	7.7	7.7	1	0	0	0	0	NA	1	0	36	36	NA	no_data_no_data	NA	NA	2	1	ACE	ACE	0	NA	NA	NA	no_data_no_data	NA	NA	NA
3FXP_A	3SSB_B	0.39	316	13.1271	12.7123	0.391	0.9964	0.9992	0.9628	100	0	1	X-RAY DIFFRACTION	X-RAY DIFFRACTION	0	2.05	1.8	100	100	1	0	7.5	8.5	0	1	0	0	0	NA	1	0	316	316	1	1427_1427	Bacillus thermoproteolyticus	Bacillus thermoproteolyticus	2	0	CA, CA, CA, CA, ZN,D38,GLO	GOL, ZN, CA, CA, CA, NA	2	0	CA,CA,CA,CA,ZN,D38,GLO	III,ZN,CA,CA,CA	P00800_P00800	1	1	3
1KEP_A	1KER_B	0.39	345	13.5631	13.1205	0.419	0.9934	0.9957	0.9611	100	0	1	X-RAY DIFFRACTION	X-RAY DIFFRACTION	0	1.8	2.2	100	100	1	0	5.4	5.4	1	0	0	0	0	NA	1	0	348	348	1	1307_1307	strain Henrichsen S735	strain Henrichsen S735	2	0	SO4,SO4,NAD,TDX	SO4,DAU,NAD	2	0	NAD,TDX	DAU,NAD	P95780_Q8GIP9	0	2	2
4PHJ_A	4PHM_B	0.8	172	10.3078	10.0726	0.872	0.9745	0.961	0.8728	100	0	1	X-RAY DIFFRACTION	X-RAY DIFFRACTION	0	1.6	2.03	100	100	1	0	NA	NA	NA	NA	0	0	0	NA	1	0	173	173	1	9606_9606	man	man	2	0	CA, CA, CA, CA	2UD, CA, CA, CA, CA	2	0	CA,CA,CA,CA	2UD,CA,CA,CA,CA	P04632_P04632	0	2	2
1KG2_A	1MUY_A	0.52	223	11.4707	11.1614	0.52	0.9871	0.9933	0.9011	100	0	1	X-RAY DIFFRACTION	X-RAY DIFFRACTION	0	1.2	1.4	100	90	0	10	8	8	1	0	0	0	0	NA	1	0	225	225	1	562_562	bacterium E3	bacterium E3	2	0	SO4,SO4,SF4,GOL,GOL,GOL	GOL,SF4,IMD,IMD	2	1	SF4	SF4	P17802_P17802	0	1	1
1KGN_A	1KGP_C	0.72	294	12.7382	12.3481	0.722	0.9892	0.9823	0.9316	100	0	1	X-RAY DIFFRACTION	X-RAY DIFFRACTION	0	1.85	2	100	100	1	0	6.5	6.5	1	0	0	0	0	NA	1	0	329	329	1	1697_1697	VKM B-672	VKM B-672	2	0	FE, FE	MN, MN, MN, MN	2	0	FE,FE	MN,MN,MN	O69274_O69274	0	2	2
1KGZ_B	1KHD_D	1.01	327	13.2622	12.8388	0.995	0.9728	0.9331	0.8116	100	0	1	X-RAY DIFFRACTION	X-RAY DIFFRACTION	0	2.4	1.86	200	200	1	0	6.5	6.5	1	0	0	0	0	NA	1	0	345	345	1	554_554	VKM B-1247	VKM B-1247	1	NA	HG, MN, MN,PRP	NA	1	NA	MN,MN,PRP	NA	Q8VP84_Q8VP84	NA	2	NA
1KHG_A	2GMV_B	1.01	602	16.5232	15.892	1.01	0.9866	0.9215	0.7874	100	0	1	X-RAY DIFFRACTION	X-RAY DIFFRACTION	0	2.34	2.3	110	NA	NA	NA	6	NA	NA	NA	0	0	0	NA	1	0	625	625	1	9606_9606	man	man	2	0	MN,EDO,EDO	MN,PEP	2	0	MN	MN,PEP	P35558_P35558	0	1	1
1MR7_Y	3DHO_C	0.77	202	11.021	10.7403	0.792	0.9802	0.9594	0.8867	100	0	1	X-RAY DIFFRACTION	X-RAY DIFFRACTION	1	1.8	1.8	100	125	0	25	NA	7.5	NA	NA	0	0	0	NA	1	0	209	209	1	1352_1352	Streptococcus faecium Orla-Jensen 1919 (Approved Lists 1980)	Streptococcus faecium Orla-Jensen 1919 (Approved Lists 1980)	1	NA	NA	DMS,B2M,FMT,FMT	1	NA	NA	B2M,B2M	P50870_P50870	0	3	3
3AYA_B	3AYD_A	0.44	134	9.2413	9.0741	0.439	0.9913	0.9944	0.9704	100	0	1	X-RAY DIFFRACTION	X-RAY DIFFRACTION	0	2	1.9	85	85	1	0	5.5	5.5	1	0	0	0	0	NA	1	0	135	135	1	9606_9606	man	man	2	0	THR,A2G,GAL,SO4	NPO,A2G,GAL,NPO,A2G,GAL,SO4,SO4,SO4,SO4	2	1	GAL	GAL	P17931_P17931	0	1	1
1ADE_B	1QF4_A	2.2	405	13.6869	13.2364	2.402	0.9351	0.7964	0.6305	100	0	1	X-RAY DIFFRACTION	X-RAY DIFFRACTION	0	2	2.2	298	287	0	11	7	6	0	1	0	0	0	NA	1	0	431	431	1	562_562	bacterium E3	bacterium E3	1	NA	NA	PO4, MG,GDP,RPD	1	NA	NA	PO4,MG,GDP,RPD	P0A7D4_P0A7D4	0	2	2
4J9Z_B	4QNH_B	0.31	86	7.4573	7.4039	0.305	0.9924	1	0.9885	100	0	1	X-RAY DIFFRACTION	X-RAY DIFFRACTION	0	1.66	2.02	100	100	1	0	5.6	5.6	1	0	0	0	0	NA	1	0	102	102	1	10116_10116	zitter rats	zitter rats	2	0	SO4,SO4	SO4	1	NA	1KP	NA	P70604_P70604	0	4	4
2W7J_A	2W7L_A	0.21	406	14.3928	13.8973	0.21	0.9992	0.9994	0.9975	100	0	1	X-RAY DIFFRACTION	X-RAY DIFFRACTION	0	1.68	2.41	100	100	1	0	NA	NA	NA	NA	1	1	2	1	1	0	405	405	1	1422_1422	strain R-35646	strain R-35646	2	0	GLY,PLP	PLP,ALO	2	0	GLY,PLP	PLP,ALO	Q7SIB6_Q7SIB6	0	2	2
2RI8_A	2RI9_B	0.41	474	15.2088	14.6613	NA	NA	NA	NA	100	0	1	X-RAY DIFFRACTION	X-RAY DIFFRACTION	0	2.16	1.95	100	100	1	0	7	7	1	0	0	0	0	NA	1	0	475	475	1	5077_5077	Penicillium critinum	Penicillium critinum	2	0	NAG,NAG,NAG,NAG,MAN,MAN,MAN,NAG,NAG, CA,GOL,GOL,GOL,GOL	NAG,NAG,NAG,NDG,MAN,MAN,MAN,NAG,NDG,LDY,MMA, CA,GOL,GOL	2	0	MAN,GOL,GOL,GOL	MAN,LDY,MMA	P31723_P31723	0	1	1
1KWW_C	1KWX_B	0.75	148	9.6601	9.4661	0.753	0.974	0.9631	0.8725	100	0	1	X-RAY DIFFRACTION	X-RAY DIFFRACTION	0	1.9	2	100	100	1	0	8	8	1	0	0	0	0	NA	1	0	149	149	1	10116_10116	zitter rats	zitter rats	2	0	MFU, CA, CA, CA, CL	MFB, CA, CA, CA, CL	2	0	MFU,CA,CA,CA	MFB,CA,CA,CA	P19999_P19999	0	3	3
2JHU_A	2JHV_D	0.67	136	9.2412	9.074	0.669	0.9808	0.9783	0.9185	100	0	1	X-RAY DIFFRACTION	X-RAY DIFFRACTION	0	1.65	2.07	100	100	1	0	6.5	6.5	1	0	1	1	2	1	1	0	138	138	1	9606_9606	man	man	1	NA	SO4,SO4	NA	0	NA	NA	NA	P52565_P52565	1	6	4
1YEJ_H	1YEK_H	0.24	221	11.4294	11.1227	1.785	0.9725	0.9673	0.9493	100	0	1	X-RAY DIFFRACTION	X-RAY DIFFRACTION	0	1.85	2.1	278	278	1	0	7.5	6	0	1.5	0	0	0	NA	1	0	222	222	1	10090_10090	transgenic mice	transgenic mice	1	NA	NA	NPO	2	0	PNF	NPO	no_data_no_data	0	2	2
1KNQ_B	1KO5_B	1.49	163	9.702	9.5054	1.605	0.9222	0.8721	0.734	100	0	1	X-RAY DIFFRACTION	X-RAY DIFFRACTION	0	2	2.28	100	100	1	0	6	7.2	0	1.2	0	0	0	NA	1	0	175	175	1	562_562	bacterium E3	bacterium E3	2	0	CL	MG,ATP	1	NA	NA	ATP	P46859_P46859	0	1	1
1KP9_B	1KPG_A	2.19	243	10.8744	10.6031	3.098	0.8415	0.7862	0.6431	100	0	1	X-RAY DIFFRACTION	X-RAY DIFFRACTION	0	2.21	2	120	100	0	20	6.5	4.6	0	1.9	0	0	0	NA	1	0	287	287	1	1773_1773	strain H37Rv	strain H37Rv	2	0	ACY,ACY	MSE,MSE,MSE,MSE,MSE,MSE,MSE,MSE,MSE,CO3,SAH,16A	1	NA	NA	CO3,SAH,16A	P9WPB7_P9WPB7	1	2	1
1KQ1_H	3QSU_E	0.75	61	6.1599	6.1899	0.751	0.9481	0.9795	0.9098	100	0	1	X-RAY DIFFRACTION	X-RAY DIFFRACTION	0	1.55	2.2	100	100	1	0	4.6	6.5	0	1.9	0	0	0	NA	1	0	77	77	0	1280_889933	Streptococcus aureus	Staphylococcus aureus subsp. aureus strain ECT-R 2	2	0	ACY	ZN, ZN	0	NA	NA	NA	Q99UG9_no_data	NA	6	NA
1O24_C	1O25_B	2.01	212	11.0587	10.7756	1.606	0.9723	0.9654	0.9217	100	0	1	X-RAY DIFFRACTION	X-RAY DIFFRACTION	0	2	2.4	100	100	1	0	8	8	1	0	0	0	0	NA	1	0	232	232	1	2336_2336	strain MSB8	strain MSB8	1	NA	NA	UMP	1	NA	NA	UMP,UMP	Q9WYT0_Q9WYT0	0	4	4
1KQB_C	1KQD_B	0.47	215	11.3036	11.0049	0.468	0.993	0.9884	0.9583	100	0	1	X-RAY DIFFRACTION	X-RAY DIFFRACTION	0	1.8	1.9	115	115	1	0	4.8	4.8	1	0	0	0	0	NA	1	0	217	217	1	550_550	NCTC 10005	NCTC 10005	2	0	FMN,BEZ	FMN	2	0	FMN,BEZ,FMN	FMN,FMN	Q01234_Q01234	1	4	2
2XKI_A	4AVE_A	0.32	109	8.3941	8.2809	0.319	0.9932	1	0.9818	100	0	1	X-RAY DIFFRACTION	X-RAY DIFFRACTION	0	1.3	1.9	100	100	1	0	6	5.5	0	0.5	0	0	0	NA	1	0	110	110	1	6221_6221	milky ribbon-worm	milky ribbon-worm	2	0	HEM,SO4,GOL	HEM,GOL,SO4,SO4,ACT	2	1	HEM	HEM	O76242_O76242	0	1	1
1KS2_A	1O8B_B	1.04	211	11.1722	10.8819	1.044	0.9662	0.9345	0.8459	100	0	1	X-RAY DIFFRACTION	X-RAY DIFFRACTION	0	1.5	1.25	100	100	1	0	NA	8.5	NA	NA	0	0	0	NA	1	0	219	219	1	562_562	bacterium E3	bacterium E3	2	0	MSE,MSE,MSE,MSE,MSE,MSE	MSE,MSE,MSE,MSE,MSE,MSE,ABF	1	NA	NA	ABF	P0A7Z0_P0A7Z0	0	2	2
1KSH_B	4JV6_B	2.21	133	8.6713	8.5404	2.302	0.7994	0.6901	0.4914	100	0	1	X-RAY DIFFRACTION	X-RAY DIFFRACTION	0	1.8	1.87	100	100	1	0	7	4.6	0	2.4	0	0	0	NA	1	0	152	152	1	9606_9606	man	man	2	0	CME	18F,18F	1	NA	NA	18F,18F	O43924_O43924	NA	NA	1
1KSO_B	3NSO_B	0.7	91	7.5961	7.5338	0.694	0.9715	0.9755	0.9402	100	0	1	X-RAY DIFFRACTION	X-RAY DIFFRACTION	0	1.7	1.45	100	95	0	5	8.3	9	0	0.7	0	0	0	NA	1	0	101	101	1	9606_9606	man	man	0	NA	NA	NA	0	NA	NA	NA	P33764_P33764	0	2	2
1XBX_A	1XBZ_A	0.86	205	10.9024	10.6293	0.855	0.9837	0.9821	0.9595	100	0	1	X-RAY DIFFRACTION	X-RAY DIFFRACTION	0	1.81	1.8	100	100	1	0	7.5	7.5	1	0	1	1	2	1	1	0	216	216	1	562_562	bacterium E3	bacterium E3	2	0	HMS, MG	MG, MG,LX1	2	0	HMS,MG	MG,MG,LX1	P39304_P39304	0	4	4
2D8O_A	2VU7_A	0.85	204	10.9718	10.6942	0.956	0.9651	0.9577	0.9118	100	0	1	X-RAY DIFFRACTION	X-RAY DIFFRACTION	0	2.38	1.08	100	100	1	0	7.5	7.3	0	0.2	0	0	0	NA	1	0	207	207	1	4621_4621	miracle fruit	miracle fruit	2	0	IYR,TYI,IYR,IOD,IOD,IOD	SRT,SRT,EDO,EDO	2	0	IOD,IOD,IOD	SRT	P02883_P02883	0	1	1
1K9V_F	3ZR4_F	0.64	199	10.9537	10.6773	NA	NA	NA	NA	100	0	1	X-RAY DIFFRACTION	X-RAY DIFFRACTION	0	2.4	2.41	100	100	1	0	5	NA	NA	NA	0	0	0	NA	1	0	201	201	1	2336_2336	strain MSB8	strain MSB8	1	NA	ACY	NA	0	NA	NA	NA	Q9X0C8_Q9X0C8	NA	1	NA
1TL9_A	2R9F_A	1.22	314	12.8897	12.49	1.217	0.9751	0.9503	0.8758	100	0	1	X-RAY DIFFRACTION	X-RAY DIFFRACTION	0	1.8	1.6	100	100	1	0	6	6	1	0	0	0	0	NA	1	0	339	339	NA	10116_no_data	zitter rats	NA	2	0	CA, CA	CA, CA, CL, CL, CL,K2Z,GOL,GOL	2	0	III,CA,CA	CA,CA,K2Z	P97571_P97571	1	2	1
1UXQ_A	1UXU_A	0.34	498	15.4748	14.9104	0.341	0.9982	0.998	0.9865	100	0	1	X-RAY DIFFRACTION	X-RAY DIFFRACTION	0	2.4	2.25	100	100	1	0	5.6	5.6	1	0	1	1	2	1	1	0	501	501	1	2271_2271	strain Kra 1	strain Kra 1	2	0	G1P, NA,NAP	NA,NAP,AMP,G3H	2	0	NAP,G1P	NAP,AMP,G3H	O57693_O57693	0	4	4
2IBZ_D	3CXH_D	0.28	244	11.8875	11.5516	0.279	0.9937	0.9959	0.9858	100	0	1	X-RAY DIFFRACTION	X-RAY DIFFRACTION	0	2.3	2.5	277	100	0	177	8	7.5	0	0.5	0	0	0	NA	1	0	248	248	NA	4932_no_data	yeast	NA	2	0	HEM	HEM,7PH	2	1	HEM	HEM	P07143_P07143	NA	NA	NA
1KYV_E	1KYY_A	0.84	146	9.4847	9.3019	0.834	0.9882	0.9883	0.9782	100	0	1	X-RAY DIFFRACTION	X-RAY DIFFRACTION	1	2.4	2.4	295	295	1	0	5.2	5	0	0.2	0	0	0	NA	1	0	159	159	1	4896_4896	fission yeast	fission yeast	2	0	PO4,RBF	PO4,INI	2	0	RBF,RBF	INI,INI	Q9UUB1_Q9UUB1	0	10	10
1KYW_C	1KYZ_E	1.26	358	13.6229	13.1764	1.35	0.9686	0.8885	0.7396	100	0	1	X-RAY DIFFRACTION	X-RAY DIFFRACTION	0	2.4	2.2	100	100	1	0	8.5	8.5	1	0	0	0	0	NA	1	0	365	365	1	3879_3879	lucerne	lucerne	2	0	SAH	SAH,FER	2	0	SAH	SAH,FER	P28002_P28002	1	2	6
3AID_B	4F74_A	0.75	98	7.9691	7.883	0.76	0.9598	0.9646	0.8384	100	0	1	X-RAY DIFFRACTION	X-RAY DIFFRACTION	0	2.5	2.2	287	100	0	187	5.4	6.2	0	0.8	1	0	1	NA	1	0	99	99	0	11676_11685	human immunodeficiency virus-1 HIV-1	Human immunodeficiency virus type 1 group M subtype B (isolate ARV2/SF2) (HIV-1)	0	NA	NA	NA	2	0	ARQ	III	P03369_P03369	1	2	3
1KZU_H	2FKW_S	0.24	40	4.6501	4.7794	0.258	0.9818	1	0.9878	100	0	1	X-RAY DIFFRACTION	X-RAY DIFFRACTION	0	2.5	2.45	300	100	0	200	NA	8	NA	NA	0	0	0	NA	1	0	41	41	1	1074_1074	strain Pfennig 7050	strain Pfennig 7050	2	1	RG1,BCL	RG1,BCL	2	0	BCL,BCL,BCL,BCL	BCL,BCL,BCL	P26790_P26790	1	36	18
3SAR_A	3SAU_A	0.65	251	12.02	11.6757	0.65	0.9881	0.9841	0.8755	100	0	1	X-RAY DIFFRACTION	X-RAY DIFFRACTION	0	1.95	1.65	100	100	1	0	7	7	1	0	1	1	2	1	1	0	273	273	1	1422_1422	strain R-35646	strain R-35646	2	0	ZN,GOL,GOL,GOL	ZN	2	1	NUC,NUC,ZN	NUC,NUC,ZN	P84131_P84131	0	3	3
1L1Y_C	1L2A_B	0.33	641	16.8799	16.226	0.328	0.9986	0.9988	0.979	100	0	1	X-RAY DIFFRACTION	X-RAY DIFFRACTION	0	2.4	2.5	100	100	1	0	7.4	7.4	1	0	0	0	0	NA	1	0	678	678	1	1515_1515	Ruminiclostridium thermocellum	Ruminiclostridium thermocellum	2	0	BGC,BGC	BGC,BGC,BGC,BGC,BGC,BGC,BGC,BGC	2	0	BGC,BGC	BGC,BGC,BGC,BGC,BGC,BGC,BGC,BGC	P0C2S5_P0C2S5	0	1	1
1U3Q_D	3OMQ_B	1.89	217	11.0808	10.7963	0.817	0.9596	0.9498	0.8304	100	0	1	X-RAY DIFFRACTION	X-RAY DIFFRACTION	0	2.4	1.97	100	100	1	0	6	5.5	0	0.5	0	0	0	NA	1	0	240	240	1	9606_9606	man	man	2	0	272	W23	2	0	272	III,W23	Q92731_Q92731	1	2	4
1L6L_2	2OU1_I	3.14	29	0.4239	1.0307	9.151	0.416	0.441	0.3264	100	0	1	X-RAY DIFFRACTION	X-RAY DIFFRACTION	0	2.3	2	123	123	1	0	NA	NA	NA	NA	NA	0	NA	NA	1	0	77	77	1	9606_9606	man	man	1	NA	BOG,BOG	NA	1	NA	BOG,BOG,BOG	NA	P02652_P02652	NA	NA	4
1L7H_A	2QWE_A	0.11	387	14.1456	13.6659	0.402	0.9977	0.9961	0.9942	100	0	1	X-RAY DIFFRACTION	X-RAY DIFFRACTION	0	1.85	2	113	107	0	6	5.9	5.9	1	0	1	1	2	1	1	0	388	388	1	11320_11320	influenza A virus INF A	influenza A virus INF A	2	0	NAG,NAG,BMA,MAN,MAN,MAN,MAN,NAG,NAG,NAG, CA, CA, CA,BCZ,GOL,GOL,GOL	NAG,NAG,BMA,MAN,MAN,MAN,MAN,NAG,NAG,NAG, CA, CA,GNA	2	0	CA,CA,BCZ	NAG,CA,GNA	P03472_P03472	0	4	4
1NS0_A	1NS4_B	0.49	338	13.4275	12.9935	0.677	0.9779	0.9783	0.9711	100	0	1	X-RAY DIFFRACTION	X-RAY DIFFRACTION	1	1.85	1.85	277	277	1	0	6	6	1	0	1	1	2	1	1	0	347	347	1	1358_1358	VKM B-1662	VKM B-1662	2	0	GLA, NA	BGC	2	0	GLA	BGC	Q9ZB17_Q9ZB17	0	1	1
2G25_B	2G67_A	0.59	800	18.1798	17.4431	0.589	0.9963	0.9797	0.9104	100	0	1	X-RAY DIFFRACTION	X-RAY DIFFRACTION	0	2.1	2.32	93	93	1	0	7	7	1	0	0	0	0	NA	1	0	886	886	1	562_562	bacterium E3	bacterium E3	1	NA	MG,PO4,PO4,PO4,TDK	NA	1	NA	MG,TDK,TDK	NA	P0AFG8_P0AFG8	0	2	2
1L8J_A	1LQV_B	0.85	168	10.1514	9.9262	0.854	0.9596	0.9538	0.8728	100	0	1	X-RAY DIFFRACTION	X-RAY DIFFRACTION	0	2	1.6	110	110	1	0	7.5	7	0	0.5	0	0	0	NA	1	0	193	193	1	9606_9606	man	man	2	0	NAG,NAG,NDG,NDG,NAG,NAG,PTY	NAG,NAG,NAG,PTY	1	NA	NA	CA	Q9UNN8_Q9UNN8	1	1	2
1L9M_B	1L9N_B	0.74	667	17.0065	16.3446	0.756	0.9945	0.9825	0.9458	100	0	1	X-RAY DIFFRACTION	X-RAY DIFFRACTION	1	2.1	2.1	100	100	1	0	8.5	9	0	0.5	1	1	2	1	1	0	692	692	1	9606_9606	man	man	2	0	BR, CL, CA	BGL, CA, CL, CA, CA	2	0	CA	CA,CA,CA	Q08188_Q08188	0	1	1
1T1N_A	3NG6_A	0.77	141	9.455	9.2741	0.77	0.974	0.9701	0.8732	100	0	1	X-RAY DIFFRACTION	X-RAY DIFFRACTION	1	2.2	2.2	293	100	0	193	8	6	0	2	0	0	0	NA	1	0	143	143	1	35730_35730	dusky notothen	dusky notothen	2	0	ACE,HEM,CMO	ACE,HEM	2	1	HEM	HEM	P45718_P45718	0	4	4
1T1N_B	3NFE_D	0.81	145	9.5732	9.3848	0.853	0.969	0.9589	0.8476	100	0	1	X-RAY DIFFRACTION	X-RAY DIFFRACTION	0	2.2	2.01	293	100	0	193	8	6	0	2	0	0	0	NA	1	0	146	146	1	35730_35730	dusky notothen	dusky notothen	2	0	HEM,CMO	HEM	2	1	HEM	HEM	P45720_P45720	0	4	4
1LAU_E	1UDH_A	0.46	227	11.5525	11.2379	0.462	0.9933	0.9945	0.9287	100	0	1	X-RAY DIFFRACTION	X-RAY DIFFRACTION	0	1.8	1.75	NA	NA	NA	NA	NA	NA	NA	NA	0	0	0	NA	1	0	244	244	0	10298_10299	herpes simplex virus type-1 HSV-1	Human herpesvirus 1 (strain 17) (HHV-1) (Human herpes simplex virus 1)	1	NA	NA	SO4,SO4,URA	2	0	NUC	URA	P10186_P10186	1	2	1
1LBV_A	1LBX_B	0.86	250	11.9604	11.6199	NA	NA	NA	NA	100	0	1	X-RAY DIFFRACTION	X-RAY DIFFRACTION	0	1.8	2.4	100	100	1	0	8	8	1	0	0	0	0	NA	1	0	252	252	1	2234_2234	strain VC-16	strain VC-16	1	NA	NA	CA, CA,IPD	1	NA	NA	CA,CA,IPD	O30298_O30298	0	2	2
1BHF_A	1BHH_A	1.31	101	7.9384	7.8543	1.311	0.9276	0.9375	0.8173	100	0	1	X-RAY DIFFRACTION	X-RAY DIFFRACTION	0	1.8	1.9	100	100	1	0	NA	NA	NA	NA	0	0	0	NA	1	0	108	108	1	9606_9606	man	man	0	NA	NA	NA	1	NA	III	NA	P06239_P06239	NA	NA	1
1LEE_A	1M43_B	1.23	323	12.9998	12.5931	1.51	0.9675	0.9109	0.7946	100	0	1	X-RAY DIFFRACTION	X-RAY DIFFRACTION	0	1.9	2.4	90	90	1	0	NA	NA	NA	NA	0	1	1	NA	1	0	331	331	1	5833_5833	malaria parasite P. falciparum	malaria parasite P. falciparum	1	NA	R36	NA	2	0	R36	III	P46925_P46925	1	2	4
1LES_A	2LAL_C	0.23	181	10.5317	10.2822	0.228	0.9979	1	0.9959	100	0	1	X-RAY DIFFRACTION	X-RAY DIFFRACTION	0	1.9	1.8	NA	NA	NA	NA	6.5	NA	NA	NA	0	0	0	NA	1	0	181	181	1	3864_3864	lentil	lentil	2	0	GLC,FRU, CA, MN	PO4, MN, CA	2	0	GLC,CA,MN	PO4,MN,CA	P02870_P02870	0	4	4
1XE5_B	2IGX_A	1.55	317	12.7721	12.3798	1.78	0.9542	0.8792	0.7348	100	0	1	X-RAY DIFFRACTION	X-RAY DIFFRACTION	0	2.4	1.7	100	100	1	0	5.5	5.5	1	0	0	0	0	NA	1	0	329	329	1	5833_5833	malaria parasite P. falciparum	malaria parasite P. falciparum	2	0	5FE	A1T	2	0	5FE,5FE	A1T	P46925_Q17SC2	0	2	2
1LOA_E	1LOC_C	0.45	179	10.4828	10.2364	0.45	0.9927	0.9944	0.9611	100	0	1	X-RAY DIFFRACTION	X-RAY DIFFRACTION	0	2.2	2.05	NA	NA	NA	NA	NA	NA	NA	NA	0	0	0	NA	1	0	181	181	1	3858_3858	yellow-flowered pea	yellow-flowered pea	2	0	GYP, CA	CA, MN	2	0	GYP,CA,MN	MDP,CA,MN	P04122_P04122	NA	2	NA
2RBQ_A	2RBR_A	0.51	161	10.0208	9.8038	0.507	0.9915	0.9907	0.9799	100	0	1	X-RAY DIFFRACTION	X-RAY DIFFRACTION	0	1.633	1.433	NA	110	NA	NA	7.1	7.1	1	0	1	1	2	1	1	0	162	162	1	10665_10665	phage T4	phage T4	2	0	PO4,263	PO4,268	2	0	263	268	P00720_P00720	0	1	1
2LIS_A	2LYN_D	1.5	124	8.6607	8.5305	1.55	0.9512	0.9512	0.8145	100	0	1	X-RAY DIFFRACTION	X-RAY DIFFRACTION	0	1.35	2.07	100	100	1	0	9.5	4.5	0	5	0	0	0	NA	1	0	136	136	1	6454_6454	red abalone	red abalone	0	NA	NA	NA	0	NA	NA	NA	P04552_P04552	1	1	4
2A8F_B	2AIB_B	1.05	97	7.9285	7.8451	1.046	0.9304	0.9158	0.7474	100	0	1	X-RAY DIFFRACTION	X-RAY DIFFRACTION	0	1.35	1.1	100	100	1	0	7.5	6	0	1.5	0	0	0	NA	1	0	98	98	1	4785_4785	Phytophthora cinnamoni	Phytophthora cinnamoni	1	NA	NA	ERG,GOL,GOL	1	NA	NA	ERG	P15569_P15569	1	2	1
1LK5_A	1LK7_C	0.55	228	11.5727	11.2569	0.55	0.9911	0.9902	0.9356	100	0	1	X-RAY DIFFRACTION	X-RAY DIFFRACTION	0	1.75	2	100	100	1	0	7.5	4.6	0	2.9	0	0	0	NA	1	0	229	229	1	53953_53953	strain OT3	strain OT3	2	0	CL, CL, CL, NA	CL, CL, NA,DER	1	NA	NA	DER	O50083_O50083	0	4	4
2HOR_A	2HOX_A	0.32	425	14.631	14.1204	0.318	0.9982	0.9994	0.98	100	0	1	X-RAY DIFFRACTION	X-RAY DIFFRACTION	0	1.6	1.4	100	100	1	0	7.5	5.6	0	1.9	0	0	0	NA	1	0	427	427	1	4682_4682	garlic	garlic	2	0	NAG,FUC,NAG,BMA,MAN,MAN,NAG,SO4,SO4,ACT,SO4,SO4,SO4, CL, CL,NO3	NAG,FUC,NAG,BMA,XYP,BMA,NAG,NAG,NAG, CL,P1T	2	0	FUC,SO4,SO4,ACT,SO4	P1T	Q01594_Q01594	0	2	2
1LQB_A	3ZUN_J	0.98	102	8.0527	7.9613	1.037	0.9522	0.9615	0.899	100	0	1	X-RAY DIFFRACTION	X-RAY DIFFRACTION	0	2	2.5	100	100	1	0	7.4	NA	NA	NA	0	0	0	NA	1	0	118	118	1	9606_9606	man	man	1	NA	SO4	NA	0	NA	NA	NA	Q15370_Q15370	1	8	3
3JQ5_A	3JQL_A	0.37	118	8.7161	8.5823	0.38	0.9913	1	0.9601	100	0	1	X-RAY DIFFRACTION	X-RAY DIFFRACTION	0	2.03	1.2	300	300	1	0	6	6	1	0	0	0	0	NA	1	0	119	119	1	195058_195058	Naja sagittifera (Andaman cobra)	Naja sagittifera (Andaman cobra)	2	1	CA	CA	2	1	III,CA	III,CA	P60045_P60045	0	2	2
1LO2_Y	1LO3_H	0.38	219	11.3878	11.0837	0.645	0.9909	0.9898	0.967	100	0	1	X-RAY DIFFRACTION	X-RAY DIFFRACTION	0	2	2.3	110	110	1	0	9	3	0	6	0	0	0	NA	1	0	220	220	1	10090_10090	transgenic mice	transgenic mice	2	0	OX1	AN1	2	0	OX1	AN1	Q91Z05_Q91Z05	0	2	2
1LO0_L	1LO3_X	0.42	218	11.3668	11.0641	0.425	0.9947	0.9943	0.9783	100	0	1	X-RAY DIFFRACTION	X-RAY DIFFRACTION	0	2	2.3	110	110	1	0	7	3	0	4	0	0	0	NA	1	0	219	219	1	10090_10090	transgenic mice	transgenic mice	0	NA	NA	NA	2	0	BC1	AN1	A2NHM3_Q65ZC0	0	2	2
1LOA_B	1LOF_B	0.35	46	5.1408	5.2374	0.355	0.9772	0.9947	0.9894	100	0	1	X-RAY DIFFRACTION	X-RAY DIFFRACTION	0	2.2	2.3	NA	NA	NA	NA	NA	NA	NA	NA	0	0	0	NA	1	0	52	52	1	3858_3858	yellow-flowered pea	yellow-flowered pea	0	NA	NA	NA	2	0	GYP	MAN	P12306_P12306	0	2	2
1I81_C	1MGQ_A	1.06	73	6.8298	6.8167	1.052	0.9304	0.9527	0.8818	100	0	1	X-RAY DIFFRACTION	X-RAY DIFFRACTION	0	2	1.7	100	100	1	0	8.5	8.5	1	0	0	0	0	NA	1	0	83	83	1	145262_145262	strain Delta H	strain Delta H	0	NA	NA	NA	0	NA	NA	NA	O26745_O26745	0	7	7
1LP9_E	2JCC_L	1.02	190	10.5999	10.3461	1.02	0.9786	0.9716	0.9111	100	0	1	X-RAY DIFFRACTION	X-RAY DIFFRACTION	0	2	2.5	100	100	1	0	6.5	6.5	1	0	0	0	0	NA	1	0	194	194	1	10090_10090	transgenic mice	transgenic mice	0	NA	NA	NA	2	1	III	III	P01849_no_data	0	5	5
1LP9_M	2JCC_F	0.77	234	11.6075	11.2895	0.806	0.9842	0.9842	0.9589	100	0	1	X-RAY DIFFRACTION	X-RAY DIFFRACTION	0	2	2.5	100	100	1	0	6.5	6.5	1	0	0	0	0	NA	1	0	238	238	1	10090_10090	transgenic mice	transgenic mice	0	NA	NA	NA	2	1	III	III	no_data_no_data	0	5	5
1TRH_A	3RAR_A	1.14	509	15.0204	14.4849	3.627	0.9631	0.9551	0.941	100	0	1	X-RAY DIFFRACTION	X-RAY DIFFRACTION	0	2.1	2.19	NA	298	NA	NA	NA	5.3	NA	NA	0	0	0	NA	1	0	534	534	1	5481_5481	Yeast	Yeast	2	0	NAG,NAG	NAG,NAG,NAG, CA, CA,IAN	1	NA	NA	IAN	P20261_P20261	1	1	2
1LQ9_A	1N5T_B	0.77	111	8.4675	8.3496	0.791	0.9646	0.9554	0.8571	100	0	1	X-RAY DIFFRACTION	X-RAY DIFFRACTION	0	1.3	1.9	100	100	1	0	7	7	1	0	0	0	0	NA	1	0	112	112	1	100226_100226	Streptomyces coelicolor A3(2)	Streptomyces coelicolor A3(2)	2	0	PG4	OAL	1	NA	NA	OAL	Q53908_Q53908	0	2	2
1LQP_A	1NNR_A	0.54	134	9.2413	9.0741	0.537	0.9849	0.9944	0.9235	100	0	1	X-RAY DIFFRACTION	X-RAY DIFFRACTION	0	1.19	2.25	113	113	1	0	7	6.5	0	0.5	0	0	0	NA	1	0	135	135	0	287_208964	probable synonym or variety: "Pseudomonas polycolor" Clara 1930	Pseudomonas aeruginosa str. PAO1	2	0	K, MN,FCN,FCN	MN,SO4	2	0	MN,FCN,FCN,FCN	MN,SO4	Q9I4K6_Q9I4K6	0	2	2
1LR5_A	1LRH_D	0.64	160	9.9939	9.7787	0.639	0.983	0.975	0.9	100	0	1	X-RAY DIFFRACTION	X-RAY DIFFRACTION	1	1.9	1.9	100	100	1	0	7.5	5.5	0	2	1	1	2	1	1	0	163	163	1	4577_4577	maize	maize	2	0	NAG,NAG,BMA,MAN,MAN,MAN, ZN	NAG,NAG,BMA,MAN,MAN,MAN, ZN,NLA	2	0	ZN,BMA,MAN,MAN	BMA,MAN,MAN,MAN,ZN,NLA	P13689_P13689	0	2	2
2HMT_A	2HMU_B	0.67	133	9.147	8.9858	0.727	0.9845	0.9889	0.9519	100	0	1	X-RAY DIFFRACTION	X-RAY DIFFRACTION	0	2.2	2.25	100	100	1	0	8.8	8.8	1	0	1	1	2	1	1	0	144	144	1	1423_1423	strain 168	strain 168	2	0	NAI	ATP	2	0	NAI	ATP	O32080_O32080	0	8	8
3B6L_A	4CJ2_A	0.59	128	9.0508	8.8957	NA	NA	NA	NA	100	0	1	X-RAY DIFFRACTION	X-RAY DIFFRACTION	0	2.3	1.5	100	100	1	0	4.6	NA	NA	NA	0	0	0	NA	1	0	147	147	NA	no_data_9031	NA	red junglefowl	2	0	SDS	GOL	1	NA	SDS	NA	P00698_P00698	1	1	2
2F9O_C	2F9P_D	0.75	239	11.7069	11.3826	1.967	0.9507	0.9329	0.9008	100	0	1	X-RAY DIFFRACTION	X-RAY DIFFRACTION	0	2.1	2.3	100	100	1	0	6.8	6.8	1	0	1	1	2	0	1	0	245	245	1	9606_9606	man	man	1	NA	NA	NAG,FUC,BU3	1	NA	NA	III,III,BU3	Q15661_Q15661	1	4	8
1VG0_A	1VG9_C	0.85	479	15.2392	14.6898	0.866	0.9455	0.9148	0.8411	100	0	1	X-RAY DIFFRACTION	X-RAY DIFFRACTION	0	2.2	2.5	100	100	1	0	7.2	7.2	1	0	1	1	2	1	1	0	650	650	1	10116_10116	zitter rats	zitter rats	1	NA	CL,GER	NA	1	NA	GER	NA	P37727_P37727	NA	NA	2
1LU9_A	1LUA_C	0.89	286	12.6413	12.2574	0.886	0.9806	0.9329	0.8249	100	0	1	X-RAY DIFFRACTION	X-RAY DIFFRACTION	1	1.9	1.9	100	100	1	0	8.5	6.5	0	2	0	0	0	NA	1	0	287	287	1	272630_272630	Pseudomonas sp. AM1	Pseudomonas sp. AM1	1	NA	NA	NAP	1	NA	NA	NAP	P55818_P55818	0	3	3
1LVH_B	4C4R_A	3.12	167	8.031	7.941	3.826	0.7859	0.7752	0.6456	100	0	1	X-RAY DIFFRACTION	X-RAY DIFFRACTION	0	2.3	1.1	93	100	0	7	6.1	7.2	0	1.1	0	0	0	NA	1	0	221	221	1	1358_1358	VKM B-1662	VKM B-1662	2	0	PHD, MG	MG,YO5,MGF	2	0	MG	MG,YO5,MGF	P71447_P71447	NA	NA	1
1LW6_E	1TMG_E	1.24	277	12.3742	12.0073	1.707	0.9855	0.9849	0.9626	100	0	1	X-RAY DIFFRACTION	X-RAY DIFFRACTION	0	1.5	1.67	100	100	1	0	6.5	4.6	0	1.9	0	1	1	NA	1	0	281	281	1	1390_1390	strain Fukumoto strain F	strain Fukumoto strain F	2	0	CA,SO4,SO4,SO4,SO4	CA, NA,CIT,CIT,CIT,1PE,1PE,15P,1PE,1PE	2	1	CA	CA	P00782_P00782	0	2	2
4S0W_B	5LZM_A	0.83	161	10.0208	9.8038	0.835	0.9704	0.9444	0.8086	100	0	1	X-RAY DIFFRACTION	X-RAY DIFFRACTION	0	2.117	1.8	100	NA	NA	NA	7.5	NA	NA	NA	0	0	0	NA	1	0	164	164	1	10665_10665	phage T4	phage T4	2	0	SO4,EPE, CL,GOL,GOL	CL, CL,BME,BME,BME	1	NA	NA	CL,BME,BME	P00720_P00720	0	1	1
3PVF_A	3PY2_A	1.09	240	11.6032	11.2855	1.091	0.979	0.9715	0.9045	100	0	1	X-RAY DIFFRACTION	X-RAY DIFFRACTION	0	1.73	1.93	100	100	1	0	7.5	7	0	0.5	1	1	2	1	1	0	248	248	1	5833_5833	malaria parasite P. falciparum	malaria parasite P. falciparum	2	0	PGA	SO4,EDO	1	NA	PGA	NA	Q07412_Q07412	0	2	2
1LZ4_A	208L_A	1.37	126	8.7921	8.6535	1.362	0.9741	0.9788	0.9481	100	0	1	X-RAY DIFFRACTION	X-RAY DIFFRACTION	0	1.8	2.2	NA	280	NA	NA	NA	6	NA	NA	0	1	1	NA	1	0	130	130	1	9606_9606	man	man	1	NA	NA	CYS	1	NA	NA	CYS	P61626_P61626	0	1	1
1ZBG_A	1ZPK_B	0.66	99	8.0094	7.9207	NA	NA	NA	NA	100	0	1	X-RAY DIFFRACTION	X-RAY DIFFRACTION	0	1.995	1.65	100	100	1	0	4.4	4.4	1	0	1	1	2	0	1	0	99	99	1	11676_11676	human immunodeficiency virus-1 HIV-1	human immunodeficiency virus-1 HIV-1	2	0	CME, CL, CL	CME, CL, NA	2	1	0ZS	0ZS	Q7ZCL6_P03367	1	8	2
1K6K_A	1R6O_A	1.1	139	9.2733	9.104	1.608	0.9432	0.919	0.7905	100	0	1	X-RAY DIFFRACTION	X-RAY DIFFRACTION	0	1.8	2.25	100	100	1	0	7	NA	NA	NA	0	0	0	NA	1	0	143	143	1	562_562	bacterium E3	bacterium E3	1	NA	NA	ZN,YBT,YBT,GOL	1	NA	NA	ZN,YBT,YBT	P0ABH9_P0ABH9	1	1	4
1AGF_A	4QRT_A	1.05	270	12.2119	11.8553	1.05	0.9822	0.9755	0.9064	100	0	1	X-RAY DIFFRACTION	X-RAY DIFFRACTION	0	2.2	1.4	187	100	0	87	6.5	5.6	0	0.9	0	0	0	NA	1	0	276	276	1	9606_9606	man	man	1	NA	NA	EDO	2	1	III	III	P30460_P30460	0	3	3
1AP9_A	1X0I_1	1.61	202	10.3097	10.0743	1.692	0.4656	0.4372	0.3541	100	0	1	X-RAY DIFFRACTION	X-RAY DIFFRACTION	0	2.35	2.3	100	100	1	0	5.6	2	0	3.6	0	0	0	NA	1	0	248	248	1	2242_2242	strain HPC1-2 [[Halobacterium piscisalsi]]	strain HPC1-2 [[Halobacterium piscisalsi]]	2	0	RET	SO4,RET,L3P,L2P,L3P,L3P	2	0	RET	SO4,RET	P02945_P02945	1	3	6
1M15_A	3M10_A	2.31	292	11.0321	10.7507	3.094	0.8638	0.7169	0.5317	100	0	1	X-RAY DIFFRACTION	X-RAY DIFFRACTION	0	1.2	1.727	100	100	1	0	8	6.5	0	1.5	1	1	2	1	1	0	357	357	1	6850_6850	Limulus polyphemus (Linnaeus	Limulus polyphemus (Linnaeus	2	0	NO3,NO3, MG,ARG,ADP	SO4	1	NA	ARG,ADP	NA	P51541_P51541	0	1	1
1S2V_A	1S2W_A	1.91	249	11.6625	11.341	1.448	0.9495	0.9157	0.8295	100	0	1	X-RAY DIFFRACTION	X-RAY DIFFRACTION	0	2.1	1.69	100	100	1	0	7.5	7	0	0.5	0	0	0	NA	1	0	295	295	1	6550_6550	edible mussel	edible mussel	2	0	MG	SO4	1	NA	MG	NA	P56839_P56839	1	4	2
1NPP_B	1NPR_A	2.85	175	7.807	7.7313	5.288	0.7171	0.6219	0.4814	100	0	1	X-RAY DIFFRACTION	X-RAY DIFFRACTION	0	2	2.21	100	100	1	0	7.5	7.5	1	0	0	0	0	NA	1	0	248	248	1	63363_63363	strain VF5	strain VF5	0	NA	NA	NA	0	NA	NA	NA	O67757_O67757	NA	NA	1
1M4T_D	1OU6_C	0.38	388	14.1588	13.6783	0.375	0.9922	0.9923	0.9629	100	0	1	X-RAY DIFFRACTION	X-RAY DIFFRACTION	0	1.77	2.07	100	100	1	0	5	5	1	0	1	1	2	0	1	0	392	392	1	350_350	Zoogloea ramigera Itzigsohn 1868	Zoogloea ramigera Itzigsohn 1868	2	0	CY4	CSO	0	NA	NA	NA	P07097_P07097	0	4	4
1M1P_E	1M1R_A	0.7	87	7.5022	7.4459	0.7	0.9316	0.9368	0.8352	100	0	1	X-RAY DIFFRACTION	X-RAY DIFFRACTION	0	1.55	1.02	100	100	1	0	9	8.5	0	0.5	0	0	0	NA	1	0	91	91	1	70863_70863	strain MR-1	strain MR-1	2	0	HEM,HEM,HEM,HEM	SO4,SO4,HEM,HEM,HEM,HEM	2	0	HEM,HEM,HEM,HEM,HEM,HEM	HEM,HEM,HEM,HEM	Q8EDL6_Q8EDL6	NA	NA	1
1E6A_B	2IHP_A	0.79	274	12.4355	12.0647	NA	NA	NA	NA	100	0	1	X-RAY DIFFRACTION	X-RAY DIFFRACTION	0	1.9	1.5	100	100	1	0	6	6	1	0	0	0	0	NA	1	0	286	286	1	4932_4932	yeast	yeast	2	0	MN, MN, MN, MN,PO4, F,POP,PO4	MG, MG,PO4,MES	2	0	MN,MN,MN,POP,F	MG,PO4	P00817_P00817	0	2	2
1M3D_H	1T60_S	0.49	223	11.4707	11.1614	0.495	0.9882	0.99	0.94	100	0	1	X-RAY DIFFRACTION	X-RAY DIFFRACTION	0	2	1.5	100	100	1	0	9	9	1	0	0	0	0	NA	1	0	229	229	1	9913_9913	domestic cow	domestic cow	2	0	BR, BR, BR, BR,GOL	CL,MPD,MPD	0	NA	NA	NA	Q7SIB2_no_data	0	6	6
1M3D_I	1T60_I	0.67	221	11.4294	11.1227	0.666	0.974	0.9644	0.8956	100	0	1	X-RAY DIFFRACTION	X-RAY DIFFRACTION	0	2	1.5	100	100	1	0	9	9	1	0	0	0	0	NA	1	0	227	227	1	9913_9913	domestic cow	domestic cow	2	0	LU, BR, BR, BR	K, CL	0	NA	NA	NA	Q7SIB3_no_data	0	6	6
1M44_B	1M4G_A	1.44	175	10.1775	9.9506	1.756	0.9667	0.9641	0.9061	100	0	1	X-RAY DIFFRACTION	X-RAY DIFFRACTION	0	1.6	1.8	298	298	1	0	5.5	6.5	0	1	0	0	0	NA	1	0	181	181	1	83332_83332	Mycobacterium tuberculosis strain H37Rv	Mycobacterium tuberculosis strain H37Rv	2	0	SO4,SO4	COA,RIO	1	NA	NA	COA,RIO	P9WQG9_P9WQG9	0	2	2
1M56_G	3FYI_A	0.56	535	15.8659	15.2766	0.64	0.9945	0.9846	0.9257	100	0	1	X-RAY DIFFRACTION	X-RAY DIFFRACTION	0	2.3	2.2	100	100	1	0	6	6.3	0	0.3	0	0	0	NA	1	0	566	566	1	1063_1063	strain Van Niels ATH 2.4.1	strain Van Niels ATH 2.4.1	2	0	CU, MG, CA,HEA,HEA,PEH,PEH	HEA,HEA,CU1, MG, CA,CYN,DMU,DMU,DMU,DMU,TRD,TRD,TRD,TRD,TRD,TRD	2	0	CU,MG,CA,HEA,HEA	HEA,HEA,CU1,MG,CA,CYN,DMU,DMU,DMU,DMU,DMU	P33517_P33517	1	4	2
3DTU_D	3FYI_B	0.33	255	12.0944	11.7453	0.346	0.9966	0.998	0.9756	100	0	1	X-RAY DIFFRACTION	X-RAY DIFFRACTION	0	2.15	2.2	100	100	1	0	6.3	6.3	1	0	0	0	0	NA	1	0	262	262	1	1063_1063	strain Van Niels ATH 2.4.1	strain Van Niels ATH 2.4.1	2	0	DMU, CU, CU, CD, CD,TRD,TRD,TRD,TRD	HTO,CU1,CU1, CD, CD,DMU,DMU	2	0	DXC,DMU,CU,CU	HEA,CU1,CU1,DMU,DMU	Q03736_Q03736	0	2	2
1M5F_B	1XHY_A	1.08	257	12.0911	11.7423	7.673	0.4274	0.221	0.082	100	0	1	X-RAY DIFFRACTION	X-RAY DIFFRACTION	0	1.95	1.85	110	110	1	0	6.5	6.5	1	0	1	1	2	0	1	0	263	263	1	10116_10116	zitter rats	zitter rats	2	0	ACT, ZN, ZN, ZN, ZN,AM1	SO4,SO4,SO4,SO4,SO4,KAI	2	0	ZN,ZN,AM1	KAI	P19491_P19491	1	3	2
1M5U_A	1MB3_A	0.88	111	8.3963	8.283	0.274	0.9529	0.9573	0.9423	100	0	1	X-RAY DIFFRACTION	X-RAY DIFFRACTION	0	1.87	1.41	100	100	1	0	8	8.5	0	0.5	0	0	0	NA	1	0	124	124	1	155892_155892	strain Stove CB51	strain Stove CB51	1	NA	NA	MG	1	NA	NA	MG	Q9A5I4_Q9A5I4	0	1	1
1IXN_A	1IXP_D	1.43	234	11.3999	11.0951	1.993	0.97	0.969	0.9091	100	0	1	X-RAY DIFFRACTION	X-RAY DIFFRACTION	1	2.3	2.3	100	100	1	0	7.5	7.5	1	0	0	0	0	NA	1	0	242	242	1	562_562	bacterium E3	bacterium E3	2	0	DXP,G3P	PO4,PO4	2	0	DXP,G3P	PO4,PO4	P0A794_P0A794	0	2	2
1M65_A	1PB0_B	1.13	231	11.5046	11.1931	0.458	0.9768	0.9734	0.9298	100	0	1	X-RAY DIFFRACTION	X-RAY DIFFRACTION	0	1.57	1.95	100	100	1	0	8.5	8.5	1	0	0	0	0	NA	1	0	245	245	1	562_562	bacterium E3	bacterium E3	2	0	ZN, NA, NA, NA,SO4	ZN, ZN, ZN,SO4,FMT,FMT,FMT	2	0	ZN	ZN,ZN,ZN	P75914_P75914	0	3	3
1MWC_A	1PMB_B	0.41	152	9.7737	9.5725	0.502	0.9898	0.9902	0.9542	100	0	1	X-RAY DIFFRACTION	X-RAY DIFFRACTION	0	1.7	2.5	150	NA	NA	NA	7.1	NA	NA	NA	0	0	0	NA	1	0	153	153	1	9823_9823	wild boar	wild boar	2	0	HEM,CMO	HEM	2	0	HEM,CMO	HEM	P02189_P02189	0	1	1
1M7E_B	1P3R_A	0.44	147	9.6313	9.4392	0.441	0.9925	0.9949	0.973	100	0	1	X-RAY DIFFRACTION	X-RAY DIFFRACTION	0	2.45	2.1	100	100	1	0	8.5	8	0	0.5	0	0	0	NA	1	0	160	160	1	10090_10090	transgenic mice	transgenic mice	0	NA	NA	NA	1	NA	III	NA	P98078_P98078	1	2	1
1THZ_B	2B1I_A	1.32	585	16.2725	15.6573	1.332	0.9773	0.872	0.7153	100	0	1	X-RAY DIFFRACTION	X-RAY DIFFRACTION	0	1.8	2.02	100	93	0	7	7.2	7.2	1	0	0	0	0	NA	1	0	593	593	1	9031_9031	red junglefowl	red junglefowl	2	0	K,326	K,93A,93A	2	0	326326	93A,93A,93A	P31335_P31335	0	2	2
1S7G_D	1YC2_E	2.3	225	10.8865	10.6144	2.33	0.8388	0.77	0.639	100	0	1	X-RAY DIFFRACTION	X-RAY DIFFRACTION	0	2.3	2.4	100	93	0	7	7.4	7.4	1	0	0	0	0	NA	1	0	253	253	1	2234_2234	strain VC-16	strain VC-16	2	0	ZN, ZN,SO4,SO4,PG4	ZN,APR,NCA,NCA	2	0	ZN,ZN	ZN,APR,NCA,NCA	O30124_O30124	NA	NA	NA
1MAS_A	2MAS_D	0.99	300	12.6253	12.2424	1.071	0.9625	0.9449	0.9018	100	0	1	X-RAY DIFFRACTION	X-RAY DIFFRACTION	0	2.5	2.3	NA	293	NA	NA	NA	7.5	NA	NA	1	1	2	1	1	0	314	314	1	5656_5656	Crithidia fasciculata	Crithidia fasciculata	2	0	K	CA,PIR	1	NA	NA	CA,PIR	Q27546_Q27546	0	4	4
3MBA_A	4MBA_A	0.38	145	9.5732	9.3848	0.377	0.9937	0.9966	0.9829	100	0	1	X-RAY DIFFRACTION	X-RAY DIFFRACTION	1	2	2	NA	NA	NA	NA	NA	NA	NA	NA	0	0	0	NA	1	0	147	147	1	6502_6502	slug sea hare	slug sea hare	2	0	ACE, F,HEM	ACE,HEM,IMD	2	0	HEM	HEM,IMD	P02210_P02210	0	1	1
1M6W_A	1MP0_B	0.69	370	13.8234	13.3642	0.692	0.9918	0.9873	0.929	100	0	1	X-RAY DIFFRACTION	X-RAY DIFFRACTION	0	2.3	2.2	100	100	1	0	7.1	6.9	0	0.2	0	0	0	NA	1	0	373	373	1	9606_9606	man	man	2	0	ZN, ZN, K,PO4,PO4,PO4,12H	ZN, ZN, K,PO4,NAD	2	0	ZN,ZN,12H,12H	ZN,ZN,NAD	P11766_P11766	0	2	2
1RBY_B	4EW2_A	1.21	199	10.9059	10.6325	1.206	0.9325	0.8762	0.7463	100	0	1	X-RAY DIFFRACTION	X-RAY DIFFRACTION	0	2.101	1.602	100	100	1	0	6	4.2	0	1.8	0	0	0	NA	1	0	209	209	1	9606_9606	man	man	2	0	KEU,GAR	PO4,SO4,SO4,DXY	2	0	KEU,GAR	DXY	P22102_P22102	1	2	1
1MFI_A	2GDG_B	0.45	113	8.5399	8.4173	0.449	0.9874	0.9978	0.9364	100	0	1	X-RAY DIFFRACTION	X-RAY DIFFRACTION	0	1.8	1.45	298	100	0	198	7	7	1	0	0	0	0	NA	1	0	114	114	1	10090_10090	transgenic mice	transgenic mice	1	NA	FHC	NA	1	NA	FHC,FHC	NA	P34884_P34884	0	3	3
4MJY_A	4MKU_A	0.16	170	10.2567	10.0248	0.166	0.9816	0.9828	0.9813	100	0	1	X-RAY DIFFRACTION	X-RAY DIFFRACTION	0	1.4	1.3	100	100	1	0	9	9	1	0	1	1	2	1	1	0	176	176	1	8400_8400	bullfrogs	bullfrogs	2	0	FE, FE, FE, FE, FE, FE, FE, FE, MG, MG, MG, CL, CL, CL, CL, CL	MG, MG, MG, MG, MG, MG, MG, MG, MG, MG, MG, CL, CL, CL, CL, CL, CL, CL, CL, CL, CL, CL, CL, CL	2	0	FE,FE,FE,FE	MG,MG,MG	P07798_P07798	1	4	24
1MG2_I	1MG3_E	0.27	381	14.0655	13.5909	0.275	0.9985	0.9993	0.9889	100	0	1	X-RAY DIFFRACTION	X-RAY DIFFRACTION	0	2.25	2.4	100	100	1	0	5	5	1	0	1	1	2	1	1	0	390	390	1	266_266	strain Stanier 381	strain Stanier 381	2	1	PO4	PO4	0	NA	NA	NA	P29894_P29894	NA	NA	NA
2GC4_P	2MTA_C	1.05	143	9.3366	9.1633	1.05	0.9796	0.9779	0.9507	100	0	1	X-RAY DIFFRACTION	X-RAY DIFFRACTION	0	1.9	2.4	298	NA	NA	NA	5.5	NA	NA	NA	0	0	0	NA	1	0	147	147	1	266_266	strain Stanier 381	strain Stanier 381	2	0	NA,HEM	HEM	2	1	HEM	HEM	P29899_P29899	NA	NA	NA
1IZ7_A	1K5P_A	0.51	293	12.7582	12.3668	0.52	0.9899	0.9898	0.9034	100	0	1	X-RAY DIFFRACTION	X-RAY DIFFRACTION	0	1.58	1.8	NA	100	NA	NA	NA	NA	NA	NA	0	0	0	NA	1	0	295	295	1	13689_13689	Sphingomonas paucimobilis (Pseudomonas paucimobilis)	Sphingomonas paucimobilis (Pseudomonas paucimobilis)	2	0	CL, CA, CA, CA	CL, CL, MG, MG, MG	1	NA	CA,CA	NA	P51698_P51698	1	2	1
1OAO_B	3I01_D	0.48	669	17.0645	16.3989	0.483	0.9975	0.9944	0.9851	100	0	1	X-RAY DIFFRACTION	X-RAY DIFFRACTION	0	1.9	2.15	100	100	1	0	7.2	7.6	0	0.4	0	0	0	NA	1	0	674	674	1	1525_1525	Moorella thermoacetica (Fontaine et al. 1942) Collins et al. 1994	Moorella thermoacetica (Fontaine et al. 1942) Collins et al. 1994	2	0	SO4,SO4,SO4,SO4,SO4,SO4,SO4,SO4,SO4,SO4,BCT,FE2,SF4,SF4,XCC,FOR,GOL,GOL	SF4,XCC,GOL	2	0	SF4,SF4,XCC,BCT,FE2	SF4,SF4,XCC	P27989_P27989	0	4	4
1OAO_D	3I01_P	2.77	368	7.776	7.7022	7.138	0.7214	0.5395	0.443	100	0	1	X-RAY DIFFRACTION	X-RAY DIFFRACTION	0	1.9	2.15	100	100	1	0	7.2	7.6	0	0.4	0	0	0	NA	1	0	729	729	1	1525_1525	Moorella thermoacetica (Fontaine et al. 1942) Collins et al. 1994	Moorella thermoacetica (Fontaine et al. 1942) Collins et al. 1994	2	0	NI, NI,ACT,SO4,SO4,SO4,SO4,SF4,GOL	SF4,CU1, NI,ACT, NA	2	0	SF4	SF4,CU1	P27988_P27988	0	4	4
1MQW_A	1MR2_A	0.57	183	10.3804	10.1405	0.568	0.9756	0.9733	0.9532	100	0	1	X-RAY DIFFRACTION	X-RAY DIFFRACTION	1	2.3	2.3	93	93	1	0	7.5	7.5	1	0	0	0	0	NA	1	0	207	207	1	1773_1773	strain H37Rv	strain H37Rv	2	0	MN, MN, MN,ADV	MN,A12	2	0	MN,MN,MN,ADV	MN,A12	O33199_O33199	0	2	2
1MKA_B	4KEH_B	0.61	164	10.1006	9.8786	0.616	0.987	0.9818	0.9606	100	0	1	X-RAY DIFFRACTION	X-RAY DIFFRACTION	0	2	1.901	NA	NA	NA	NA	NA	8	NA	NA	0	0	0	NA	1	0	171	171	1	562_562	bacterium E3	bacterium E3	2	0	DAC	1R3	2	0	DAC,DAC	1R3,1R3	P0A6Q3_P0A6Q3	NA	2	NA
1MKF_B	2NZ1_X	0.82	369	13.8713	13.409	0.816	0.9875	0.9616	0.8538	100	0	1	X-RAY DIFFRACTION	X-RAY DIFFRACTION	0	2.1	2.5	110	173	0	63	5.1	4.1	0	1	0	0	0	NA	1	0	382	382	1	33708_33708	murine herpesvirus type 68	murine herpesvirus type 68	0	NA	NA	NA	0	NA	NA	NA	O41925_O41925	0	4	4
1MKI_B	2OSU_A	0.61	286	11.905	11.5681	3.602	0.9273	0.9201	0.8639	100	0	1	X-RAY DIFFRACTION	X-RAY DIFFRACTION	0	2	2.29	100	100	1	0	7.5	7.5	1	0	1	0	1	NA	1	0	330	330	1	1423_1423	strain 168	strain 168	2	0	MSE,MSE,MSE,SEP,MSE,MSE,MSE,MSE,MSE,MSE,MSE,MSE,MSE,EDO	MSE,MSE,MSE,MSE,MSE,MSE,MSE,MSE,MSE,MSE,MSE,MSE,DON	1	NA	NA	DON	O31465_O31465	0	4	4
2V2D_A	2V2H_B	1.25	236	11.564	11.2488	1.249	0.9709	0.9398	0.8402	100	0	1	X-RAY DIFFRACTION	X-RAY DIFFRACTION	0	2.3	1.18	100	100	1	0	8.2	5.5	0	2.7	1	1	2	1	1	0	242	242	1	5702_5702	Trypanosoma brucei subsp. brucei	Trypanosoma brucei subsp. brucei	2	0	PO4	PGA, CL	1	NA	NA	PGA	P04789_P04789	0	3	3
2H21_B	2H2J_A	1.85	410	14.0226	13.5507	1.861	0.949	0.8528	0.7086	100	0	1	X-RAY DIFFRACTION	X-RAY DIFFRACTION	1	2.45	2.45	95	95	1	0	6.8	6.8	1	0	0	0	0	NA	1	0	440	440	1	3888_3888	peas	peas	2	0	SAM	SFG,MLZ	2	0	SAM	SFG,MLZ	Q43088_Q43088	0	3	3
1MML_A	1QAI_A	1.61	246	11.7621	11.4342	1.607	0.9643	0.9223	0.7908	100	0	1	X-RAY DIFFRACTION	X-RAY DIFFRACTION	0	1.8	2.3	NA	100	NA	NA	NA	7.5	NA	NA	0	0	0	NA	1	0	265	265	1	11801_11801	rat Moloney murine leukemia virus MoMuLV	rat Moloney murine leukemia virus MoMuLV	1	NA	NA	HG, HG	1	NA	NA	NUC,NUC	P03355_P03355	NA	2	NA
1MNP_A	3M8M_A	0.38	356	13.7209	13.2682	0.38	0.997	0.9972	0.9804	100	0	1	X-RAY DIFFRACTION	X-RAY DIFFRACTION	0	2	1.05	NA	113	NA	NA	NA	6.5	NA	NA	0	0	0	NA	1	0	357	357	1	5306_5306	White-rot fungus	White-rot fungus	2	0	NAG,NAG, CA, CA, MN,HEM	NAG,NAG,MAN, CA, CA,GOL,GOL,HEM	2	0	CA,CA,MN,HEM	MAN,CA,CA,HEM	Q02567_Q02567	0	1	1
3CWH_A	4A8I_A	0.43	385	14.119	13.641	0.433	0.9963	0.9987	0.9359	100	0	0	NEUTRON DIFFRACTION	X-RAY DIFFRACTION	0	2.2	0.95	293	100	0	193	8	7	0	1	0	0	0	NA	1	0	388	388	NA	no_data_1929	NA	VKM Ac-1089	2	0	XUL, MG, MG, OH	EDO, CO, CO	1	NA	NA	CO,CO	P24300_P24300	0	4	4
1MO1_D	1MU4_A	0.73	85	7.412	7.3615	0.708	0.9261	0.939	0.8576	100	0	1	X-RAY DIFFRACTION	X-RAY DIFFRACTION	1	1.8	1.8	100	297	0	197	6.5	6.5	1	0	0	0	0	NA	1	0	87	87	1	1423_1423	strain 168	strain 168	2	0	MSE,MSE,MSE,SO4,SO4,SO4,GOL,GOL,GOL	SO4	0	NA	NA	NA	O06976_O06976	0	4	4
1MO9_B	3Q6J_A	0.39	521	15.7205	15.1404	0.389	0.9977	1	0.9531	100	0	1	X-RAY DIFFRACTION	X-RAY DIFFRACTION	0	1.65	1.92	93	100	0	7	6.5	6.5	1	0	0	0	0	NA	1	0	523	523	1	78245_78245	Xanthomonas sp. Py2	Xanthomonas sp. Py2	2	0	FAD,KPC	NAP,FAD,KPC, MG,BCT,CO2	2	0	KPC,FAD,KPC	NAP,FAD,KPC,MG,BCT	Q56839_Q56839	0	2	2
1TJO_B	1TKP_D	0.22	174	10.3584	10.1199	0.223	0.998	1	0.9986	100	0	1	X-RAY DIFFRACTION	X-RAY DIFFRACTION	0	1.6	2.2	100	100	1	0	7.5	7.5	1	0	0	0	0	NA	1	0	182	182	1	2242_2242	strain HPC1-2 [[Halobacterium piscisalsi]]	strain HPC1-2 [[Halobacterium piscisalsi]]	2	0	SO4, FE, FE, MG	FE, FE, FE, FE, FE, FE, FE, FE	2	0	FE	FE,FE,FE,FE	Q9HMP7_Q9HMP7	0	12	12
4AB0_B	4CQK_D	0.95	43	4.771	4.8922	0.961	0.8798	0.9255	0.867	100	0	1	X-RAY DIFFRACTION	X-RAY DIFFRACTION	0	1.636	1.6	100	100	1	0	9	7	0	2	0	0	0	NA	1	0	47	47	1	4087_4087	winged tobacco	winged tobacco	2	0	PO4	PIO,SO4	1	NA	NA	PIO	Q8GTM0_Q8GTM0	1	1	14
1MS0_B	1MS3_A	1.18	622	16.7083	16.0654	1.185	0.982	0.8808	0.6621	100	0	1	X-RAY DIFFRACTION	X-RAY DIFFRACTION	0	2.5	1.65	100	100	1	0	7.5	7.5	1	0	1	1	2	1	1	0	648	648	1	5693_5693	Trypanosoma cruzi	Trypanosoma cruzi	1	NA	LAT,DAN	NA	1	NA	LAT,DAN	NA	Q26966_Q26966	0	1	1
1XK4_E	4GGF_K	0.41	88	7.5466	7.4875	0.518	0.9812	0.9944	0.9494	100	0	1	X-RAY DIFFRACTION	X-RAY DIFFRACTION	0	1.8	1.6	100	100	1	0	4.2	6.5	0	2.3	1	0	1	NA	1	0	93	93	1	9606_9606	man	man	2	0	CA, CA	SO4, CA,GOL	2	0	CA,CA	CA,MN,MN	P05109_P05109	0	4	4
1S4M_B	2I1L_A	1.57	254	11.5714	11.2557	NA	NA	NA	NA	100	0	1	X-RAY DIFFRACTION	X-RAY DIFFRACTION	0	2.1	2.5	100	100	1	0	7.5	7.5	1	0	0	0	0	NA	1	0	293	293	1	2336_2336	strain MSB8	strain MSB8	2	0	LUM	MSE,MSE,MSE,MSE,MSE,MSE	1	NA	LUM	NA	Q9WZW1_Q9WZW1	0	1	1
1YTT_B	2MSB_B	0.94	107	8.0347	7.9444	1.185	0.9351	0.9381	0.885	100	0	1	X-RAY DIFFRACTION	X-RAY DIFFRACTION	0	1.8	1.7	110	NA	NA	NA	NA	NA	NA	NA	0	0	0	NA	1	0	115	115	0	10116_10117	zitter rats	roof rat	2	0	YB, YB	NAG,BMA,MAN,MAN,MAN,MAN,MAN, CA, CA, CA	1	NA	NA	MAN,CA,CA,CA	P19999_P19999	0	1	1
1MT1_H	1N13_F	0.28	112	8.5038	8.3836	0.278	0.9506	0.9554	0.9487	100	0	1	X-RAY DIFFRACTION	X-RAY DIFFRACTION	0	2.2	1.4	100	100	1	0	7	7	1	0	0	0	0	NA	1	0	113	113	1	2190_2190	strain JAL-1	strain JAL-1	2	0	PYR,MSE,MSE,MSE,MSE,MSE	PYR,AG2,MRD	2	1	AG2	AG2	Q57764_Q57764	0	6	6
1MT3_A	1MTZ_A	0.62	289	12.6916	12.3045	0.625	0.9633	0.9517	0.8897	100	0	1	X-RAY DIFFRACTION	X-RAY DIFFRACTION	0	2	1.8	100	100	1	0	6	7.5	0	1.5	0	0	0	NA	1	0	293	293	1	2303_2303	strain AMRC-C165	strain AMRC-C165	1	NA	MSE,MSE,MSE,MSE,MSE,MSE,MSE,MSE,MSE,MES	NA	0	NA	NA	NA	P96084_P96084	0	1	1
1N49_C	2FNT_B	0.99	97	7.8506	7.7721	0.994	0.9481	0.9571	0.8712	100	0	1	X-RAY DIFFRACTION	X-RAY DIFFRACTION	0	2.2	1.44	200	200	1	0	6.2	6.2	1	0	1	1	2	0	1	0	99	99	1	11676_11676	human immunodeficiency virus-1 HIV-1	human immunodeficiency virus-1 HIV-1	1	NA	NA	PO4,PO4,PO4,ACT	2	0	RIT	III	P03369_P03369	1	2	3
4I36_A	4I7E_B	0.53	317	13.1427	12.7269	0.529	0.9906	0.9835	0.9224	100	0	1	X-RAY DIFFRACTION	X-RAY DIFFRACTION	0	2.3	2	100	100	1	0	8.5	5.6	0	2.9	1	1	2	1	1	0	319	319	1	1422_1422	strain R-35646	strain R-35646	1	NA	NA	PEP	1	NA	NA	PEP,PEP	P00512_P00512	0	4	4
1NOP_B	1RGU_B	0.64	427	14.6275	14.1171	0.157	0.9972	0.9977	0.9965	100	0	1	X-RAY DIFFRACTION	X-RAY DIFFRACTION	0	2.3	2.22	100	100	1	0	7.8	7.8	1	0	1	1	2	0	1	0	485	485	1	9606_9606	man	man	2	0	VO4	VO4,OTS	2	0	NUC,VO4	NUC,VO4,OTS	Q9NUW8_Q9NUW8	NA	NA	NA
1XG3_D	1XG4_C	0.86	275	12.1903	11.8351	1.338	0.9648	0.9582	0.9172	100	0	1	X-RAY DIFFRACTION	X-RAY DIFFRACTION	0	1.9	1.6	100	100	1	0	6	6	1	0	1	1	2	1	1	0	295	295	1	562_562	bacterium E3	bacterium E3	1	NA	MG,PYR,SIN	NA	1	NA	PYR	NA	P77541_P77541	0	4	4
3A6S_B	3A6T_A	2.03	112	7.967	7.8811	2.083	0.855	0.8524	0.75	100	0	1	X-RAY DIFFRACTION	X-RAY DIFFRACTION	0	1.8	1.96	100	100	1	0	7.5	5.6	0	1.9	0	0	0	NA	1	0	129	129	1	83333_83333	Escherichia coli K12	Escherichia coli K12	2	0	TLA	SUC, NA,SO4,SO4,8OG	1	NA	NA	8OG	P08337_P08337	1	2	1
2W3B_B	4M6J_A	1.35	180	10.355	10.1167	1.349	0.943	0.8696	0.6957	100	0	1	X-RAY DIFFRACTION	X-RAY DIFFRACTION	0	1.27	1.201	100	100	1	0	8.75	9.5	0	0.75	0	0	0	NA	1	0	187	187	1	9606_9606	man	man	2	0	NDP,VG9,FOL, K	NDP	2	0	NDP,VG9	NDP	P00374_P00374	0	1	1
1MWR_B	1VQQ_B	1.7	615	16.4509	15.8243	1.735	0.9406	0.8316	0.6856	100	0	1	X-RAY DIFFRACTION	X-RAY DIFFRACTION	0	2.45	1.8	100	100	1	0	7	7	0	0	1	1	2	1	1	0	646	646	1	1280_1280	Streptococcus aureus	Streptococcus aureus	2	0	MSE,MSE,MSE,MSE,MSE,MSE,MSE,MSE,MSE,MSE,MSE,MSE,MSE,MSE,MSE, CD, CD, CL, CL	CD, CD, CD, CD, CD, CL, CL, CL	0	NA	NA	NA	Q93IC2_Q2PF50	0	2	2
1Z59_A	1Z5C_B	2.44	349	10.7997	10.5331	3.34	0.8518	0.6824	0.5115	100	0	1	X-RAY DIFFRACTION	X-RAY DIFFRACTION	0	2.1	2.2	100	100	1	0	7.5	8	0	0.5	0	0	0	NA	1	0	469	469	1	2286_2286	strain B12	strain B12	2	0	MSE,MSE,MSE,MSE,MSE, MG,ADP	MSE,MSE,MSE,MSE,MSE, MG,PO4,ADP	2	1	ADP	ADP	O05207_O05207	1	1	2
1ZV2_A	2DWS_A	0.36	327	13.2961	12.8705	0.359	0.9973	0.9954	0.9855	100	0	1	X-RAY DIFFRACTION	X-RAY DIFFRACTION	0	1.74	1.85	100	100	1	0	8.4	8.4	1	0	0	0	0	NA	1	0	328	328	1	1063_1063	strain Van Niels ATH 2.4.1	strain Van Niels ATH 2.4.1	2	0	CU, CU, MG, MG, MG	CU, CU,NO2	2	0	CU,CU,MG	CU,CU,NO2	Q53239_Q53239	0	3	3
1N05_A	1N08_B	2.13	133	8.7281	8.5936	2.31	0.8093	0.7871	0.6726	100	0	1	X-RAY DIFFRACTION	X-RAY DIFFRACTION	0	2.1	1.6	100	100	1	0	6.5	8	0	1.5	0	0	0	NA	1	0	163	163	1	4896_4896	fission yeast	fission yeast	1	NA	NA	ZN,ADP	1	NA	NA	ZN,ADP	O74866_O74866	1	1	2
1T9C_A	1T9D_C	0.35	574	16.2558	15.6417	0.354	0.9983	0.9965	0.9743	100	0	1	X-RAY DIFFRACTION	X-RAY DIFFRACTION	0	2.34	2.3	100	100	1	0	7	7	1	0	0	0	0	NA	1	0	677	677	1	4932_4932	yeast	yeast	2	0	K, MG,1SM,FAD,P22	K, MG,1MM,FAD,PYD,1MM,P22	2	0	MG,1SM,FAD,P22,1SM	MG,1MM,FAD,PYD,1MM,P22,PYD	P07342_P07342	0	2	2
1AP5_B	1XIL_A	0.46	198	10.9311	10.6562	0.467	0.9924	0.9908	0.9592	100	0	1	X-RAY DIFFRACTION	X-RAY DIFFRACTION	0	2.2	1.53	100	100	1	0	7.8	7.8	1	0	1	1	2	0	1	0	198	198	1	9606_9606	man	man	2	0	MN	YOF,YOF,YOF,YOF,YOF,YOF,YOF,YOF, MN	2	1	MN	MN	P04179_P04179	0	4	4
1PDK_A	3ME0_A	1.03	212	11.1484	10.8596	1.033	0.9653	0.9472	0.8439	100	0	1	X-RAY DIFFRACTION	X-RAY DIFFRACTION	0	2.4	2.03	100	100	1	0	4.6	7.3	0	2.7	0	0	0	NA	1	0	218	218	1	562_562	bacterium E3	bacterium E3	1	NA	NA	MSE,MSE,MSE	0	NA	NA	NA	P15319_P15319	0	2	2
1N0U_A	3B82_A	3.23	465	9.4424	9.2624	15.075	0.6315	0.5502	0.4662	100	0	1	X-RAY DIFFRACTION	X-RAY DIFFRACTION	0	2.12	2.35	100	100	1	0	7.2	7.2	1	0	0	0	0	NA	1	0	842	842	1	4932_4932	yeast	yeast	2	0	SO1	DDE	1	NA	SO1	NA	P32324_P32324	NA	1	NA
1N22_B	1N23_B	0.8	513	15.4409	14.8787	0.828	0.9778	0.9677	0.9464	100	0	1	X-RAY DIFFRACTION	X-RAY DIFFRACTION	1	2.4	2.4	100	100	1	0	6.6	6.6	1	0	0	0	0	NA	1	0	549	549	1	38868_38868	garden sage	garden sage	2	0	MG, MG, MG, MG,7A8,POP	MG, MG, MG,2BN,POP	2	0	MG,MG,MG,MG,7A8,POP	MG,MG,MG,2BN,POP	O81192_O81192	0	2	2
3KMJ_A	3KMT_C	1.78	106	7.4742	7.4198	4.275	0.8864	0.8845	0.813	100	0	1	X-RAY DIFFRACTION	X-RAY DIFFRACTION	0	1.85	1.78	160	160	1	0	4.6	6.3	0	1.7	0	0	0	NA	1	0	119	119	1	10506_10506	Paramecium bursaria Chlorella virus PBCV-1	Paramecium bursaria Chlorella virus PBCV-1	2	0	SO4,SO4	SAH	1	NA	NA	III,SAH	O41094_O41094	1	2	4
2GMP_B	2GNM_B	1.21	226	11.2324	10.9382	1.516	0.9406	0.9296	0.8697	100	0	1	X-RAY DIFFRACTION	X-RAY DIFFRACTION	0	2.5	1.95	100	298	0	198	7.2	6.5	0	0.7	0	0	0	NA	1	0	252	252	1	182271_182271	Pterocarpus angolensis DC.	Pterocarpus angolensis DC.	2	0	PCA,NAG,MAN	PCA, CA, MN	2	0	NAG,MAN	CA,MN	Q8GSD2_Q8GSD2	0	1	1
1S8C_B	3HOK_B	1.52	205	10.7234	10.4617	1.722	0.9602	0.9477	0.8628	100	0	1	X-RAY DIFFRACTION	X-RAY DIFFRACTION	1	2.19	2.19	119	100	0	19	7.5	7.25	0	0.25	0	0	0	NA	1	0	233	233	1	9606_9606	man	man	1	NA	NA	HEM,Q80	1	NA	NA	HEM,Q80	P09601_P09601	0	1	1
1N4G_A	2IJ5_E	1.17	377	13.7407	13.2867	1.512	0.9708	0.9399	0.801	100	0	1	X-RAY DIFFRACTION	X-RAY DIFFRACTION	0	1.8	1.6	100	100	1	0	6.3	7	0	0.7	0	0	0	NA	1	0	396	396	1	1773_1773	strain H37Rv	strain H37Rv	2	0	HEM,PYZ	SO4,HEM	2	0	HEM,PYZ	HEM	P9WPP7_P9WPP7	0	2	2
1N5W_A	1N62_D	0.8	156	9.7725	9.5714	1.321	0.977	0.9811	0.9497	100	0	1	X-RAY DIFFRACTION	X-RAY DIFFRACTION	0	1.5	1.09	110	110	1	0	7.3	7.3	1	0	0	0	0	NA	1	0	166	166	1	504832_504832	Oligotropha carboxidovorans strain OM5	Oligotropha carboxidovorans strain OM5	2	0	PO4,FES,FES	FES,FES	2	1	FES,FES,MCN,FAD	FES,FES,MCN,FAD	P19921_P19921	0	6	6
1N5W_E	1N62_B	1.26	784	17.8777	17.1602	1.528	0.9779	0.9627	0.8551	100	0	1	X-RAY DIFFRACTION	X-RAY DIFFRACTION	0	1.5	1.09	110	110	1	0	7.3	7.3	1	0	0	0	0	NA	1	0	809	809	1	504832_504832	Oligotropha carboxidovorans strain OM5	Oligotropha carboxidovorans strain OM5	2	0	CUM,MCN	CUB,MCN	2	0	CUM,MCN	CUB,MCN	P19919_P19919	0	6	6
1N5W_C	1N62_F	0.51	285	12.6244	12.2416	0.506	0.9935	0.9965	0.9073	100	0	1	X-RAY DIFFRACTION	X-RAY DIFFRACTION	0	1.5	1.09	110	110	1	0	7.3	7.3	1	0	0	0	0	NA	1	0	288	288	1	504832_504832	Oligotropha carboxidovorans strain OM5	Oligotropha carboxidovorans strain OM5	2	1	FAD	FAD	2	1	FAD	FAD	P19920_P19920	0	6	6
1N7G_D	1N7H_A	1.18	311	13.0137	12.6061	1.006	0.9224	0.8822	0.8097	100	0	1	X-RAY DIFFRACTION	X-RAY DIFFRACTION	0	2.2	1.8	100	100	1	0	6.4	6.4	1	0	0	0	0	NA	1	0	381	381	1	3702_3702	thale-cress	thale-cress	2	0	NDP	NDP,GDP	2	0	NDP,NDP	NDP,GDP	P93031_P93031	0	4	4
1N7Z_B	1N80_B	1.46	322	13.0505	12.6405	1.506	0.9236	0.8453	0.6776	100	0	1	X-RAY DIFFRACTION	X-RAY DIFFRACTION	0	2	2.45	100	100	1	0	7	7	1	0	0	0	0	NA	1	0	334	334	1	10665_10665	phage T4	phage T4	2	0	MSE,MSE,MSE,MSE,MSE,MSE,MSE,MSE,MSE,MSE,MSE,MSE, CL, CL, CL, CL, CL, CL	CL, CL, CL, CL, CL, CL	2	1	CL,CL	CL,CL	P19062_P19062	1	2	4
2Q8X_B	3MSG_A	0.35	327	13.2961	12.8705	0.35	0.9913	0.9871	0.9705	100	0	1	X-RAY DIFFRACTION	X-RAY DIFFRACTION	0	1.45	1.5	95	95	1	0	6.5	6.5	1	0	0	0	0	NA	1	0	331	331	NA	no_data_1422	NA	strain R-35646	2	0	NA,GOL,GOL,GOL,GOL	XYP,XYP,XYP, NA,ACT,GOL,GOL,GOL,GOL	1	NA	NA	XYP,XYP,XYP	Q09LY9_Q09LY9	0	1	1
1FZC_C	3E1I_F	0.99	286	12.6041	12.2225	1.125	0.975	0.9601	0.9132	100	0	1	X-RAY DIFFRACTION	X-RAY DIFFRACTION	1	2.3	2.3	100	100	1	0	7	8.5	0	1.5	0	0	0	NA	1	0	319	319	1	9606_9606	man	man	2	1	CA	CA	2	0	III,CA	CA	P02679_P02679	NA	NA	NA
1RMT_D	1RMY_A	1.85	202	10.7429	10.48	1.997	0.969	0.9593	0.9127	100	0	1	X-RAY DIFFRACTION	X-RAY DIFFRACTION	0	1.4	1.75	100	100	1	0	7.2	7.2	1	0	0	0	0	NA	1	0	212	212	1	562_562	bacterium E3	bacterium E3	2	0	MG,ADN	MG,DCZ	2	0	MG,ADN	MG,DCZ	P0AE22_P0AE22	0	4	4
1OBZ_B	1W9E_A	1.62	159	9.7472	9.5477	1.617	0.9064	0.843	0.6921	100	0	1	X-RAY DIFFRACTION	X-RAY DIFFRACTION	0	1.7	1.56	100	100	1	0	4.6	7.5	0	2.9	0	0	0	NA	1	0	166	166	1	9606_9606	man	man	2	0	ACT,ACT	BEZ	1	NA	NA	III,III	O00560_O00560	1	3	5
1GU7_B	4WAS_B	1.2	363	13.8192	13.3603	1.204	0.9715	0.8853	0.7445	100	0	1	X-RAY DIFFRACTION	X-RAY DIFFRACTION	1	1.7	1.7	100	80	0	20	6.5	7	0	0.5	0	0	0	NA	1	0	364	364	1	5482_5482	Yeast	Yeast	2	0	SO4,SO4,SO4,SO4,SO4,SO4,GOL,GOL,GOL,GOL	NAP,COO	1	NA	NA	COO,NAP,COO	Q8WZM3_Q8WZM3	0	2	2
1NAQ_D	3X3U_C	1.2	101	7.9384	7.8543	1.199	0.9203	0.9119	0.781	100	0	1	X-RAY DIFFRACTION	X-RAY DIFFRACTION	0	1.7	2.09	100	100	1	0	7.5	NA	NA	NA	0	0	0	NA	1	0	112	112	0	562_83333	bacterium E3	Escherichia coli K12	1	NA	HG, HG,MBO	NA	0	NA	NA	NA	P69488_P69488	0	6	6
1NB5_D	8PCH_A	0.67	218	11.3219	11.0221	1.36	0.9633	0.9466	0.8727	100	0	1	X-RAY DIFFRACTION	X-RAY DIFFRACTION	0	2.4	2.1	90	289	0	199	4.2	4.8	0	0.6	0	0	0	NA	1	0	220	220	1	9823_9823	wild boar	wild boar	2	1	NAG,NAG,BMA	NAG,NAG,BMA	2	0	III	III,BMA	O46427_O46427	1	3	2
1NCA_N	4DGR_A	0.45	387	14.1155	13.6377	0.591	0.9952	0.9942	0.9833	100	0	1	X-RAY DIFFRACTION	X-RAY DIFFRACTION	0	2.5	1.551	NA	100	NA	NA	NA	6.9	NA	NA	0	0	0	NA	1	0	389	389	1	384509_384509	Influenza A virus (strain A/Tern/Australia/G70C/1975 H11N9)	Influenza A virus (strain A/Tern/Australia/G70C/1975 H11N9)	2	0	NAG,NAG,BMA,MAN,MAN,MAN,NAG,NAG, CA	NAG,NAG,BMA,MAN,MAN,MAN,MAN,MAN,MAN,NAG,NAG,NAG,NAG,BMA,BGC,GLC,BGC,BGC,3LV,PO4, CA, CA, K	2	0	CA	NAG,GLC,BGC,BGC,3LV,CA	P03472_P03472	1	12	4
1NCH_A	1NCI_B	0.98	92	7.4825	7.4275	0.977	0.9476	0.9583	0.9036	100	0	1	X-RAY DIFFRACTION	X-RAY DIFFRACTION	1	2.1	2.1	NA	NA	NA	NA	NA	NA	NA	NA	0	0	0	NA	1	0	110	110	1	10090_10090	transgenic mice	transgenic mice	1	NA	YB	NA	0	NA	NA	NA	P15116_P15116	0	2	2
1ND0_F	1RUM_H	0.92	221	11.4294	11.1227	1.296	0.9613	0.9178	0.7917	100	0	1	X-RAY DIFFRACTION	X-RAY DIFFRACTION	0	2.45	1.48	100	100	1	0	5.5	8.5	0	3	0	0	0	NA	1	0	222	222	1	10090_10090	transgenic mice	transgenic mice	2	0	SO4	BEZ,GOL,GOL,GOL	1	NA	DP4	NA	P01865_P01865	1	4	2
1NDH_A	3W5H_A	1.25	259	11.781	11.4519	NA	NA	NA	NA	100	0	1	X-RAY DIFFRACTION	X-RAY DIFFRACTION	0	2.1	0.78	NA	40	NA	NA	NA	7	NA	NA	0	0	0	NA	1	0	272	272	1	9823_9823	wild boar	wild boar	2	0	FAD	FAD,GOL,GOL,GOL,GOL	2	1	FAD	FAD	P83686_P83686	0	1	1
1NDL_C	1NSQ_B	0.43	151	9.7456	9.5462	0.433	0.9919	0.9983	0.9719	100	0	1	X-RAY DIFFRACTION	X-RAY DIFFRACTION	0	2.4	2.18	NA	NA	NA	NA	NA	NA	NA	NA	0	0	0	NA	1	0	153	153	1	7227_7227	fruit fly	fruit fly	1	NA	NA	HIP	0	NA	NA	NA	P08879_P08879	0	6	6
2WDQ_I	2WU2_A	0.15	587	16.3812	15.7591	0.148	0.9997	1	0.9991	100	0	1	X-RAY DIFFRACTION	X-RAY DIFFRACTION	0	2.4	2.5	100	100	1	0	8.5	8.5	1	0	0	0	0	NA	1	0	588	588	1	562_562	bacterium E3	bacterium E3	2	0	FAD,TEO, NA,SO4	FAD,TEO, NA	2	1	FAD,TEO	FAD,TEO	P0AC41_P0AC41	0	12	12
2WDQ_J	2WU2_J	0.14	237	11.7519	11.4246	0.137	0.9994	1	0.9989	100	0	1	X-RAY DIFFRACTION	X-RAY DIFFRACTION	0	2.4	2.5	100	100	1	0	8.5	8.5	1	0	0	0	0	NA	1	0	238	238	1	562_562	bacterium E3	bacterium E3	2	1	FES,SF4,F3S	FES,SF4,F3S	2	1	FES,SF4,F3S,CBE	FES,SF4,F3S,CBE	P07014_P07014	0	12	12
2WDQ_D	2WU2_L	0.24	104	8.2056	8.1044	0.235	0.9961	1	0.9929	100	0	1	X-RAY DIFFRACTION	X-RAY DIFFRACTION	0	2.4	2.5	100	100	1	0	8.5	8.5	1	0	0	1	1	NA	1	0	115	115	1	562_562	bacterium E3	bacterium E3	0	NA	NA	NA	2	1	HEM,CBE	HEM,CBE	P0AC44_P0AC44	0	12	12
1NF6_E	1NFV_L	0.44	169	10.231	10.0007	0.435	0.9928	0.9912	0.9647	100	0	1	X-RAY DIFFRACTION	X-RAY DIFFRACTION	0	2.35	1.95	100	100	1	0	5.5	5.5	1	0	0	0	0	NA	1	0	179	179	1	876_876	strain Adams Essex 6	strain Adams Essex 6	2	0	SO4, FE,SO4	FE, FE,SO4,SO4,SO4,SO4,FEC	2	0	FE,FEC	FE,FE,FEC	Q93PP9_Q93PP9	1	2	24
1NHE_C	1NQI_C	1.03	121	8.7517	8.6156	1.481	0.9685	0.9675	0.9492	100	0	1	X-RAY DIFFRACTION	X-RAY DIFFRACTION	0	2.5	2	100	100	1	0	5.5	5.5	1	0	0	0	0	NA	1	0	123	123	1	10090_10090	transgenic mice	transgenic mice	2	0	CA,PG4	CA	2	1	CA	CA	P29752_P29752	NA	NA	NA
1NFF_B	1NFQ_A	0.3	243	11.8683	11.5336	0.301	0.9974	0.998	0.9857	100	0	1	X-RAY DIFFRACTION	X-RAY DIFFRACTION	0	1.8	2.4	100	298	0	198	7	7.5	0	0.5	1	1	2	1	1	0	260	260	1	1773_1773	strain H37Rv	strain H37Rv	2	0	NAD	NAI,AE2	2	0	NAD	NAI,AE2	P9WGT1_P9WGT1	0	4	4
1NHW_B	2NQ8_A	0.51	228	11.5727	11.2569	0.514	0.9921	0.9924	0.9367	100	0	1	X-RAY DIFFRACTION	X-RAY DIFFRACTION	0	2.35	2.5	120	121	0	1	5.6	5.6	1	0	0	0	0	NA	1	0	229	229	1	5833_5833	malaria parasite P. falciparum	malaria parasite P. falciparum	2	0	NAD,TCC	ZID	2	0	NAD,TCC	ZID	Q9BH77_Q9BJJ9	0	8	8
1NHG_D	2NQ8_C	0.43	59	6.0375	6.0754	0.445	0.9761	0.9958	0.9667	100	0	1	X-RAY DIFFRACTION	X-RAY DIFFRACTION	0	2.43	2.5	120	121	0	1	5.6	5.6	1	0	0	0	0	NA	1	0	60	60	1	5833_5833	malaria parasite P. falciparum	malaria parasite P. falciparum	0	NA	NA	NA	1	NA	NA	ZID	Q9BH77_Q9BH77	0	8	8
1NHK_R	2NCK_L	0.41	142	9.4848	9.302	0.411	0.9917	0.9965	0.9545	100	0	1	X-RAY DIFFRACTION	X-RAY DIFFRACTION	0	1.9	2	NA	NA	NA	NA	NA	NA	NA	NA	0	0	0	NA	1	0	144	144	1	34_34	NBRC 13542	NBRC 13542	1	NA	CMP	NA	1	NA	CMP	NA	P15266_P15266	0	4	4
1QUV_A	3VQS_C	1.43	537	15.536	14.9677	1.558	0.976	0.9491	0.8414	100	0	1	X-RAY DIFFRACTION	X-RAY DIFFRACTION	0	2.5	1.9	100	115	0	15	6	6	1	0	1	0	1	NA	1	0	578	578	1	11103_11103	post-transfusion hepatitis non A non B virus	post-transfusion hepatitis non A non B virus	1	NA	NA	JT1, CL	1	NA	NA	JT1	P26663_P26663	0	1	1
1EYU_A	1F0O_B	0.92	149	9.5727	9.3843	0.919	0.974	0.9671	0.8849	100	0	1	X-RAY DIFFRACTION	X-RAY DIFFRACTION	0	1.78	2.5	95	95	1	0	4.5	4.5	1	0	0	0	0	NA	1	0	157	157	1	585_585	strain PR 1	strain PR 1	1	NA	NA	CA, CA	2	0	NUC,NUC	NUC,NUC,CA,CA	P23657_P23657	0	4	4
3EXH_F	3EXI_B	0.43	327	13.2622	12.8388	0.432	0.9965	0.9954	0.9878	100	0	1	X-RAY DIFFRACTION	X-RAY DIFFRACTION	0	2.444	2.2	100	100	1	0	6.5	6.5	1	0	0	0	0	NA	1	0	329	329	1	9606_9606	man	man	1	NA	NA	K	1	NA	TPP	NA	P11177_P11177	0	4	4
1NJF_B	1NJG_B	1.54	237	11.6674	11.3455	1.565	0.9359	0.8525	0.6872	100	0	1	X-RAY DIFFRACTION	X-RAY DIFFRACTION	0	2.3	2.2	100	100	1	0	2.8	6	0	3.2	0	0	0	NA	1	0	250	250	1	562_562	bacterium E3	bacterium E3	2	0	ZN,AGS	ZN,SO4	2	0	ZN,AGS	ZN	P06710_P06710	0	1	1
3BAS_B	3BAT_C	2.26	80	6.8355	6.822	2.286	0.8641	0.8971	0.7735	100	0	1	X-RAY DIFFRACTION	X-RAY DIFFRACTION	1	2.3	2.3	100	100	1	0	7.2	6.2	0	1	0	0	0	NA	1	0	89	89	1	559292_559292	YEAST	YEAST	1	NA	IOD	NA	0	NA	NA	NA	P03069_P03069	1	4	2
1O7V_A	2HRL_A	1.39	107	7.7675	7.6943	1.853	0.9171	0.9181	0.8513	100	0	1	X-RAY DIFFRACTION	X-RAY DIFFRACTION	0	1.9	1.85	100	100	1	0	6.5	6.5	1	0	0	0	0	NA	1	0	127	127	1	9606_9606	man	man	2	0	NAG,NDG,BMA,MAN,MAN,MAN,MAN	NAG,SIA,SIA,GAL,NGA,BGC,CEQ	1	NA	NA	SIA,BGC,CEQ	Q9Y286_Q9Y286	0	1	1
2AYS_A	4OQO_A	3.37	178	5.7553	5.8116	6.673	0.6196	0.5553	0.4454	100	0	1	X-RAY DIFFRACTION	X-RAY DIFFRACTION	0	1.86	2.42	283	77	0	206	6.5	4	0	2.5	0	0	0	NA	1	0	348	348	1	9913_9913	domestic cow	domestic cow	2	0	NAG,NAG,NAG,BMA,NAG,NAG,BMA,MAN,MAN,MAN,A2G, ZN, ZN, FE,CO3,SO4	NAG,NAG	1	NA	NAG,NAG,NAG,MAN,A2G,FE,CO3	NA	P24627_P24627	0	1	1
1NMO_F	1NMP_C	0.29	246	11.9256	11.5873	0.251	0.982	0.9828	0.9798	100	0	1	X-RAY DIFFRACTION	X-RAY DIFFRACTION	1	2.2	2.2	100	100	1	0	8	7.5	0	0.5	0	0	0	NA	1	0	247	247	1	562_562	bacterium E3	bacterium E3	2	0	MSE,MSE,MSE,MSE, FE, FE	MG, MG	2	0	FE,FE	MG,MG	P0AFP6_P0AFP6	0	6	6
1T31_A	3S0N_A	1.31	219	11.1243	10.8371	18.292	0.1795	0.0907	0.0442	100	0	1	X-RAY DIFFRACTION	X-RAY DIFFRACTION	0	1.9	1.95	100	100	1	0	6.5	8	0	1.5	0	1	1	NA	1	0	226	226	1	9606_9606	man	man	2	0	NAG,NAG,NAG,SO4,SO4,SO4,SO4,SO4,SO4,SO4, CO,OHH,MES	NAG,NAG, ZN,0BB	2	0	CO,OHH	ZN,0BB	P23946_P23946	1	2	1
3MPS_D	3PWF_A	0.59	169	10.231	10.0007	0.592	0.9859	0.9882	0.9044	100	0	1	X-RAY DIFFRACTION	X-RAY DIFFRACTION	0	2	1.64	NA	110	NA	NA	6.5	7	0	0.5	0	0	0	NA	1	0	170	170	1	2261_2261	strain Vc 1	strain Vc 1	2	0	FE, FE, FE	FE2,FE2,FE2	2	0	FE,FE,FE,FEO	FE2,FE2,FE2	Q9UWP7_Q9UWP7	0	4	4
1PD5_K	1Q23_J	0.81	208	11.0151	10.7349	0.809	0.9838	0.9835	0.9434	100	0	1	X-RAY DIFFRACTION	X-RAY DIFFRACTION	0	2.5	2.18	100	100	1	0	5.8	5.8	1	0	0	0	0	NA	1	0	219	219	1	562_562	bacterium E3	bacterium E3	1	NA	NA	FUA	1	NA	NA	FUA,FUA	P62577_P62577	0	3	3
1NOI_D	1NOK_A	1.06	791	17.5501	16.8535	3.213	0.9656	0.9248	0.8222	100	0	1	X-RAY DIFFRACTION	X-RAY DIFFRACTION	0	2.5	2.4	NA	NA	NA	NA	NA	NA	NA	NA	0	0	0	NA	1	0	842	842	1	9986_9986	rabbits	rabbits	2	0	PO4,PLP,NTZ	PLP,NTZ	2	0	PO4,PLP,NTZ	PLP,NTZ	P00489_P00489	1	4	2
1NON_D	1XZN_A	1.6	157	9.7454	9.546	1.618	0.9725	0.9705	0.927	100	0	1	X-RAY DIFFRACTION	X-RAY DIFFRACTION	0	2.4	2.27	120	NA	NA	NA	7.4	7.4	1	0	0	0	0	NA	1	0	179	179	1	1394_1394	strain YT-P	strain YT-P	1	NA	NA	MG,SO4,SO4	1	NA	NA	MG	P41007_P41007	NA	NA	1
3RNK_A	3SBW_A	1.1	111	8.4675	8.3496	1.1	0.943	0.942	0.875	100	0	1	X-RAY DIFFRACTION	X-RAY DIFFRACTION	0	1.74	2.28	100	100	1	0	7	4.5	0	2.5	0	0	0	NA	1	0	117	117	1	10090_10090	transgenic mice	transgenic mice	0	NA	NA	NA	0	NA	NA	NA	Q02242_Q02242	NA	2	NA
1NR2_B	1NR4_B	1.37	58	5.657	5.7197	1.748	0.8255	0.8672	0.7031	100	0	1	X-RAY DIFFRACTION	X-RAY DIFFRACTION	0	2.18	1.72	90	90	1	0	5.6	4.6	0	1	0	0	0	NA	1	0	71	71	1	9606_9606	man	man	1	NA	NA	SO4	0	NA	NA	NA	Q92583_Q92583	1	1	8
3BBB_E	3BBF_C	0.74	147	9.6313	9.4392	0.736	0.9584	0.957	0.9073	100	0	1	X-RAY DIFFRACTION	X-RAY DIFFRACTION	0	1.3	1.7	100	100	1	0	6.5	7.5	0	1	0	0	0	NA	1	0	151	151	1	9606_9606	man	man	2	0	DA, DG	GDP, MG	2	0	DA,DG	GDP	P22392_P22392	0	6	6
1NTE_A	1R6J_A	0.71	80	7.0899	7.06	0.745	0.9668	0.9817	0.939	100	0	1	X-RAY DIFFRACTION	X-RAY DIFFRACTION	0	1.24	0.73	100	100	1	0	7	7	1	0	0	0	0	NA	1	0	82	82	1	9606_9606	man	man	2	0	O	CL	1	NA	O	NA	O00560_O00560	0	1	1
1Y21_A	2IMQ_X	0.4	279	12.5221	12.1458	0.405	0.9958	0.9973	0.958	100	0	1	X-RAY DIFFRACTION	X-RAY DIFFRACTION	0	1.75	1.3	100	100	1	0	8.6	8.5	0	0.1	0	0	0	NA	1	0	282	282	1	79782_79782	bed bug	bed bug	2	0	NO, NO,HEM,TRS	HEM	2	0	NO,HEM	HEM	O76745_O76745	0	1	1
1NUR_B	1NUU_A	0.99	209	11.1287	10.8412	0.545	0.9768	0.9718	0.9296	100	0	1	X-RAY DIFFRACTION	X-RAY DIFFRACTION	0	2.15	1.9	100	100	1	0	6.5	6.5	1	0	0	0	0	NA	1	0	252	252	1	9606_9606	man	man	2	0	SO4,SO4,SO4	SO4,SO4,NAD	1	NA	NA	NAD	Q96T66_Q96T66	0	4	4
1NW4_D	1Q1G_B	0.32	242	11.8491	11.5156	0.324	0.9969	0.9979	0.9784	100	0	1	X-RAY DIFFRACTION	X-RAY DIFFRACTION	0	2.2	2.02	100	100	1	0	4.5	4.5	1	0	0	0	0	NA	1	0	276	276	1	36329_36329	Plasmodium falciparum 3D7	Plasmodium falciparum 3D7	2	0	SO4,SO4,SO4,IMH,IPA,IPA	SO4,SO4,SO4,SO4,MTI,IPA,IPA,IPA	2	0	SO4,IMH	MTI,MTI	Q8I3X4_Q8I3X4	1	2	6
1NWC_A	1NWH_B	0.3	355	13.7067	13.2549	0.296	0.9981	1	0.9824	100	0	1	X-RAY DIFFRACTION	X-RAY DIFFRACTION	0	2.04	2	298	298	1	0	8.5	8.5	1	0	0	0	0	NA	1	0	371	371	1	727_727	NCTC 8143	NCTC 8143	1	NA	NA	HTI	0	NA	NA	NA	P44801_P44801	0	2	2
4JAD_A	4JAF_B	1.19	415	14.2254	13.7406	NA	NA	NA	NA	100	0	1	X-RAY DIFFRACTION	X-RAY DIFFRACTION	0	1.9	2.3	100	100	1	0	7.5	7.5	1	0	1	1	2	0	1	0	426	426	1	83333_83333	Escherichia coli K12	Escherichia coli K12	2	0	SO4,SO4,SO4	SO4,SO4,NAD	1	NA	NA	NAD	P0ABH7_P0ABH7	0	6	6
1NXM_B	2IXL_D	1.49	183	10.0944	9.8727	1.675	0.9393	0.9235	0.8099	100	0	1	X-RAY DIFFRACTION	X-RAY DIFFRACTION	0	1.3	1.6	110	100	0	10	8.5	NA	NA	NA	0	0	0	NA	1	0	197	197	1	1307_1307	strain Henrichsen S735	strain Henrichsen S735	1	NA	NA	TRH	1	NA	NA	TRH,TRH	Q8GIQ0_Q8GIQ0	0	2	2
1NXS_A	2A9P_A	1.22	113	8.332	8.2227	1.229	0.9539	0.9594	0.9209	100	0	1	X-RAY DIFFRACTION	X-RAY DIFFRACTION	0	1.92	1.82	100	100	1	0	4.5	NA	NA	NA	0	0	0	NA	1	0	120	120	0	170187_1313	Streptococcus pneumoniae serotype 4 (strain ATCC BAA-334 / TIGR4)	Streptococcus pneumoniae (Klein 1884) Chester 1901	1	NA	NA	MN,BEF	1	NA	NA	MN,BEF	Q9S1K0_Q9S1K0	0	1	1
1ZK2_A	1ZK3_C	1.06	244	11.6426	11.3223	1.055	0.9801	0.9701	0.9412	100	0	1	X-RAY DIFFRACTION	X-RAY DIFFRACTION	0	1.55	2.2	NA	NA	NA	NA	NA	NA	NA	NA	1	1	2	1	1	0	251	251	1	1580_1580	NRRL B-4527	NRRL B-4527	1	NA	MG	NA	0	NA	NA	NA	Q84EX5_Q84EX5	0	4	4
1S4Y_D	2ARP_A	2.72	79	5.9061	5.9526	2.687	0.7038	0.7	0.5571	100	0	1	X-RAY DIFFRACTION	X-RAY DIFFRACTION	0	2.3	2	100	100	1	0	6.7	8	0	1.3	0	0	0	NA	1	0	116	116	1	9606_9606	man	man	1	NA	NA	NI, NI, NI,1PG,GOL	0	NA	NA	NA	P08476_P08476	NA	NA	4
4KWF_F	4KWG_D	0.57	493	15.4202	14.8593	0.574	0.9948	0.9838	0.8947	100	0	1	X-RAY DIFFRACTION	X-RAY DIFFRACTION	0	2.31	2.1	NA	NA	NA	NA	6.4	6.4	1	0	0	0	0	NA	1	0	494	494	1	9606_9606	man	man	2	0	NA,EDO,GAI	NA,GAI	0	NA	NA	NA	P05091_P05091	0	4	4
1N4Q_K	3E34_A	1.21	309	12.8774	12.4784	1.217	0.9429	0.8893	0.7477	100	0	1	X-RAY DIFFRACTION	X-RAY DIFFRACTION	0	2.4	2.05	100	100	1	0	6.3	5.7	0	0.6	0	0	0	NA	1	0	377	377	1	10116_10116	zitter rats	zitter rats	1	NA	CL	NA	2	0	III,MGM	FPP,ED1	Q04631_Q04631	NA	NA	2
1A09_B	1A1E_A	0.97	100	7.9729	7.8866	0.966	0.9394	0.9471	0.8918	100	0	1	X-RAY DIFFRACTION	X-RAY DIFFRACTION	0	2	2.2	295	295	1	0	4.6	8	0	3.4	0	0	0	NA	1	0	107	107	1	9606_9606	man	man	0	NA	NA	NA	2	0	III,III	III	P12931_P12931	NA	NA	NA
1O5Q_D	1UJQ_C	0.66	267	12.3121	11.9492	0.659	0.9641	0.9509	0.8864	100	0	1	X-RAY DIFFRACTION	X-RAY DIFFRACTION	0	2.3	2.1	100	100	1	0	8	6.5	0	1.5	0	0	0	NA	1	0	305	305	1	90371_90371	Samonella typhimurium	Samonella typhimurium	1	NA	MG,PYR	NA	1	NA	MG,PYR	NA	Q56062_Q56062	0	4	4
1O62_B	1O69_A	0.71	360	13.5587	13.1164	1.47	0.9706	0.9646	0.9425	100	0	1	X-RAY DIFFRACTION	X-RAY DIFFRACTION	0	2.1	1.84	NA	NA	NA	NA	7.5	7.5	1	0	0	0	0	NA	1	0	394	394	1	197_197	Vibrio jejuni	Vibrio jejuni	2	0	ACT,ACT,BME,BME,BME	X04,BME	1	NA	NA	X04	Q9S5Y7_Q9S5Y7	0	2	2
1O66_A	1O68_B	0.36	249	11.9824	11.6405	0.367	0.9437	0.9423	0.9221	100	0	1	X-RAY DIFFRACTION	X-RAY DIFFRACTION	0	1.75	2.1	NA	NA	NA	NA	7.5	7.5	1	0	0	0	0	NA	1	0	275	275	1	491_491	Neisseria meningitidis serogroup B	Neisseria meningitidis serogroup B	2	0	MSE,MSE,MSE,MSE,MSE,MSE,MSE,MSE,MSE,MSE,MSE,MSE,MSE,MSE,MSE,GOL	MSE,MSE,MSE,MSE,MSE,MSE,MSE,MSE,MSE,MSE,MSE,MSE,MSE,MSE,MSE, NA,KIV	1	NA	NA	KIV	Q9JZW6_Q9JZW6	1	1	10
1O6U_E	1OLM_C	1.16	378	13.8735	13.4111	1.284	0.9519	0.9056	0.7956	100	0	1	X-RAY DIFFRACTION	X-RAY DIFFRACTION	0	2.05	1.95	100	100	1	0	8.3	8.3	1	0	0	0	0	NA	1	0	403	403	1	9606_9606	man	man	2	0	MSE,MSE,MSE,MSE,MSE,MSE,MSE,MSE,MSE,MSE,MSE,PLM	VTQ	1	NA	NA	VTQ	O76054_O76054	0	1	1
1O81_B	1OC8_A	1.36	139	9.0965	8.9385	1.276	0.9003	0.8709	0.7417	100	0	1	X-RAY DIFFRACTION	X-RAY DIFFRACTION	1	1.5	1.5	100	100	1	0	6.5	6.5	1	0	0	0	0	NA	1	0	152	152	1	5656_5656	Crithidia fasciculata	Crithidia fasciculata	1	NA	NA	SO4	0	NA	NA	NA	O77093_O77093	0	2	2
1O94_C	1O97_C	0.94	220	10.8954	10.6227	0.943	0.8775	0.8755	0.8317	100	0	1	X-RAY DIFFRACTION	X-RAY DIFFRACTION	0	2	1.6	100	100	1	0	6.5	6.5	1	0	0	0	0	NA	1	0	264	264	1	17_17	VKM B-1623	VKM B-1623	2	1	AMP	AMP	2	0	AMP	AMP,FAD	P53570_P53570	NA	NA	2
1O9O_B	1O9P_A	0.31	411	14.4563	13.9568	0.312	0.9982	1	0.9788	100	0	1	X-RAY DIFFRACTION	X-RAY DIFFRACTION	0	2.3	1.8	100	100	1	0	7	7	1	0	1	1	2	1	1	0	414	414	1	375_375	VKM B-1967	VKM B-1967	2	0	MLM	MLA	1	NA	MLM	NA	Q9ZIV5_Q9ZIV5	0	2	2
2BSC_A	3F64_A	1.16	162	9.9379	9.7262	0.438	0.9625	0.9688	0.9301	100	0	1	X-RAY DIFFRACTION	X-RAY DIFFRACTION	0	1.4	1.95	100	100	1	0	7.5	7.5	1	0	0	0	0	NA	1	0	177	177	1	562_562	bacterium E3	bacterium E3	2	0	NAG	LEC	2	0	NAG	LEC	Q99003_Q99003	0	1	1
4APT_A	4AQP_D	1.53	118	8.3208	8.2122	2.5	0.8659	0.822	0.668	100	0	1	X-RAY DIFFRACTION	X-RAY DIFFRACTION	0	2.5	2.452	100	100	1	0	NA	6.5	NA	NA	0	0	0	NA	1	0	126	126	1	9606_9606	man	man	1	NA	NA	NA	0	NA	NA	NA	P54253_P54253	1	4	2
1OAR_N	1OAU_O	0.52	91	7.6774	7.61	0.523	0.9802	0.9918	0.9375	100	0	1	X-RAY DIFFRACTION	X-RAY DIFFRACTION	0	2.23	1.8	100	100	1	0	5	7	0	2	0	0	0	NA	1	0	110	110	1	10090_10090	transgenic mice	transgenic mice	1	NA	NA, CL, CL, CL,DMS,DMS,DMS,DMS,DMS	NA	2	0	AZN	III	P01724_P01724	NA	NA	NA
1OAQ_H	1OCW_H	1.81	113	8.1335	8.0369	1.976	0.8708	0.8375	0.6542	100	0	1	X-RAY DIFFRACTION	X-RAY DIFFRACTION	0	1.5	2	100	100	1	0	5	5	1	0	0	0	0	NA	1	0	121	121	1	10090_10090	transgenic mice	transgenic mice	0	NA	NA	NA	0	NA	NA	NA	P01751_P01751	0	2	2
1OAT_B	2OAT_C	0.6	401	14.27	13.7824	0.603	0.9949	0.9913	0.9728	100	0	1	X-RAY DIFFRACTION	X-RAY DIFFRACTION	0	2.5	1.95	293	90	0	203	7.8	7.9	0	0.1	0	0	0	NA	1	0	439	439	1	9606_9606	man	man	2	0	PLP	PFM	2	0	PLP	PFM	P04181_P04181	0	2	2
1OBR_A	4DUK_A	0.23	323	13.2352	12.8135	0.234	0.9987	1	0.9938	100	0	1	X-RAY DIFFRACTION	X-RAY DIFFRACTION	0	2.3	1.57	297	100	0	197	6	NA	NA	NA	0	0	0	NA	1	0	326	326	1	2026_2026	VKM Ac-1195	VKM Ac-1195	2	0	ZN, CA, CA, CA, CA,SO4	ZN, CA, CA, CA,BZS,SO4,GOL,GOL,GOL,GOL,GOL,GOL,GOL,GOL,GOL,GOL,GOL,GOL,GOL,GOL,GOL,GOL,GOL,GOL,GOL,GOL, CA,SO4,GOL,GOL,GOL,GOL	2	0	ZN,CA,CA,CA,CA	ZN,CA,CA,CA,BZS,CA	P29068_P29068	1	1	2
1OCJ_A	1OCN_A	1.25	355	13.5797	13.136	1.274	0.9696	0.9049	0.7889	100	0	1	X-RAY DIFFRACTION	X-RAY DIFFRACTION	0	1.3	1.31	100	100	1	0	4.6	7.5	0	2.9	0	1	1	NA	1	0	362	362	1	34413_34413	Soft-rot fungus	Soft-rot fungus	2	0	NAG,BGC,SSG,SSG,SGC,MA3, MG,ACY	NAG,BGC,BGC, CA, CA,IFM,IFM	2	0	BGC,SSG,SSG,SGC,MA3	IFM,BGC,IFM,BGC	Q9C1S9_Q9C1S9	0	1	1
2OCC_N	3AG4_A	0.4	512	15.6254	15.0514	0.402	0.9976	0.9946	0.9771	100	0	1	X-RAY DIFFRACTION	X-RAY DIFFRACTION	0	2.3	2.05	283	100	0	183	6.8	NA	NA	NA	0	0	0	NA	1	0	514	514	1	9913_9913	domestic cow	domestic cow	2	0	CU, MG, NA,HEA,HEA,PER	FME,HEA,HEA,CYN, CU, MG, NA,TGL,PGV,PGV	2	0	CU,MG,HEA,HEA	HEA,HEA,CYN,CU,MG	P00396_P00396	0	26	26
2OCC_B	3AG3_O	0.59	224	11.4472	11.1394	0.594	0.9899	0.9845	0.9314	100	0	1	X-RAY DIFFRACTION	X-RAY DIFFRACTION	0	2.3	1.8	283	100	0	183	6.8	NA	NA	NA	0	0	0	NA	1	0	227	227	1	9913_9913	domestic cow	domestic cow	2	0	CU, CU	FME,CUA,CHD,TGL	2	0	CU,CU	HEA,CUA,PSC	P68530_P68530	0	26	26
1OCR_P	2OCC_P	0.34	259	12.0884	11.7397	0.785	0.995	0.9943	0.9933	100	0	1	X-RAY DIFFRACTION	X-RAY DIFFRACTION	0	2.35	2.3	283	283	1	0	6.8	6.8	1	0	0	0	0	NA	1	0	261	261	1	9913_9913	domestic cow	domestic cow	0	NA	NA	NA	0	NA	NA	NA	P00415_P00415	0	26	26
3AG1_Q	3WG7_Q	0.73	142	9.4245	9.2456	0.729	0.9807	0.9844	0.9201	100	0	1	X-RAY DIFFRACTION	X-RAY DIFFRACTION	0	2.2	1.9	280	100	0	180	NA	5.7	NA	NA	0	0	0	NA	1	0	147	147	1	9913_9913	domestic cow	domestic cow	1	NA	NA	TGL	2	1	DMU	DMU	P00423_P00423	1	26	13
2OCC_R	3ABK_R	0.43	105	8.2439	8.1403	0.432	0.9886	0.9952	0.9738	100	0	1	X-RAY DIFFRACTION	X-RAY DIFFRACTION	0	2.3	2	283	50	0	233	6.8	NA	NA	NA	0	0	0	NA	1	0	109	109	1	9913_9913	domestic cow	domestic cow	1	NA	NA	PSC	1	NA	NA	PSC	P00426_P00426	1	26	13
2OCC_S	3ASO_S	1.04	96	7.7321	7.6611	1.461	0.9565	0.9643	0.9337	100	0	1	X-RAY DIFFRACTION	X-RAY DIFFRACTION	1	2.3	2.3	283	50	0	233	6.8	6.8	1	0	0	0	0	NA	1	0	98	98	1	9913_9913	domestic cow	domestic cow	2	1	ZN	ZN	2	1	ZN	ZN	P00428_P00428	0	26	26
2OCC_W	3ABK_W	0.4	57	5.9114	5.9575	0.506	0.9699	0.9871	0.9655	100	0	1	X-RAY DIFFRACTION	X-RAY DIFFRACTION	0	2.3	2	283	50	0	233	6.8	NA	NA	NA	0	0	0	NA	1	0	59	59	1	9913_9913	domestic cow	domestic cow	1	NA	NA	CHD	0	NA	NA	NA	P07470_P07470	1	26	13
2OCC_X	3ABM_X	0.41	48	5.292	5.3786	0.43	0.9672	0.9949	0.9643	100	0	1	X-RAY DIFFRACTION	X-RAY DIFFRACTION	0	2.3	1.95	283	100	0	183	6.8	NA	NA	NA	0	0	0	NA	1	0	56	56	1	9913_9913	domestic cow	domestic cow	0	NA	NA	NA	0	NA	NA	NA	P13183_P13183	0	26	26
1OCR_Y	2OCC_Y	0.56	47	5.2171	5.3087	0.56	0.9786	0.9894	0.984	100	0	1	X-RAY DIFFRACTION	X-RAY DIFFRACTION	0	2.35	2.3	283	283	1	0	6.8	6.8	1	0	0	0	0	NA	1	0	47	47	1	9913_9913	domestic cow	domestic cow	0	NA	NA	NA	0	NA	NA	NA	P00430_P00430	0	26	26
2OCC_Z	3AG4_Z	0.44	42	4.8204	4.9383	0.495	0.9515	0.9826	0.9535	100	0	1	X-RAY DIFFRACTION	X-RAY DIFFRACTION	0	2.3	2.05	283	100	0	183	6.8	NA	NA	NA	0	0	0	NA	1	0	46	46	1	9913_9913	domestic cow	domestic cow	1	NA	NA	DMU	1	NA	NA	DMU	P10175_P10175	0	26	26
2CES_B	2J75_A	0.6	433	14.5908	14.0827	0.327	0.9913	0.9903	0.9783	100	0	1	X-RAY DIFFRACTION	X-RAY DIFFRACTION	0	2.15	1.85	100	100	1	0	7	7	1	0	0	0	0	NA	1	0	468	468	1	2336_2336	strain MSB8	strain MSB8	2	0	CA,GIM	ACT,ACT,NOY	2	0	CA,GIM	NOY	Q08638_Q08638	0	2	2
1UYR_A	1UYT_B	0.82	664	16.8592	16.2067	0.961	0.9812	0.9474	0.877	100	0	1	X-RAY DIFFRACTION	X-RAY DIFFRACTION	1	2.5	2.5	100	100	1	0	5.5	5.5	1	0	0	0	0	NA	1	0	737	737	1	4932_4932	yeast	yeast	1	NA	D1L	NA	1	NA	D1L,D1L	NA	Q00955_Q00955	1	2	3
1QFO_C	2BVE_A	0.45	113	8.5399	8.4173	0.526	0.9437	0.9496	0.9055	100	0	1	X-RAY DIFFRACTION	X-RAY DIFFRACTION	0	1.85	2.2	288	104	0	184	5.6	5.6	1	0	0	0	0	NA	1	0	119	119	1	10090_10090	transgenic mice	transgenic mice	2	0	SIA	PH5	2	0	SIA	PH5	Q62230_Q62230	1	1	2
1ODB_F	2WCB_B	3.15	71	5.3013	5.3872	4.306	0.7523	0.7665	0.6346	100	0	1	X-RAY DIFFRACTION	X-RAY DIFFRACTION	0	2.19	1.73	120	120	1	0	6.5	7.5	0	1	0	0	0	NA	1	0	95	95	1	9606_9606	man	man	2	0	CU, CA, CA	ZN, NA	2	0	CU,CU,CA,CA	ZN,ZN	P80511_P80511	0	2	2
1ODJ_D	1ODL_A	0.45	233	11.6729	11.3507	0.449	0.9939	0.9947	0.9509	100	0	1	X-RAY DIFFRACTION	X-RAY DIFFRACTION	0	2.4	2.1	100	100	1	0	6.3	6.3	1	0	0	0	0	NA	1	0	235	235	1	300852_300852	Thermus thermophilus strain HB8	Thermus thermophilus strain HB8	2	0	SO4,GMP	SO4,SO4, CL,GOL,GOL	2	0	GMP,SO4,GMP	SO4	Q5SID9_Q5SID9	0	6	6
1OE8_B	2CA8_A	0.84	203	10.9961	10.717	0.923	0.9573	0.9363	0.8498	100	0	1	X-RAY DIFFRACTION	X-RAY DIFFRACTION	0	1.65	2.49	100	100	1	0	8	6	0	2	0	0	0	NA	1	0	211	211	1	6185_6185	Schistosoma haematobium (Blood fluke)	Schistosoma haematobium (Blood fluke)	2	0	GSH	GSH,PG4	2	1	GSH	GSH	P30114_P30113	0	2	2
1OEZ_Y	1OZT_H	1.35	121	8.6202	8.4925	0.674	0.9008	0.9037	0.8944	100	0	1	X-RAY DIFFRACTION	X-RAY DIFFRACTION	0	2.15	2.5	100	100	1	0	8	6.5	0	1.5	1	1	2	1	1	0	153	153	1	9606_9606	man	man	1	NA	ZN,SO4	NA	1	NA	ZN	NA	P00441_P00441	0	2	2
4JBX_A	4OQX_B	1.16	295	12.368	12.0016	1.293	0.968	0.9497	0.8782	100	0	1	X-RAY DIFFRACTION	X-RAY DIFFRACTION	0	2.1	2.5	100	100	1	0	7.5	7.5	1	0	0	0	0	NA	1	0	332	332	1	10299_10299	Human herpesvirus 1 (strain 17) (HHV-1) (Human herpes simplex virus 1)	Human herpesvirus 1 (strain 17) (HHV-1) (Human herpes simplex virus 1)	2	0	SK7,SO4,SO4,SO4	SO4,SO4,EDV	2	0	SK7	EDV	P03176_P03176	1	4	2
1BQP_A	1HKD_A	0.44	181	10.5317	10.2822	0.436	0.9932	0.9931	0.971	100	0	1	X-RAY DIFFRACTION	X-RAY DIFFRACTION	0	2.1	2.09	293	293	1	0	7	7	1	0	0	0	0	NA	1	0	181	181	1	3888_3888	peas	peas	2	0	CA, MN	GYP, CA, MN	2	0	CA,MN,MAN,MAN	CA,MN,GYP	P02867_P02867	1	2	4
2VLM_D	2VLR_I	2.49	174	9.9044	9.6949	2.602	0.7575	0.7073	0.549	100	0	1	X-RAY DIFFRACTION	X-RAY DIFFRACTION	0	1.98	2.3	100	100	1	0	NA	NA	NA	NA	0	0	0	NA	1	0	201	201	1	9606_9606	man	man	0	NA	NA	NA	1	NA	NA	III	no_data_no_data	NA	2	NA
1OGE_B	1OGF_A	0.34	130	9.1151	8.9559	0.344	0.9936	1	0.9714	100	0	1	X-RAY DIFFRACTION	X-RAY DIFFRACTION	0	2.05	2.3	295	295	1	0	6	6	1	0	0	0	0	NA	1	0	131	131	1	1423_1423	strain 168	strain 168	2	0	RP5	CL,GOL	2	0	RP5	GOL,GOL	P36946_P36946	0	10	10
1OGH_B	1PKK_B	0.41	176	10.4085	10.1668	0.516	0.9915	0.9958	0.9675	100	0	1	X-RAY DIFFRACTION	X-RAY DIFFRACTION	0	1.88	1.77	100	100	1	0	8.5	7	0	1.5	0	0	0	NA	1	0	204	204	1	2190_2190	strain JAL-1	strain JAL-1	1	NA	NA	DCP,EDO,EDO,EDO,EDO	1	NA	NA	DCP	Q57872_Q57872	0	6	6
1OHV_D	1OHW_B	0.29	460	15.0487	14.5114	0.292	0.9986	0.9989	0.9881	100	0	1	X-RAY DIFFRACTION	X-RAY DIFFRACTION	1	2.3	2.3	100	100	1	0	5.7	5.7	1	0	0	0	0	NA	1	0	472	472	1	9823_9823	wild boar	wild boar	2	0	ACT,PLP	PLP,VIG	2	0	PLP,FES,PLP	VIG,FES,PLP,VIG	P80147_P80147	0	2	2
3PNK_B	3PNL_A	0.95	348	13.4459	13.0108	0.954	0.9847	0.9838	0.9621	100	0	1	X-RAY DIFFRACTION	X-RAY DIFFRACTION	0	2.21	2.2	100	100	1	0	5.6	7.5	0	1.9	0	0	0	NA	1	0	357	357	1	83333_83333	Escherichia coli K12	Escherichia coli K12	2	1	GOL	GOL	1	NA	NA	MG	P76015_P76015	1	2	4
1OIH_A	1VZ4_D	1.12	252	11.998	11.6551	0.57	0.9683	0.9624	0.8919	100	0	1	X-RAY DIFFRACTION	X-RAY DIFFRACTION	0	1.89	2.5	100	100	1	0	5.6	7	0	1.4	0	0	0	NA	1	0	301	301	1	303_303	bacterium MASFP-4	bacterium MASFP-4	2	0	NA	FE2,SIN	1	NA	NA	FE2	Q9WWU5_Q9WWU5	1	1	4
1OJW_B	1OK3_A	2.34	228	10.6861	10.4268	2.342	0.8805	0.7817	0.5972	100	0	1	X-RAY DIFFRACTION	X-RAY DIFFRACTION	0	2.3	2.2	100	100	1	0	4.6	4.6	1	0	0	0	0	NA	1	0	254	254	1	9606_9606	man	man	1	NA	NA	MSE,MSE,ACT,ACT,SO4,GOL,GOL,GOL,GOL	0	NA	NA	NA	P08174_P08174	0	2	2
1OJX_E	1OK6_A	0.44	251	11.9792	11.6375	0.443	0.9882	0.9902	0.9783	100	0	1	X-RAY DIFFRACTION	X-RAY DIFFRACTION	0	1.9	2.4	100	100	1	0	5	5	1	0	0	0	0	NA	1	0	263	263	1	2271_2271	strain Kra 1	strain Kra 1	1	NA	NA	GOL	0	NA	NA	NA	P58315_P58315	0	10	10
1OKB_B	4LYL_O	0.51	222	11.4501	11.1421	0.505	0.9927	0.9922	0.954	100	0	1	X-RAY DIFFRACTION	X-RAY DIFFRACTION	0	1.9	1.93	120	120	1	0	7.5	7.4	0	0.1	1	0	1	NA	1	0	223	223	1	8049_8049	Gadus morhua Linnaeus	Gadus morhua Linnaeus	1	NA	CL,GOL	NA	0	NA	NA	NA	Q9I983_Q9I983	1	1	4
4WQ4_C	4YDU_C	0.44	228	11.5727	11.2569	0.443	0.9897	0.9913	0.9457	100	0	1	X-RAY DIFFRACTION	X-RAY DIFFRACTION	1	2.33	2.33	173	100	0	73	NA	7.2	NA	NA	0	0	0	NA	1	0	237	237	0	83333_562	Escherichia coli K12	bacterium E3	2	0	GOL,PEG	ADP,ACT,ACT	1	NA	NA	ADP	P76256_P76256	0	2	2
1UU4_A	1UU5_A	0.22	224	11.4913	11.1806	0.216	0.9985	1	0.9989	100	0	1	X-RAY DIFFRACTION	X-RAY DIFFRACTION	0	1.49	1.67	100	100	1	0	3.1	3.1	1	0	0	0	0	NA	1	0	224	224	1	5527_5527	Humicola grisea	Humicola grisea	2	0	PCA,BGC,BGC,PG4	PCA,BGC,BGC,BGC,BGC,ACT	2	0	BGC,BGC	BGC,BGC,BGC,BGC	Q8NJY3_Q8NJY3	0	1	1
1OM3_H	1OP3_M	1.61	214	10.8858	10.6138	2.722	0.9212	0.894	0.7645	100	0	1	X-RAY DIFFRACTION	X-RAY DIFFRACTION	0	2.2	1.75	100	100	1	0	6	7	0	1	0	0	0	NA	1	0	225	225	1	9606_9606	man	man	1	NA	NA	MAN	1	NA	NA	MAN	no_data_no_data	0	4	4
1ZVI_A	1ZVL_A	0.86	411	14.285	13.7964	1.117	0.9791	0.9655	0.8982	100	0	1	X-RAY DIFFRACTION	X-RAY DIFFRACTION	0	2	2.5	100	100	1	0	7	7	1	0	0	0	0	NA	1	0	420	420	1	10116_10116	zitter rats	zitter rats	2	0	ZN,HEM,H4B	ZN,HEM,H4B,ARG	2	0	ZN,HEM,H4B	ZN,HEM,H4B,ARG,H4B	P29476_P29476	0	2	2
1OMH_A	4PCB_C	0.93	278	12.4669	12.0941	0.935	0.9653	0.9259	0.7991	100	0	1	X-RAY DIFFRACTION	X-RAY DIFFRACTION	0	1.95	2.5	110	110	1	0	4.6	NA	NA	NA	0	0	0	NA	1	0	293	293	1	562_562	bacterium E3	bacterium E3	2	0	MSE,MSE,MSE,MSE,SO4,SO4,SO4	PO4,PO4	2	1	NUC	NUC	Q47673_Q47673	1	4	2
1OMX_A	1ON6_B	1.1	243	11.6227	11.3037	1.391	0.9391	0.9066	0.8084	100	0	1	X-RAY DIFFRACTION	X-RAY DIFFRACTION	0	2.4	2.3	100	100	1	0	7.5	7.5	1	0	0	0	0	NA	1	0	293	293	1	10090_10090	transgenic mice	transgenic mice	2	0	EDO,EDO	MN,UD1,EDO	1	NA	NA	MN,UD1	Q9ES89_Q9ES89	0	8	8
4HX7_A	4HX8_A	1.57	126	8.9202	8.7734	1.58	0.8542	0.8125	0.6629	100	0	1	X-RAY DIFFRACTION	X-RAY DIFFRACTION	0	1.9	2.001	100	100	1	0	7.5	4.5	0	3	1	1	2	1	1	0	141	141	1	224308_224308	Bacillus subtilis subsp. subtilis str. BGSC 1A700	Bacillus subtilis subsp. subtilis str. BGSC 1A700	1	NA	CD	NA	0	NA	NA	NA	P54512_P54512	0	2	2
1ON3_E	1ON9_F	0.8	510	15.481	14.9162	0.798	0.9912	0.9743	0.9162	100	0	1	X-RAY DIFFRACTION	X-RAY DIFFRACTION	0	1.9	2	93	93	1	0	4.5	4.5	1	0	0	0	0	NA	1	0	523	523	1	1744_1744	Propionicibacterium freudenreichii	Propionicibacterium freudenreichii	2	0	MCA,DXX	MCA,MPD	2	0	MCA,MCA,DXX	MCA	Q8GBW6_Q8GBW6	1	12	3
1ONW_B	1ONX_A	0.7	377	13.92	13.4547	0.704	0.9701	0.9671	0.951	100	0	1	X-RAY DIFFRACTION	X-RAY DIFFRACTION	0	1.65	2.1	110	277	0	167	5	5	1	0	0	0	0	NA	1	0	390	390	1	562_562	bacterium E3	bacterium E3	2	0	KCX, ZN, ZN, MG, NA, CL,EDO	KCX, ZN, ZN,ASP	2	0	ZN,ZN	ZN,ZN,ASP	P39377_P39377	0	8	8
3B87_B	3B88_A	0.79	122	8.7858	8.6476	0.787	0.972	0.9738	0.875	100	0	1	X-RAY DIFFRACTION	X-RAY DIFFRACTION	1	2	2	NA	NA	NA	NA	NA	NA	NA	NA	1	1	2	1	1	0	124	124	1	7227_7227	fruit fly	fruit fly	2	0	ACT	ACT,ETE	1	NA	NA	ETE	O02372_O02372	0	1	1
1OQ4_F	1OQ9_A	0.56	336	13.3978	12.9657	0.558	0.9937	0.9882	0.9423	100	0	1	X-RAY DIFFRACTION	X-RAY DIFFRACTION	1	2.4	2.4	110	110	1	0	6.2	6.2	1	0	0	0	0	NA	1	0	363	363	1	3988_3988	castor bean	castor bean	2	0	FE, FE,AZI	FE, FE,ACT	2	0	FE,FE,AZI	FE,FE,ACT	P22337_P22337	0	2	2
1ORE_A	1ZN9_A	1.29	173	10.075	9.8546	1.289	0.957	0.9399	0.8366	100	0	1	X-RAY DIFFRACTION	X-RAY DIFFRACTION	0	2.1	2.05	100	NA	NA	NA	8.5	8.5	1	0	0	0	0	NA	1	0	180	180	1	9606_9606	man	man	1	NA	CL,AMP	NA	1	NA	AMP	NA	P07741_P07741	0	2	2
2AJ8_D	2AJC_C	0.59	724	17.5283	16.8331	0.708	0.9952	0.9852	0.9375	100	0	1	X-RAY DIFFRACTION	X-RAY DIFFRACTION	0	2.11	1.95	100	100	1	0	8	8	1	0	0	0	0	NA	1	0	728	728	1	9823_9823	wild boar	wild boar	2	0	NAG,NAG,NAG,BMA,NAG,NAG,NAG,NAG,NAG,NAG,NAG,SO4,SC3,SC3	NAG,NAG,NAG,NAG,NAG,NAG,NAG,SO4,AES	2	0	SC3,SC3,SC3	AES	P22411_P22411	0	4	4
2VP4_D	2VPP_A	0.94	188	10.6997	10.4395	0.934	0.972	0.9537	0.8492	100	0	1	X-RAY DIFFRACTION	X-RAY DIFFRACTION	1	2.2	2.2	100	100	1	0	6.5	6.5	1	0	0	0	0	NA	1	0	230	230	1	7227_7227	fruit fly	fruit fly	2	0	DCP	GEO,SO4	2	0	DCP	GEO	Q9XZT6_Q9XZT6	0	2	2
1OUM_C	1OV6_A	1.03	233	11.5452	11.2311	1.032	0.9777	0.9599	0.8597	100	0	1	X-RAY DIFFRACTION	X-RAY DIFFRACTION	1	2.4	2.4	170	170	1	0	5.4	5.4	1	0	1	1	2	1	1	0	238	238	1	562_562	bacterium E3	bacterium E3	2	0	PO4,TAL	PO4,DBM	2	0	TAL	DBM	P0ABP8_P0ABP8	0	6	6
1OU9_C	1OUL_A	2.15	109	7.8483	7.7699	3.504	0.8836	0.8824	0.8109	100	0	1	X-RAY DIFFRACTION	X-RAY DIFFRACTION	0	1.8	2.2	113	113	1	0	5.6	6.3	0	0.7	0	0	0	NA	1	0	129	129	1	727_727	NCTC 8143	NCTC 8143	2	0	MSE,MSE	MSE,MSE,MSE	0	NA	NA	NA	P45206_P45206	1	6	2
1OV8_C	1QHQ_A	0.13	138	9.3645	9.1894	0.128	0.9991	1	1	100	0	1	X-RAY DIFFRACTION	X-RAY DIFFRACTION	0	1.9	1.55	100	113	0	13	7.5	7	0	0.5	0	0	0	NA	1	0	140	140	1	1108_1108	strain J-10-fl	strain J-10-fl	2	0	CU, CL,SO4	CU, CL,SO4,SO4	2	1	CU	CU	P27197_P27197	1	2	4
1OVO_D	3OVO_A	1.25	51	5.0582	5.1602	2.253	0.8598	0.9063	0.8214	100	0	1	X-RAY DIFFRACTION	X-RAY DIFFRACTION	0	1.9	1.55	NA	NA	NA	NA	NA	NA	NA	NA	0	0	0	NA	1	0	56	56	1	93934_93934	Japanese quail	Japanese quail	0	NA	NA	NA	0	NA	NA	NA	P01003_P01003	1	4	1
1OWN_A	1QNF_A	0.51	472	15.16	14.6156	0.522	0.9941	0.9947	0.9542	100	0	1	X-RAY DIFFRACTION	X-RAY DIFFRACTION	0	2.3	1.8	100	293	0	193	7	7	0	0	0	0	0	NA	1	0	484	484	1	269084_269084	Synechococcus sp. PCC6301	Synechococcus sp. PCC6301	2	0	PO4,FAD	FAD,HDF	2	0	PO4,FAD	FAD,HDF	P05327_P05327	0	1	1
1OX7_A	1P6O_B	1.73	154	9.6053	9.4148	NA	NA	NA	NA	100	0	1	X-RAY DIFFRACTION	X-RAY DIFFRACTION	0	1.43	1.14	100	100	1	0	6.5	6.5	1	0	0	0	0	NA	1	0	161	161	1	4932_4932	yeast	yeast	2	0	MSE,MSE,MSE,MSE,MSE,MSE,MSE, ZN, ZN	ZN, CA, CA,HPY,ACY,ACY	2	0	ZN	ZN,HPY	Q12178_Q12178	0	2	2
1OXB_B	1OXK_L	0.67	123	8.8862	8.7416	0.668	0.9475	0.9551	0.875	100	0	1	X-RAY DIFFRACTION	X-RAY DIFFRACTION	0	2.3	2.1	100	100	1	0	5.3	5.3	1	0	0	0	0	NA	1	0	134	134	1	4932_4932	yeast	yeast	1	NA	NA	SO4	0	NA	NA	NA	P39928_P39928	1	2	12
1OXN_E	1OXQ_B	0.76	93	7.6825	7.6147	0.764	0.905	0.9134	0.8762	100	0	1	X-RAY DIFFRACTION	X-RAY DIFFRACTION	0	2.2	2.3	100	100	1	0	5	5	1	0	0	0	0	NA	1	0	140	140	1	9606_9606	man	man	2	1	ZN	ZN	2	0	III,ZN	ZN	Q96CA5_Q96CA5	NA	NA	6
1OXS_C	1OXU_C	1.51	349	13.5563	13.1142	1.508	0.9528	0.8456	0.6763	100	0	1	X-RAY DIFFRACTION	X-RAY DIFFRACTION	0	1.65	2.1	100	100	1	0	8.3	8.3	1	0	0	0	0	NA	1	0	353	353	1	2287_2287	Sulfolobus solfataricus Zillig et al. 1980	Sulfolobus solfataricus Zillig et al. 1980	2	0	IOD,IOD,IOD,IOD,IOD,IOD,IOD,IOD,IOD,IOD,IOD,IOD,IOD,IOD,IOD,IOD,IOD,IOD,IOD,IOD,IOD,IOD,IOD,IOD,IOD,IOD,IOD,IOD	MG,IOD,IOD,IOD,IOD,IOD,IOD,IOD,IOD,IOD,IOD,IOD,IOD,IOD,IOD,IOD,IOD,IOD,IOD,IOD,IOD,IOD,ADP	1	NA	NA	ADP	Q97UY8_Q97UY8	0	1	1
1OXW_B	4PK9_A	0.61	358	13.7491	13.2947	NA	NA	NA	NA	100	0	1	X-RAY DIFFRACTION	X-RAY DIFFRACTION	0	2.2	1.96	113	93	0	20	7.4	4.6	0	2.8	1	0	1	NA	1	0	373	373	1	160510_160510	heartleaf nightshade	heartleaf nightshade	1	NA	MSE,MSE,MSE,MSE,MSE,MSE,MSE,MSE,MSE,MSE,MSE	NA	0	NA	NA	NA	Q8LPW4_Q8LPW4	1	6	2
1OYB_A	3TX9_A	0.41	397	14.2473	13.7611	0.621	0.9956	0.9931	0.9799	100	0	1	X-RAY DIFFRACTION	X-RAY DIFFRACTION	0	2	1.999	NA	100	NA	NA	NA	8.3	NA	NA	0	0	0	NA	1	0	400	400	1	27292_27292	lager yeast	lager yeast	2	0	FMN,HBA	FMN, MG,3RN	2	0	FMN,HBA	FMN,3RN	Q02899_Q02899	0	1	1
261L_A	262L_B	0.94	172	10.3078	10.0726	0.936	0.971	0.9566	0.8873	100	0	1	X-RAY DIFFRACTION	X-RAY DIFFRACTION	1	2.5	2.5	298	160	0	138	7.5	7.5	1	0	1	1	2	1	1	0	173	173	1	10665_10665	phage T4	phage T4	0	NA	NA	NA	0	NA	NA	NA	P00720_P00720	0	1	1
1OYV_I	1PJU_C	0.96	101	7.9384	7.8543	0.988	0.8482	0.8377	0.7061	100	0	1	X-RAY DIFFRACTION	X-RAY DIFFRACTION	0	2.5	2.15	100	105	0	5	6	7	0	1	0	0	0	NA	1	0	123	123	1	4081_4081	tomato	tomato	1	NA	NA	SO4,SO4	0	NA	NA	NA	P05119_P05119	1	3	2
1OZF_A	1OZH_B	0.94	537	15.7208	15.1407	0.92	0.9735	0.9321	0.8349	100	0	1	X-RAY DIFFRACTION	X-RAY DIFFRACTION	0	2.3	2	100	100	1	0	7.6	7.6	1	0	0	0	0	NA	1	0	566	566	1	573_573	NCTC 9633	NCTC 9633	2	0	PO4, MG,TPP,PEG,PEG,PEG,PEG,PEG,PEG,PEG	PO4, MG,HE3,PEG,PEG	2	0	MG,TPP,PEG,PEG,PEG,PEG	HE3,MG,HE3	P27696_P27696	0	4	4
1LPK_A	2J34_B	0.5	51	5.5089	5.5812	1.531	0.928	0.9615	0.9038	100	0	1	X-RAY DIFFRACTION	X-RAY DIFFRACTION	0	2.2	2.01	100	100	1	0	5.7	5.85	0	0.15	0	0	0	NA	1	0	134	134	1	9606_9606	man	man	0	NA	NA	NA	0	NA	NA	NA	P00742_P00742	0	2	2
1P1Q_B	1P1U_B	1.93	249	11.5853	11.2687	1.974	0.912	0.8246	0.688	100	0	1	X-RAY DIFFRACTION	X-RAY DIFFRACTION	1	2	2	110	110	1	0	6.5	6	0	0.5	1	1	2	1	1	0	263	263	1	10116_10116	zitter rats	zitter rats	2	0	ZN, ZN,AMQ	AMQ	2	0	ZN,ZN,AMQ	AMQ	P19491_P19491	NA	1	NA
1P51_D	1P78_A	1.19	91	7.6774	7.61	1.191	0.9183	0.9375	0.8152	100	0	1	X-RAY DIFFRACTION	X-RAY DIFFRACTION	0	2.5	2.25	100	100	1	0	8	7.5	0	0.5	0	0	0	NA	1	0	94	94	1	1167_1167	Anabaena sp.	Anabaena sp.	0	NA	NA	NA	2	1	NUC,NUC	NUC,NUC	P05514_P05514	0	4	4
2VJL_B	2VJM_A	0.8	425	14.6028	14.094	0.797	0.9894	0.9602	0.8577	100	0	1	X-RAY DIFFRACTION	X-RAY DIFFRACTION	0	2	1.89	100	100	1	0	NA	NA	NA	NA	0	0	0	NA	1	0	428	428	1	847_847	strain OxB	strain OxB	2	0	COA, CL, CL	COA, NA	2	1	COA	COA	O06644_O06644	0	2	2
1Z9S_C	4B0M_B	1.22	127	9.0183	8.8653	1.252	0.881	0.8389	0.6926	100	0	1	X-RAY DIFFRACTION	X-RAY DIFFRACTION	0	2.2	1.8	100	100	1	0	5.9	6.4	0	0.5	0	0	0	NA	1	0	149	149	1	632_632	Yersinia pseudotuberculosis subsp. pestis (Lehmann and Neumann 1896) Bercovier et al. 1981	Yersinia pseudotuberculosis subsp. pestis (Lehmann and Neumann 1896) Bercovier et al. 1981	0	NA	NA	NA	0	NA	NA	NA	P26948_P26948	0	3	3
1P7G_F	3EVK_C	0.6	211	11.2182	10.9249	0.608	0.9743	0.9668	0.9111	100	0	1	X-RAY DIFFRACTION	X-RAY DIFFRACTION	0	1.8	1.85	100	200	0	100	7.5	7	0	0.5	0	0	0	NA	1	0	222	222	1	13773_13773	strain IM2	strain IM2	2	0	MSE,MSE,MSE,ACT,BME	MN	1	NA	NA	MN	O93724_O93724	0	4	4
1P8X_A	2FH2_C	1.18	306	12.6572	12.2723	1.203	0.9275	0.8719	0.7624	100	0	1	X-RAY DIFFRACTION	X-RAY DIFFRACTION	0	2	2.5	100	100	1	0	7.5	4.5	0	3	0	0	0	NA	1	0	344	344	1	9606_9606	man	man	2	0	CA, CA, CA	CA, CA	2	0	CA,CA,CA	CA,CA	P06396_P06396	0	1	1
1MDU_A	1YAG_G	0.82	122	8.72	8.586	0.818	0.9652	0.968	0.926	100	0	1	X-RAY DIFFRACTION	X-RAY DIFFRACTION	0	2.2	1.9	100	93	0	7	8	7.5	0	0.5	0	0	0	NA	1	0	125	125	1	9606_9606	man	man	2	0	CA, CA,TRS	CA	2	0	CA,CA	CA	P06396_P06396	1	2	4
2PAL_A	2PVB_A	1	104	7.9861	7.8989	1.004	0.961	0.9813	0.8832	100	0	1	X-RAY DIFFRACTION	X-RAY DIFFRACTION	0	1.8	0.91	NA	100	NA	NA	NA	8	NA	NA	0	0	0	NA	1	0	108	108	1	8010_8010	northern pike	northern pike	2	0	ACE, MN, MN, MN	ACE, CA, CA,NH4,FMT,FMT	2	0	MN,MN,MN	CA,CA	P02619_P02619	0	1	1
1Y20_A	4NF4_A	2.71	232	10.0235	9.8064	2.886	0.8492	0.7753	0.6417	100	0	1	X-RAY DIFFRACTION	X-RAY DIFFRACTION	0	1.4	2	110	100	0	10	6	7	0	1	0	0	0	NA	1	0	292	292	1	10116_10116	zitter rats	zitter rats	2	0	1AC	2JK	2	0	1AC	2JK	P35439_P35439	1	1	2
1FDB_A	7FDR_A	0.2	105	8.2439	8.1403	0.204	0.9971	1	1	100	0	1	X-RAY DIFFRACTION	X-RAY DIFFRACTION	0	2.2	1.4	NA	100	NA	NA	NA	7.8	NA	NA	0	0	0	NA	1	0	106	106	1	354_354	bacterium ASAZT-68	bacterium ASAZT-68	2	1	SF4,F3S	SF4,F3S	2	1	SF4,F3S	SF4,F3S	P00214_P00214	0	1	1
1PCF_G	2C62_A	1.43	62	5.9147	5.9606	1.437	0.8966	0.9394	0.8561	100	0	1	X-RAY DIFFRACTION	X-RAY DIFFRACTION	1	1.74	1.74	100	100	1	0	4.6	6.75	0	2.15	0	0	0	NA	1	0	66	66	1	9606_9606	man	man	1	NA	NA	SO4	1	NA	NA	NUC	P53999_P53999	1	2	3
1PDV_A	1PDW_H	0.5	187	10.676	10.4173	NA	NA	NA	NA	100	0	1	X-RAY DIFFRACTION	X-RAY DIFFRACTION	0	1.8	2.2	100	100	1	0	8	8	0	0	0	0	0	NA	1	0	197	197	1	9606_9606	man	man	2	1	MSE,MSE,MSE,MSE	MSE,MSE,MSE,MSE	0	NA	NA	NA	Q99497_Q99497	0	2	2
1R69_A	2OR1_L	0.62	62	6.2199	6.246	0.624	0.9511	0.9921	0.8611	100	0	1	X-RAY DIFFRACTION	X-RAY DIFFRACTION	0	2	2.5	NA	NA	NA	NA	NA	NA	NA	NA	0	0	0	NA	1	0	69	69	1	10712_10712	lambdoid phage 434	lambdoid phage 434	0	NA	NA	NA	1	NA	NA	NUC,NUC	P16117_P16117	1	1	4
1PFK_A	2PFK_C	0.71	301	12.889	12.4894	0.707	0.9882	0.9668	0.887	100	0	1	X-RAY DIFFRACTION	X-RAY DIFFRACTION	1	2.4	2.4	NA	NA	NA	NA	NA	NA	NA	NA	0	0	0	NA	1	0	320	320	1	562_562	bacterium E3	bacterium E3	1	NA	FBP, MG, MG,ADP,ADP	NA	1	NA	FBP,MG,ADP,ADP,ADP	NA	P0A796_P0A796	0	4	4
1PH8_B	1PHJ_B	0.56	214	11.2824	10.985	0.565	0.9906	0.9884	0.95	100	0	1	X-RAY DIFFRACTION	X-RAY DIFFRACTION	0	2.36	2.5	83	83	1	0	NA	NA	NA	NA	1	0	1	NA	1	0	216	216	1	200597_200597	Sterkiella nova (Ciliate) (Oxytricha nova)	Sterkiella nova (Ciliate) (Oxytricha nova)	0	NA	NA	NA	2	1	NUC	NUC	P16458_P16458	NA	NA	NA
1PI5_B	2FFY_A	0.57	353	13.5507	13.1089	0.923	0.9879	0.9791	0.9469	100	0	1	X-RAY DIFFRACTION	X-RAY DIFFRACTION	0	1.49	1.07	100	100	1	0	8.7	8.7	1	0	1	1	2	1	1	0	358	358	1	562_562	bacterium E3	bacterium E3	2	0	K,SM2,SM2	K,SM3	2	0	SM2,SM2	SM3	P00811_P00811	1	2	1
1PK8_A	1PX2_A	0.5	293	12.7582	12.3668	0.501	0.9941	0.9915	0.943	100	0	1	X-RAY DIFFRACTION	X-RAY DIFFRACTION	0	2.1	2.23	100	93	0	7	7.5	7.5	1	0	0	0	0	NA	1	0	422	422	1	10116_10116	zitter rats	zitter rats	2	0	CA,ATP,EDO	CA,ATP	2	1	CA,ATP	CA,ATP	P09951_P09951	0	4	4
1K3O_B	1K3Y_B	0.75	206	11.0628	10.7794	0.751	0.9288	0.9321	0.836	100	0	1	X-RAY DIFFRACTION	X-RAY DIFFRACTION	0	1.8	1.3	100	100	1	0	7.5	7.5	1	0	0	0	0	NA	1	0	221	221	1	9606_9606	man	man	1	NA	NA	GTX,GOL	1	NA	NA	GTX,GTX,GOL	P08263_P08263	0	2	2
1PL7_C	1PL8_D	0.29	356	13.7209	13.2682	0.287	0.9983	1	0.986	100	0	1	X-RAY DIFFRACTION	X-RAY DIFFRACTION	0	2.2	1.9	100	100	1	0	6.15	6.15	1	0	0	0	0	NA	1	0	356	356	1	9606_9606	man	man	2	0	ZN	ZN,NAD	2	0	ZN	ZN,NAD	Q00796_Q00796	0	4	4
1PM7_B	2IXC_C	0.9	194	10.6949	10.435	0.905	0.9823	0.9811	0.9306	100	0	1	X-RAY DIFFRACTION	X-RAY DIFFRACTION	0	2.2	1.79	100	100	1	0	6.5	NA	NA	NA	0	0	0	NA	1	0	202	202	1	1773_1773	strain H37Rv	strain H37Rv	2	0	ACT,GOL	TRH	1	NA	NA	TRH,TRH	P9WH11_P9WH11	0	2	2
1PMM_C	3FZ7_D	1.11	430	14.2059	13.7224	1.614	0.9456	0.9113	0.8161	100	0	1	X-RAY DIFFRACTION	X-RAY DIFFRACTION	0	2	2.5	90	100	0	10	4.6	7.6	0	3	0	0	0	NA	1	0	466	466	0	562_83333	bacterium E3	Escherichia coli K12	2	0	PLP,ACY	PO4	1	NA	PLP,PLP	NA	P69910_P69910	0	6	6
4HZE_A	4I06_C	0.27	306	12.9694	12.5646	0.272	0.9983	0.9984	0.991	100	0	1	X-RAY DIFFRACTION	X-RAY DIFFRACTION	0	1.602	1.8	100	100	1	0	7	7	1	0	0	0	0	NA	1	0	306	306	1	9606_9606	man	man	2	0	MN, MN,BEN,BME,BME,X7A	MN, MN,BEN,BME,BME,X8A	2	0	MN,MN,X7A	MN,MN,X8A	P78540_P78540	0	1	1
1PKE_B	3UT6_A	1.86	226	11.1087	10.8225	1.852	0.9602	0.9568	0.8787	100	0	1	X-RAY DIFFRACTION	X-RAY DIFFRACTION	0	2.3	1.895	100	100	1	0	5.4	5.2	0	0.2	0	0	0	NA	1	0	237	237	0	562_83333	bacterium E3	Escherichia coli K12	2	0	PO4,2FD	FMC,PO4	2	0	PO4,2FD	FMC,PO4	P0ABP9_P0ABP8	0	6	6
1PR9_A	1WNT_D	0.43	243	11.8683	11.5336	0.435	0.9944	0.9969	0.9488	100	0	1	X-RAY DIFFRACTION	X-RAY DIFFRACTION	0	1.96	2.3	291	100	0	191	6.5	7.5	0	1	0	0	0	NA	1	0	244	244	1	9606_9606	man	man	2	0	K,NAP,2HP	NAP	2	0	NAP,2HP	NAP	Q7Z4W1_Q7Z4W1	0	4	4
1TQU_A	3EJS_A	0.46	1014	19.6444	18.8144	0.455	0.9962	0.9975	0.9284	100	0	1	X-RAY DIFFRACTION	X-RAY DIFFRACTION	0	2.03	1.35	100	100	1	0	7	7	0	0	1	0	1	NA	1	0	1045	1045	1	7227_7227	fruit fly	fruit fly	2	0	NDG, ZN,GHA,MRD	NAG, ZN,MRD,HN5	2	0	ZN,GHA	ZN,HN5	Q24451_Q24451	0	1	1
1PS7_C	1PTM_B	1.51	325	13.1642	12.747	1.539	0.9512	0.8598	0.7243	100	0	1	X-RAY DIFFRACTION	X-RAY DIFFRACTION	0	2.47	1.96	100	100	1	0	7.5	8	0	0.5	0	0	0	NA	1	0	329	329	1	562_562	bacterium E3	bacterium E3	2	1	MSE,MSE,MSE,MSE,MSE,MSE,MSE, ZN	MSE,MSE,MSE,MSE,MSE,MSE,MSE, ZN	2	1	ZN	ZN	P19624_P19624	0	2	2
1EYW_A	3CAK_A	0.73	328	13.2438	12.8215	0.733	0.9931	0.9924	0.959	100	0	1	X-RAY DIFFRACTION	X-RAY DIFFRACTION	0	1.9	1.83	277	180	0	97	9	6.5	0	2.5	0	0	0	NA	1	0	331	331	1	293_293	VKM B-1297	VKM B-1297	2	0	KCX, ZN, ZN,TEN,PEL	KCX, CO, CO,BTB,DPF	2	0	ZN,ZN,TEN,PEL	CO,BTB,CO,DPF	P0A434_P0A434	0	2	2
1PT5_B	1PT7_A	0.79	413	14.4528	13.9535	0.788	0.9895	0.9675	0.8952	100	0	1	X-RAY DIFFRACTION	X-RAY DIFFRACTION	0	2	1.8	100	100	1	0	6.5	7.5	0	1	0	0	0	NA	1	0	437	437	1	562_562	bacterium E3	bacterium E3	2	0	ACO	PO4,PO4,PO4,PO4,GOL	1	NA	ACO,ACO	NA	P69902_P69902	0	2	2
1ONC_A	2I5S_X	0.45	104	8.2056	8.1044	0.44	0.9863	1	0.9345	100	0	1	X-RAY DIFFRACTION	X-RAY DIFFRACTION	0	1.7	1.9	NA	100	NA	NA	NA	NA	NA	NA	0	0	0	NA	1	0	104	104	1	8404_8404	northern leopard frog	northern leopard frog	2	0	PCA,SO4	PCA	2	0	SO4	NUC	P22069_P22069	0	1	1
1PU5_A	2AG4_B	2	155	9.4203	9.2417	2.023	0.9039	0.8552	0.7134	100	0	1	X-RAY DIFFRACTION	X-RAY DIFFRACTION	0	1.9	1.8	123	123	1	0	7.7	7.3	0	0.4	0	0	0	NA	1	0	164	164	1	9606_9606	man	man	2	0	EPE	LP3,OLA,IPA,IPA,IPA,IPA,IPA,IPA,IPA	1	NA	NA	LP3,OLA	P17900_P17900	NA	NA	1
1PU6_B	1PU8_A	1.15	212	11.1034	10.8174	1.495	0.981	0.9766	0.9147	100	0	1	X-RAY DIFFRACTION	X-RAY DIFFRACTION	0	1.64	2.13	110	110	1	0	7	7	1	0	0	0	0	NA	1	0	218	218	1	210_210	strain Royal Perth Hospital 13487	strain Royal Perth Hospital 13487	2	0	KCX,MPD,MPD	KCX,EA1,BME	2	0	MPD	EA1	O25323_O25323	1	2	1
3IKN_C	4E52_A	0.87	151	9.7456	9.5462	0.869	0.9695	0.9704	0.926	100	0	1	X-RAY DIFFRACTION	X-RAY DIFFRACTION	0	1.6	1.7	100	100	1	0	8	7.5	0	0.5	1	0	1	NA	1	0	177	177	1	9606_9606	man	man	2	0	CA, CA, CA,GAL	CA, CA, CA	2	0	CA,CA,CA,GAL	CA,CA,CA	P35247_P35247	0	3	3
1PWX_C	1ZO8_M	0.51	251	12.02	11.6757	0.505	0.9928	0.996	0.9147	100	0	1	X-RAY DIFFRACTION	X-RAY DIFFRACTION	0	1.8	1.9	100	100	1	0	6.9	6.7	0	0.2	0	0	0	NA	1	0	254	254	1	358_358	Rhizobium sp. ISSDS-758	Rhizobium sp. ISSDS-758	2	0	BR, BR	SNO	2	0	BR,BR	SNO	Q93D82_Q93D82	0	4	4
1PX8_B	1UHV_B	0.38	499	15.4857	14.9206	0.379	0.9978	0.997	0.978	100	0	1	X-RAY DIFFRACTION	X-RAY DIFFRACTION	0	2.4	2.1	100	100	1	0	7	7	1	0	0	0	0	NA	1	0	500	500	1	28896_28896	strain B6A-RI	strain B6A-RI	2	0	XYP	DFX	2	0	XYP	DFX	P36906_P36906	0	4	4
1WS4_H	1WS5_F	0.42	15	1.4053	1.8239	0.492	0.6076	0.8889	0.8472	100	0	1	X-RAY DIFFRACTION	X-RAY DIFFRACTION	1	1.9	1.9	298	298	1	0	7.3	7.3	1	0	0	0	0	NA	1	0	20	20	1	3490_3490	non Artocarpus integrifolius auct.	non Artocarpus integrifolius auct.	0	NA	NA	NA	0	NA	NA	NA	P18673_P18673	0	8	8
3PAZ_A	4RH4_A	0.56	121	8.7517	8.6156	0.714	0.9825	0.9898	0.9573	100	0	1	X-RAY DIFFRACTION	X-RAY DIFFRACTION	0	1.73	1.6	298	100	0	198	7	5.8	0	1.2	0	0	0	NA	1	0	123	123	1	511_511	VKM B-1518	VKM B-1518	2	0	CU	ZN,SO4,SO4	2	0	CU	ZN	P04377_P04377	0	1	1
1JWF_A	1JWG_B	0.86	137	9.2722	9.103	0.865	0.9629	0.9625	0.8768	100	0	1	X-RAY DIFFRACTION	X-RAY DIFFRACTION	0	2.1	2	293	100	0	193	7.5	7.5	1	0	0	0	0	NA	1	0	147	147	1	9606_9606	man	man	1	NA	NA	IOD,IOD,IOD,IOD	1	NA	NA	III	Q9UJY5_Q9UJY5	NA	1	NA
1PY3_A	3DH2_B	1.09	91	7.5163	7.4592	1.083	0.9547	0.9707	0.9309	100	0	1	X-RAY DIFFRACTION	X-RAY DIFFRACTION	0	1.8	2.25	293	100	0	193	7.2	7.2	1	0	0	0	0	NA	1	0	97	97	1	1894_1894	not NRRL B-2183	not NRRL B-2183	2	0	SO4	BGC,3GP	1	NA	NA	3GP,BGC	Q53752_Q53752	0	1	1
1PYT_B	3KGQ_A	0.42	303	12.9213	12.5196	0.417	0.9958	0.9942	0.9563	100	0	1	X-RAY DIFFRACTION	X-RAY DIFFRACTION	0	2.35	1.7	NA	100	NA	NA	NA	7	NA	NA	0	0	0	NA	1	0	309	309	1	9913_9913	domestic cow	domestic cow	2	0	ZN	ZN, NA,CIT,ACN,FMT,FMT,FMT,GOL,GOL,GOL,GOL,GOL,GOL	2	0	ZN	ZN,CIT	P00730_P00730	NA	NA	1
4AOK_A	4CRY_A	0.89	24	2.9223	3.1787	1.308	0.7671	0.94	0.88	100	0	1	X-RAY DIFFRACTION	X-RAY DIFFRACTION	0	1.5	1.61	100	298	0	198	4.2	7.4	0	3.2	0	0	0	NA	1	0	41	41	0	562_83333	bacterium E3	Escherichia coli K12	0	NA	NA	NA	0	NA	NA	NA	P0A790_P0A790	1	8	12
1QW8_A	1QW9_B	0.25	496	15.453	14.89	0.261	0.9989	0.999	0.993	100	0	1	X-RAY DIFFRACTION	X-RAY DIFFRACTION	0	1.8	1.2	100	100	1	0	8	8	1	0	1	1	2	1	1	0	502	502	1	1422_1422	strain R-35646	strain R-35646	2	0	KHO	KHP	2	0	KHO	KHP	Q9XBQ3_Q9XBQ3	0	1	1
1PZE_A	1PZH_D	0.83	313	12.7727	12.3805	2.052	0.9515	0.9271	0.8428	100	0	1	X-RAY DIFFRACTION	X-RAY DIFFRACTION	0	1.95	1.9	100	100	1	0	4.2	4.5	0	0.3	0	0	0	NA	1	0	331	331	1	508771_508771	Toxoplasma gondii strain ME49	Toxoplasma gondii strain ME49	1	NA	NA	OXL,NAD	1	NA	NA	OXL,NAD	P90613_P90613	0	4	4
1Q05_A	1Q07_B	1.91	120	8.7173	8.5834	1.921	0.8103	0.8433	0.7242	100	0	1	X-RAY DIFFRACTION	X-RAY DIFFRACTION	0	2.2	2.5	100	100	1	0	6.5	6.5	1	0	0	0	0	NA	1	0	135	135	1	562_562	bacterium E3	bacterium E3	2	0	CU1	AU	1	NA	CU1	NA	P0A9G4_P0A9G4	0	2	2
1Q08_A	1Q0A_A	1.25	90	7.5523	7.4928	1.247	0.8992	0.9093	0.783	100	0	1	X-RAY DIFFRACTION	X-RAY DIFFRACTION	0	1.9	2	100	100	1	0	6.5	7.5	0	1	0	0	0	NA	1	0	99	99	1	562_562	bacterium E3	bacterium E3	2	0	PO4, ZN, ZN, MG	SO4, ZN, ZN, ZN	2	1	ZN,ZN	ZN,ZN	P0ACS5_P0ACS5	0	2	2
1Q0C_D	2IG9_C	0.55	316	13.0579	12.6475	0.548	0.8837	0.8809	0.8614	100	0	1	X-RAY DIFFRACTION	X-RAY DIFFRACTION	0	2.1	1.9	323	100	0	223	7.5	6.5	0	1	0	0	0	NA	1	0	365	365	1	47914_47914	Brevibacterium fuscum	Brevibacterium fuscum	2	0	FE,DHY	FE2, CL,GOL,GOL	2	0	FE,DHY	FE2	Q45135_Q45135	0	4	4
1Q0K_L	1Q0M_B	0.37	116	8.6464	8.517	0.378	0.9914	0.9979	0.9679	100	0	1	X-RAY DIFFRACTION	X-RAY DIFFRACTION	0	2.1	1.68	100	100	1	0	5.25	5.25	1	0	0	0	0	NA	1	0	117	117	1	73044_73044	strain IMSNU-1	strain IMSNU-1	2	0	NI,SO4,THJ,THJ	NI,SO4	2	1	NI	NI	P80734_P80734	0	6	6
2AWN_C	3PUV_B	2.14	286	10.8299	10.5614	2.538	0.8282	0.7018	0.5335	100	0	1	X-RAY DIFFRACTION	X-RAY DIFFRACTION	0	2.3	2.4	100	100	1	0	NA	7.5	NA	NA	0	0	0	NA	1	0	381	381	1	83333_83333	Escherichia coli K12	Escherichia coli K12	2	0	MG,ADP	MG,ADP,VO4	2	0	ADP	MG,ADP,ADP	P68187_P68187	1	1	5
1Q15_C	1Q19_C	0.78	488	15.3142	14.76	0.836	0.9724	0.951	0.844	100	0	1	X-RAY DIFFRACTION	X-RAY DIFFRACTION	0	2.3	2.4	100	100	1	0	5.6	5.6	1	0	0	0	0	NA	1	0	503	503	1	554_554	VKM B-1247	VKM B-1247	1	NA	NA	MG,APC,SSC	1	NA	NA	MG,APC,SSC	Q9XB61_Q9XB61	0	4	4
1R27_C	1SIW_A	0.33	1211	20.7149	19.8167	0.331	0.9766	0.9756	0.9552	100	0	1	X-RAY DIFFRACTION	X-RAY DIFFRACTION	0	2	2.2	298	100	0	198	7	7	1	0	0	0	0	NA	1	0	1246	1246	1	562_562	bacterium E3	bacterium E3	2	0	MO,SF4,MGD,MGD	GDP,SF4,3PH	2	0	MO,SF4,MGD,MGD	GDP,SF4	P09152_P09152	1	16	6
1R27_B	3IR7_B	0.5	463	15.0568	14.519	0.508	0.9101	0.9023	0.8718	100	0	1	X-RAY DIFFRACTION	X-RAY DIFFRACTION	0	2	2.5	298	NA	NA	NA	7	7	1	0	0	0	0	NA	1	0	512	512	0	562_83333	bacterium E3	Escherichia coli K12	2	0	F3S,SF4,SF4,SF4	SF4,SF4,SF4,F3S	2	0	F3S,SF4,SF4,SF4	SF4,SF4,SF4,F3S,HEM	P11349_P11349	1	16	6
1Y5I_C	1Y5N_C	0.22	215	11.3036	11.0049	0.223	0.9983	1	0.9954	100	0	1	X-RAY DIFFRACTION	X-RAY DIFFRACTION	0	1.9	2.5	100	100	1	0	7	7	1	0	1	1	2	1	1	0	225	225	1	562_562	bacterium E3	bacterium E3	2	0	FME,HEM,HEM,AGA	FME,HEM,HEM,AGA,PCI	2	0	HEM,HEM	HEM,HEM,PCI	P11350_P11350	0	6	6
1SYO_B	1SZ0_A	0.89	405	14.3218	13.8309	NA	NA	NA	NA	100	0	1	X-RAY DIFFRACTION	X-RAY DIFFRACTION	0	2.2	2.1	103	103	1	0	6.35	6.35	1	0	0	0	0	NA	1	0	432	432	1	9913_9913	domestic cow	domestic cow	2	0	NAG,NAG,M6P,GOL	NDG,NAG,NAG, OS,M6P	2	1	M6P	M6P	P08169_P08169	0	1	1
1Q2V_D	1Q3Q_C	0.29	517	15.6784	15.101	0.295	0.9987	1	0.9841	100	0	1	X-RAY DIFFRACTION	X-RAY DIFFRACTION	0	2.4	2.3	90	90	1	0	8	8	0	0	1	1	2	1	1	0	548	548	NA	no_data_no_data	NA	NA	2	0	SO4	MG,ANP	2	0	SO4	MG,ANP	P61112_P61112	0	8	8
1Q43_B	1Q5O_A	0.72	188	10.6997	10.4395	0.71	0.9159	0.908	0.7863	100	0	1	X-RAY DIFFRACTION	X-RAY DIFFRACTION	0	2	2.3	100	100	1	0	4.6	4.6	1	0	0	0	0	NA	1	0	207	207	1	10090_10090	transgenic mice	transgenic mice	2	1	MSE,MSE,MSE,MSE,MSE,MSE,MSE,MSE,CMP	MSE,MSE,MSE,MSE,MSE,MSE,MSE,MSE,CMP	2	1	CMP	CMP	O88703_O88703	1	8	4
1Q3H_D	1R0W_B	0.49	263	12.2404	11.882	0.513	0.9822	0.9803	0.9448	100	0	1	X-RAY DIFFRACTION	X-RAY DIFFRACTION	0	2.5	2.2	100	100	1	0	7.5	7.5	1	0	0	0	0	NA	1	0	286	286	1	10090_10090	transgenic mice	transgenic mice	2	0	MG,ANP,ACY	ACY	1	NA	MG,ANP	NA	P26361_P26361	0	8	8
3P2Z_A	4E9C_A	1.48	201	10.6298	10.3741	1.639	0.8699	0.8217	0.7029	100	0	1	X-RAY DIFFRACTION	X-RAY DIFFRACTION	0	1.79	1.7	NA	NA	NA	NA	NA	6.5	NA	NA	0	0	0	NA	1	0	232	232	1	9606_9606	man	man	2	0	GOL	PG0,PG0	2	1	III	III	P53350_P53350	0	2	2
3R36_A	3R37_B	0.28	139	9.3948	9.2178	0.305	0.9953	0.9982	0.9875	100	0	1	X-RAY DIFFRACTION	X-RAY DIFFRACTION	0	1.95	1.8	100	100	1	0	7.5	7.5	1	0	1	1	2	1	1	0	151	151	1	1667_1667	Arthrobacter sp.	Arthrobacter sp.	2	0	PHB	4CO	2	0	PHB,PHB	4CO,4CO	Q04416_Q04416	0	4	4
1Q5H_B	1Q5U_X	1.08	126	8.7294	8.5948	1.674	0.953	0.958	0.9427	100	0	1	X-RAY DIFFRACTION	X-RAY DIFFRACTION	1	2	2	295	295	1	0	8	8	1	0	0	0	0	NA	1	0	147	147	1	9606_9606	man	man	1	NA	DUD	NA	1	NA	DUD,DUD,DUD	NA	P33316_P33316	0	3	3
1Q5V_D	2HZA_A	2.71	107	6.9499	6.929	3.705	0.7293	0.7364	0.5756	100	0	1	X-RAY DIFFRACTION	X-RAY DIFFRACTION	0	2.3	2.1	100	100	1	0	6.5	7.5	0	1	0	0	0	NA	1	0	133	133	1	562_562	bacterium E3	bacterium E3	1	NA	NA	MSE,MSE, NI	1	NA	NA	NI,3CM	P0A6Z6_P0A6Z6	0	4	4
1Q72_L	1RIU_L	0.3	217	11.3458	11.0445	1.42	0.982	0.9851	0.9667	100	0	1	X-RAY DIFFRACTION	X-RAY DIFFRACTION	0	1.7	2	110	277	0	167	5.2	5.2	1	0	0	0	0	NA	1	0	218	218	1	10090_10090	transgenic mice	transgenic mice	0	NA	NA	NA	2	0	COC	RBE	no_data_no_data	0	2	2
1Q7M_A	3BOF_B	0.73	551	15.9119	15.3196	0.766	0.9907	0.9762	0.8948	100	0	1	X-RAY DIFFRACTION	X-RAY DIFFRACTION	0	2.1	1.7	100	NA	NA	NA	5.2	NA	NA	NA	0	0	0	NA	1	0	566	566	1	2336_2336	strain MSB8	strain MSB8	1	NA	NA	ZN, K,HCS	1	NA	NA	ZN	Q9WYA5_Q9WYA5	0	2	2
3LNX_F	3LNY_A	0.69	93	7.6825	7.6147	0.689	0.983	0.9947	0.9654	100	0	1	X-RAY DIFFRACTION	X-RAY DIFFRACTION	0	1.642	1.3	100	100	1	0	4.5	5.5	0	1	0	0	0	NA	1	0	96	96	1	9606_9606	man	man	2	0	IOD,IOD,SCN,SCN,SCN	SCN,SO4,SO4	1	NA	NA	III	Q12923_Q12923	NA	1	NA
2JF0_B	4B83_A	0.78	531	15.7765	15.1929	0.782	0.9818	0.965	0.7719	100	0	1	X-RAY DIFFRACTION	X-RAY DIFFRACTION	0	2.5	2.4	100	100	1	0	7	7	1	0	0	0	0	NA	1	0	548	548	1	10090_10090	transgenic mice	transgenic mice	2	0	SUN,HBP	B3V,EDO,EDO,NAG,PEG,PEG,NAG,EDO,EDO,EDO,B3V,SO4,EDO,PE8	2	0	HBP	B3V,B3V	P21836_P21836	1	2	1
1QVO_D	1X7Q_A	1.15	274	12.4355	12.0647	1.149	0.9675	0.9255	0.8118	100	0	1	X-RAY DIFFRACTION	X-RAY DIFFRACTION	0	2.22	1.45	100	100	1	0	5.6	6.5	0	0.9	0	0	0	NA	1	0	275	275	1	9606_9606	man	man	1	NA	NA	SO4,SO4,GOL,GOL,GOL,GOL,GOL	2	1	III	III	P13746_P13746	0	3	3
1Q9L_C	3T77_A	0.88	218	11.3219	11.0221	1.494	0.9628	0.9384	0.8128	100	0	1	X-RAY DIFFRACTION	X-RAY DIFFRACTION	0	2.28	1.739	100	100	1	0	7	8	0	1	0	0	0	NA	1	0	219	219	1	10090_10090	transgenic mice	transgenic mice	2	0	ZN, ZN, MG, MG, MG, MG	MG, MG, ZN	2	0	ZN,MG,MG,MG,MG	ZN	no_data_Q52L64	1	4	2
4I4B_A	4I6Y_B	1.26	373	13.8345	13.3746	NA	NA	NA	NA	100	0	1	X-RAY DIFFRACTION	X-RAY DIFFRACTION	0	1.7	1.45	100	100	1	0	6.7	6.5	0	0.2	0	0	0	NA	1	0	428	428	1	32044_32044	Pseudomonas mevalonii	Pseudomonas mevalonii	2	0	1CV,GOL,SO4	MEV,GOL,GOL,SO4,SO4,SO4,NO2	2	0	1CV,NAD	MEV,NO2	P13702_P13702	0	6	6
1QB5_D	1QCB_D	0.93	96	7.7321	7.6611	0.927	0.97	0.9773	0.952	100	0	1	X-RAY DIFFRACTION	X-RAY DIFFRACTION	0	1.9	2.2	275	295	0	20	5.5	8	0	2.5	0	0	0	NA	1	0	99	99	1	562_562	bacterium E3	bacterium E3	0	NA	NA	NA	0	NA	NA	NA	P43529_P43529	0	5	5
1QBJ_C	3F21_B	1.17	62	6.2199	6.246	1.233	0.8725	0.9167	0.8214	100	0	1	X-RAY DIFFRACTION	X-RAY DIFFRACTION	0	2.1	2.2	123	100	0	23	5.6	NA	NA	NA	0	0	0	NA	1	0	81	81	1	9606_9606	man	man	0	NA	NA	NA	1	NA	NUC	NA	P55265_P55265	0	2	2
1QCF_A	3VS6_A	1.82	424	14.3144	13.8239	3.34	0.8682	0.7131	0.5449	100	0	1	X-RAY DIFFRACTION	X-RAY DIFFRACTION	0	2	2.373	105	100	0	5	7	9	0	2	1	1	2	0	1	0	454	454	1	9606_9606	man	man	2	0	PTR,PP1	PTR, CA, CL, CA,VSH	2	0	PP1	CA,VSH	P08631_P08631	1	1	2
1QCN_A	2HZY_B	0.68	413	14.3956	13.9	0.677	0.95	0.939	0.9043	100	0	1	X-RAY DIFFRACTION	X-RAY DIFFRACTION	0	1.9	1.35	100	100	1	0	6.5	6.5	1	0	0	0	0	NA	1	0	421	421	1	10090_10090	transgenic mice	transgenic mice	2	0	MSE,MSE,MSE,MSE,MSE,MSE,MSE,MSE,MSE,MSE,MSE,MSE,MSE,MSE,MSE,MSE, CA,ACT,ACT	NA, MN, NI, NI, NI, NI, NI,DHJ	2	0	CA	CA,DHJ,MN,DHJ	P35505_P35505	0	2	2
1QF9_A	1UKE_A	0.85	190	10.6484	10.3915	0.845	0.9801	0.9728	0.9106	100	0	1	X-RAY DIFFRACTION	X-RAY DIFFRACTION	0	1.7	2.2	100	277	0	177	4.5	8	0	3.5	0	0	0	NA	1	0	194	194	1	44689_44689	Slime mold	Slime mold	2	0	ALF, MG,ADP,C5P	MG,UP5	2	0	ALF,ADP,C5P	UP5	P20425_P20425	0	1	1
1QGV_A	1SYX_C	1.26	125	8.633	8.5046	1.476	0.8931	0.8796	0.7537	100	0	1	X-RAY DIFFRACTION	X-RAY DIFFRACTION	0	1.4	2.345	120	100	0	20	7.6	6.5	0	1.1	0	0	0	NA	1	0	142	142	1	9606_9606	man	man	0	NA	NA	NA	0	NA	NA	NA	P83876_P83876	NA	1	NA
1QIL_B	1TS3_A	0.24	193	10.8166	10.549	0.244	0.9978	1	0.9961	100	0	1	X-RAY DIFFRACTION	X-RAY DIFFRACTION	0	2.5	2	NA	293	NA	NA	NA	4	NA	NA	1	1	2	1	1	0	194	194	1	1280_1280	Streptococcus aureus	Streptococcus aureus	0	NA	NA	NA	0	NA	NA	NA	P06886_P06886	0	1	1
1QIY_H	1QJ0_D	1.82	23	1.8192	2.1838	6.121	0.6315	0.7917	0.6917	100	0	1	X-RAY DIFFRACTION	X-RAY DIFFRACTION	0	2.3	2.4	289	289	1	0	6.8	6.8	1	0	1	1	2	1	1	0	30	30	1	9606_9606	man	man	1	NA	NA	ZN	2	1	III	III	P01308_P01308	0	12	12
1YAS_A	3C6Z_A	0.24	255	12.0944	11.7453	0.239	0.9984	1	0.9951	100	0	1	X-RAY DIFFRACTION	X-RAY DIFFRACTION	0	1.9	1.05	120	100	0	20	7.5	7.5	1	0	0	0	0	NA	1	0	257	257	1	3981_3981	siringa	siringa	2	0	SO4,HIS	SO4,SO4,SO4,SO4,BME,IPA,PEG	2	0	HIS	IPA	P52704_P52704	0	2	2
1QMD_A	2WXT_A	1.46	344	13.0749	12.6634	2.135	0.9597	0.9311	0.8287	100	0	1	X-RAY DIFFRACTION	X-RAY DIFFRACTION	0	2.2	2	100	100	1	0	4.7	7.6	0	2.9	0	0	0	NA	1	0	370	370	1	1502_1502	NCTC 8237	NCTC 8237	2	0	ZN, ZN, CA, CA, CA	ZN, CD, CD, CD, CD, CD, CD, CD, CD, CA, CA	2	0	ZN,ZN,CA,CA,CA	ZN,CA,CA	Q0TV31_Q0TV31	1	6	2
1QMG_C	1YVE_I	0.48	510	15.5546	14.9851	0.496	0.9944	0.9912	0.9527	100	0	1	X-RAY DIFFRACTION	X-RAY DIFFRACTION	0	1.6	1.65	100	NA	NA	NA	7.2	NA	NA	NA	0	0	0	NA	1	0	524	524	1	3562_3562	spinach oleracea	spinach oleracea	2	0	MN, MN,DMV,APX	MG, MG, CL,NDP,HIO	2	0	APX,MN,MN,DMV	MG,NDP,HIO	Q01292_Q01292	0	2	2
1QN9_B	1VOK_A	1.03	184	10.5539	10.303	1.023	0.9354	0.8971	0.7578	100	0	1	X-RAY DIFFRACTION	X-RAY DIFFRACTION	0	1.9	2.1	100	123	0	23	6	NA	NA	NA	0	0	0	NA	1	0	200	200	1	3702_3702	thale-cress	thale-cress	0	NA	NA	NA	1	NA	NUC,NUC	NA	P28147_P28147	NA	NA	4
1QNN_A	1UER_D	0.49	189	10.6737	10.4152	NA	NA	NA	NA	100	0	1	X-RAY DIFFRACTION	X-RAY DIFFRACTION	0	1.8	1.6	293	100	0	193	5.8	5.8	1	0	0	0	0	NA	1	0	191	191	1	837_837	strain 2561	strain 2561	2	1	FE	FE	2	1	FE	FE	P19665_P19665	0	2	2
1QNP_A	1QNQ_A	0.47	343	13.534	13.0932	0.468	0.9953	0.9985	0.9273	100	0	1	X-RAY DIFFRACTION	X-RAY DIFFRACTION	0	1.5	1.65	110	110	1	0	8.5	8.5	1	0	0	0	0	NA	1	0	344	344	1	51453_51453	VTT D-74083	VTT D-74083	2	0	NAG,NAG,NAG,NAG,SO4,GOL	NAG,NAG,NAG,NAG,SO4,SO4,TPT,TPT	1	NA	NA	TPT,TPT	Q99036_Q99036	0	1	1
1QOH_Q	2BOS_A	0.28	67	6.5077	6.5152	NA	NA	NA	NA	100	0	1	X-RAY DIFFRACTION	X-RAY DIFFRACTION	0	2.35	2	287	287	1	0	7.4	8.4	0	1	1	1	2	0	1	0	68	68	1	562_562	bacterium E3	bacterium E3	1	NA	NA	GLA,GAL,GLC,GLA,GAL,GLC,NBU	1	NA	NA	GLA,GAL,GLA,GAL	Q47644_Q47644	0	5	5
3E65_A	3E6T_A	1.15	387	13.3778	12.947	7.481	0.939	0.9355	0.9277	100	0	1	X-RAY DIFFRACTION	X-RAY DIFFRACTION	0	2.05	2.5	200	100	0	100	6	6	1	0	0	0	0	NA	1	0	433	433	1	10090_10090	transgenic mice	transgenic mice	2	0	HEM,H4B,XXZ	HEM,H4B,1A2	2	0	HEM,H4B,XXZ	HEM,H4B,1A2	P29477_P29477	0	2	2
1QPO_F	1QPR_E	0.76	283	12.5905	12.2098	NA	NA	NA	NA	100	0	1	X-RAY DIFFRACTION	X-RAY DIFFRACTION	0	2.4	2.45	291	291	1	0	8	8	1	0	0	0	0	NA	1	0	284	284	1	83332_83332	Mycobacterium tuberculosis strain H37Rv	Mycobacterium tuberculosis strain H37Rv	2	0	SO4	MN, MN,PHT,PPC	1	NA	NA	MN,PHT,PPC,PPC	P9WJJ7_P9WJJ7	0	2	2
1TSP_A	3TH0_A	0.36	543	15.9476	15.3531	0.362	0.9836	0.9828	0.9579	100	0	1	X-RAY DIFFRACTION	X-RAY DIFFRACTION	0	2	1.75	NA	100	NA	NA	NA	10	NA	NA	0	0	0	NA	1	0	559	559	1	10754_10754	phage P22	phage P22	1	NA	NA	GLA,MAN,RAM,GLA,MAN,RAM,PZU,PZU,GOL,GOL,GOL	1	NA	NA	GLA,MAN,RAM,PZU,PZU	P12528_P12528	0	3	3
1QQF_A	1QSJ_D	0.35	275	12.4529	12.081	0.346	0.9932	0.9937	0.9647	100	0	1	X-RAY DIFFRACTION	X-RAY DIFFRACTION	0	1.45	1.9	100	100	1	0	7	7.4	0	0.4	0	1	1	NA	1	0	277	277	1	10116_10116	zitter rats	zitter rats	1	NA	CSO	NA	0	NA	NA	NA	P01026_P01026	0	2	2
4CKV_X	4CL7_C	0.58	92	7.7202	7.65	0.584	0.9779	0.9892	0.9355	100	0	1	X-RAY DIFFRACTION	X-RAY DIFFRACTION	0	2.055	2	100	100	1	0	7.5	7	0	0.5	0	0	0	NA	1	0	94	94	1	9606_9606	man	man	2	0	ZN,EDO,EDO,EDO,EDO	CO	2	0	ZN	CO	P17948_P17948	0	2	2
2C2Z_A	2Y1L_C	0.73	147	9.6313	9.4392	0.733	0.9749	0.9662	0.8074	100	0	1	X-RAY DIFFRACTION	X-RAY DIFFRACTION	0	1.95	1.8	100	90	0	10	8	4.8	0	3.2	0	0	0	NA	1	0	159	159	1	9606_9606	man	man	1	NA	NA	SO4	2	1	III	III	Q14790_Q14790	NA	NA	NA
2NQH_A	2NQJ_B	0.46	279	12.5221	12.1458	0.463	0.9948	0.9946	0.9642	100	0	1	X-RAY DIFFRACTION	X-RAY DIFFRACTION	0	1.1	2.45	100	100	1	0	5.9	7	0	1.1	1	1	2	1	1	0	285	285	1	562_562	bacterium E3	bacterium E3	2	0	ZN, ZN, ZN,PO4	ZN	2	0	ZN,ZN,ZN,PO4	ZN	P0A6C1_P0A6C1	1	1	4
1U6J_L	3IQE_F	0.56	281	12.5564	12.1779	0.557	0.9921	0.984	0.9051	100	0	1	X-RAY DIFFRACTION	X-RAY DIFFRACTION	0	2.4	1.8	100	100	1	0	7	6.5	0	0.5	0	0	0	NA	1	0	283	283	1	2320_2320	strain AV19	strain AV19	1	NA	NA	H4M,F42	1	NA	NA	H4M,H4M,F42	P94951_P94951	0	6	6
3AH1_A	3AH4_B	0.6	282	12.5735	12.1939	0.601	0.9843	0.9833	0.9	100	0	1	X-RAY DIFFRACTION	X-RAY DIFFRACTION	0	2.2	1.78	100	100	1	0	6	6	1	0	0	0	0	NA	1	0	288	288	1	1491_1491	strain ELTDK 103	strain ELTDK 103	2	0	SLB,SLB	GAL,GAL	2	0	SLB,SLB	GAL,GAL	P46084_P46084	0	2	2
1ZNE_A	2OZQ_A	0.16	156	9.885	9.6767	0.161	0.9988	1	1	100	0	1	X-RAY DIFFRACTION	X-RAY DIFFRACTION	0	2	1.8	100	100	1	0	4.9	5.5	0	0.6	0	0	0	NA	1	0	174	174	1	10090_10090	transgenic mice	transgenic mice	2	0	CD, CD, CD, CD, CD,HE2	CD, CD, NA, NA, NA, NA, NA	1	NA	HE2	NA	P11589_P11589	0	2	2
1YPT_A	3BLU_A	0.93	274	12.3212	11.9577	0.924	0.9695	0.9557	0.8573	100	0	1	X-RAY DIFFRACTION	X-RAY DIFFRACTION	0	2.5	2	NA	100	NA	NA	NA	7.5	NA	NA	0	0	0	NA	1	0	305	305	1	630_630	Yersinia enterocolitica (Schleifstein and Coleman 1939) Frederiksen 1964	Yersinia enterocolitica (Schleifstein and Coleman 1939) Frederiksen 1964	1	NA	NA	PVS	1	NA	NA	PVS	P15273_P15273	0	1	1
1QZG_B	1QZH_B	1.27	164	9.8331	9.6281	1.265	0.9553	0.9338	0.8397	100	0	1	X-RAY DIFFRACTION	X-RAY DIFFRACTION	0	1.9	2.4	160	160	1	0	4.4	8.5	0	4.1	0	0	0	NA	1	0	187	187	1	4896_4896	fission yeast	fission yeast	1	NA	TMP	NA	2	0	NUC,TMP	NUC	O13988_O13988	0	2	2
2GGG_C	2GGH_B	1.06	358	13.7173	13.2649	1.061	0.9788	0.9431	0.8625	100	0	1	X-RAY DIFFRACTION	X-RAY DIFFRACTION	0	2.4	2.2	113	113	1	0	8.5	8.5	1	0	1	1	2	1	1	0	375	375	1	1299_1299	strain R1	strain R1	1	NA	NA	MG	1	NA	NA	MG	Q9RYA6_Q9RYA6	0	8	8
1R14_A	3PAQ_A	0.94	142	9.3649	9.1898	0.932	0.9822	0.9845	0.9586	100	0	1	X-RAY DIFFRACTION	X-RAY DIFFRACTION	0	2.5	2.1	100	90	0	10	6.5	6.5	1	0	1	1	2	1	1	0	148	148	1	10116_10116	zitter rats	zitter rats	2	0	SM, SM,MES	CA, NA,SO4,MMA	2	0	SM,SM	CA,NA,MMA	P08427_P08427	0	3	3
1XC1_D	3TYH_H	1.21	308	13.0013	12.5945	1.211	0.9667	0.9005	0.7532	100	0	1	X-RAY DIFFRACTION	X-RAY DIFFRACTION	0	1.51	2.1	100	80	0	20	8.1	7.8	0	0.3	0	0	0	NA	1	0	309	309	1	485_485	Nesseria gonorrhoeae	Nesseria gonorrhoeae	2	0	ZRC	CU, CU	1	NA	ZRC	NA	P17259_P17259	0	1	1
1R1P_C	1R1Q_B	1.97	94	7.4211	7.37	2.96	0.9228	0.9325	0.8825	100	0	1	X-RAY DIFFRACTION	X-RAY DIFFRACTION	1	1.8	1.8	100	100	1	0	8.5	8.7	0	0.2	0	0	0	NA	1	0	100	100	1	10090_10090	transgenic mice	transgenic mice	2	0	SO4,SO4	SO4,SO4,SO4	2	1	III	III	O89100_O89100	1	8	4
2XAP_C	2XO4_A	0.32	728	17.6186	16.9177	0.317	0.9893	0.9877	0.9734	100	0	1	X-RAY DIFFRACTION	X-RAY DIFFRACTION	0	2.1	2.5	100	100	1	0	6	6	1	0	0	0	0	NA	1	0	761	761	1	83333_83333	Escherichia coli K12	Escherichia coli K12	2	0	NIY	TY2	2	1	III	III	P00452_P00452	NA	NA	NA
2XAP_E	2XO4_F	0.47	15	1.4053	1.8239	0.463	0.7407	0.9844	0.9375	100	0	1	X-RAY DIFFRACTION	X-RAY DIFFRACTION	0	2.1	2.5	100	100	1	0	6	6	1	0	0	0	0	NA	1	0	20	20	0	32644_562	unspecified	bacterium E3	0	NA	NA	NA	0	NA	NA	NA	P69924_P69924	NA	NA	NA
1R1T_A	1R23_A	0.56	97	7.9285	7.8451	0.981	0.9164	0.9231	0.8822	100	0	1	X-RAY DIFFRACTION	X-RAY DIFFRACTION	0	1.7	2	100	100	1	0	7	7	1	0	0	0	0	NA	1	0	122	122	1	1140_1140	Synechocystis sp. PCC 7942	Synechocystis sp. PCC 7942	0	NA	NA	NA	1	NA	NA	ZN	P30340_P30340	0	2	2
1R1U_B	1R1V_B	0.53	92	7.7202	7.65	0.539	0.9499	0.9557	0.9219	100	0	1	X-RAY DIFFRACTION	X-RAY DIFFRACTION	0	2	2.3	100	100	1	0	6.2	9.5	0	3.3	0	0	0	NA	1	0	106	106	1	1280_1280	Streptococcus aureus	Streptococcus aureus	0	NA	NA	NA	1	NA	NA	ZN	O85142_O85142	1	2	4
2PL6_B	2PL7_A	2.37	61	5.6604	5.7228	2.355	0.8835	0.9179	0.8209	100	0	1	X-RAY DIFFRACTION	X-RAY DIFFRACTION	0	2.2	1	90	100	0	10	8.48	6.91	0	1.57	0	0	0	NA	1	0	71	71	1	51453_51453	VTT D-74083	VTT D-74083	0	NA	NA	NA	0	NA	NA	NA	P79073_P79073	1	1	2
1R2R_A	4OWG_B	1.19	239	11.5832	11.2667	1.194	0.9737	0.9571	0.8735	100	0	1	X-RAY DIFFRACTION	X-RAY DIFFRACTION	0	1.5	1.55	100	100	1	0	8.5	6.5	0	2	0	0	0	NA	1	0	248	248	1	9986_9986	rabbits	rabbits	2	0	DMS,DMS,DMS	PEP	2	0	DMS,DMS,DMS	PEP	P00939_P00939	0	2	2
1R45_D	1R4B_A	0.71	199	10.9537	10.6773	0.748	0.9814	0.9675	0.8675	100	0	1	X-RAY DIFFRACTION	X-RAY DIFFRACTION	0	1.57	1.85	100	295	0	195	7.5	7.5	1	0	0	0	0	NA	1	0	204	204	1	12336_12336	Clostridium phage c-st	Clostridium phage c-st	1	NA	SO4	NA	0	NA	NA	NA	Q00901_Q00901	NA	NA	1
3G6U_A	3G8X_B	1.05	71	6.3557	6.3731	1.329	0.9283	0.95	0.8833	100	0	1	X-RAY DIFFRACTION	X-RAY DIFFRACTION	0	1.9	2.05	NA	100	NA	NA	7.5	7	0	0.5	0	0	0	NA	1	0	90	90	1	10116_10116	zitter rats	zitter rats	2	1	ZN, ZN	ZN, ZN	2	1	NUC,NUC,ZN,ZN	NUC,NUC,ZN,ZN	P06536_P06536	0	4	4
1R4P_C	4M1U_E	0.93	69	6.6177	6.6182	0.932	0.9215	0.9429	0.8357	100	0	1	X-RAY DIFFRACTION	X-RAY DIFFRACTION	0	1.77	1.56	100	100	1	0	6	7	0	1	0	0	0	NA	1	0	70	70	1	562_562	bacterium E3	bacterium E3	1	NA	1PS,FMT,FMT	NA	1	NA	FMT,1PS,FMT	NA	P09386_Q7DJJ2	0	6	6
2QUI_A	2QUJ_A	0.76	381	13.885	13.4219	1.033	0.9781	0.971	0.9085	100	0	1	X-RAY DIFFRACTION	X-RAY DIFFRACTION	0	2.4	2.42	77	77	1	0	7	7.2	0	0.2	0	0	0	NA	1	0	477	477	1	9606_9606	man	man	2	0	MG,LTN,ATP	CL, CL, CL, CL, CL,TYM,GOL,GOL	2	0	LTN,MG,ATP	TYM	P23381_P23381	0	2	2
1R8H_F	2AYE_B	0.85	81	7.1383	7.1053	1.004	0.9077	0.9224	0.8333	100	0	1	X-RAY DIFFRACTION	X-RAY DIFFRACTION	0	1.9	2.3	100	100	1	0	7.5	7.5	1	0	0	0	0	NA	1	0	87	87	1	37122_37122	Human papillomavirus type 6a	Human papillomavirus type 6a	2	0	PO4,PO4	SO4,GOL,GOL,GOL	0	NA	NA	NA	Q84294_Q84294	0	6	6
1UR0_A	2CCR_B	0.26	386	14.1323	13.6534	0.257	0.9961	0.9961	0.991	100	0	1	X-RAY DIFFRACTION	X-RAY DIFFRACTION	0	2.5	2.3	100	100	1	0	5	NA	NA	NA	0	0	0	NA	1	0	399	399	1	1402_1402	VKM B-511	VKM B-511	2	0	B4G, CA	B4G,B2G, CA,PGE,PGE	2	0	CA,B4G	CA,B4G,B2G	Q65CX5_Q65CX5	0	1	1
1R8Q_B	1RRG_B	2.52	157	8.9405	8.7924	2.969	0.8787	0.8418	0.7161	100	0	1	X-RAY DIFFRACTION	X-RAY DIFFRACTION	0	1.86	2.4	100	293	0	193	6.5	NA	NA	NA	0	0	0	NA	1	0	181	181	0	9913_10116	domestic cow	zitter rats	2	0	MG,G3D,AFB	MG,GDP	2	0	G3D,AFB	GDP,GDP	P84080_P84079	1	4	2
1R8W_B	4MTJ_A	0.26	785	18.0662	17.3367	0.262	0.9993	0.9997	0.9924	100	0	1	X-RAY DIFFRACTION	X-RAY DIFFRACTION	0	2.5	2.4	93	NA	NA	NA	6.5	6.5	1	0	0	0	0	NA	1	0	787	787	1	1492_1492	VPI 3266	VPI 3266	1	NA	NA	PGO	1	NA	NA	PGO	Q8GEZ8_Q8GEZ8	0	2	2
1R9Z_A	1RAK_A	1.11	406	13.9416	13.4749	1.116	0.9827	0.9681	0.9486	100	0	1	X-RAY DIFFRACTION	X-RAY DIFFRACTION	1	1.32	1.32	100	100	1	0	7.5	7.5	1	0	1	1	2	1	1	0	430	430	1	562_562	bacterium E3	bacterium E3	2	0	FE, MG,GOL	FE,FPY,GOL	2	0	FE	FE,FPY	P25524_P25524	0	6	6
1ZON_A	1ZOP_A	1.57	173	9.9753	9.7612	1.685	0.947	0.9426	0.8811	100	0	1	X-RAY DIFFRACTION	X-RAY DIFFRACTION	1	2	2	100	100	1	0	8	5.2	0	2.8	1	1	2	1	1	0	187	187	1	9606_9606	man	man	1	NA	NA	MN, CL	1	NA	NA	MN	P20701_P20701	1	1	2
1REW_D	3QB4_B	1.23	83	6.9849	6.9618	1.233	0.9341	0.9489	0.8835	100	0	1	X-RAY DIFFRACTION	X-RAY DIFFRACTION	0	1.863	2.28	100	100	1	0	7	7.5	0	0.5	0	0	0	NA	1	0	135	135	1	9606_9606	man	man	0	NA	NA	NA	0	NA	NA	NA	P36894_P36894	0	4	4
2GJ8_D	2GJA_A	1.21	163	9.8055	9.6023	1.215	0.9282	0.9137	0.8497	100	0	1	X-RAY DIFFRACTION	X-RAY DIFFRACTION	0	1.7	1.85	NA	NA	NA	NA	6	7	0	1	0	0	0	NA	1	0	172	172	1	469008_469008	Escherichia coli strain BL21(DE3)	Escherichia coli strain BL21(DE3)	2	0	MSE,MSE,MSE,MSE,MSE,MSE,ALF, MG, K, SE,GDP	ALF, MG,NH4,GDP	2	0	ALF,MG,K,SE,GDP	ALF,MG,GDP	P25522_P25522	0	1	1
2E1C_A	2ZNZ_E	1.33	145	9.455	9.2741	17.532	0.9811	0.8938	0.7106	100	0	1	X-RAY DIFFRACTION	X-RAY DIFFRACTION	0	2.1	2.39	95	95	1	0	6.5	7	0	0.5	0	0	0	NA	1	0	171	171	0	70601_53953	Pyrococcus sp. OT3	strain OT3	1	NA	NA	LYS	2	0	NUC,NUC	LYS	O59188_O59188	NA	NA	8
1YFR_B	1YGB_A	0.98	446	14.8575	14.3324	0.984	0.9842	0.9286	0.7712	100	0	1	X-RAY DIFFRACTION	X-RAY DIFFRACTION	0	2.15	2.48	200	200	1	0	6.2	6.2	1	0	0	0	0	NA	1	0	465	465	1	63363_63363	strain VF5	strain VF5	2	0	MG, MG, MG,ATP	SER	2	0	MG,MG,ATP	SER	O67323_O67323	0	2	2
2CJ5_A	2CJ8_B	0.9	144	9.5439	9.3573	0.906	0.9661	0.9552	0.8586	100	0	1	X-RAY DIFFRACTION	X-RAY DIFFRACTION	0	1.84	2.38	100	100	1	0	5	9.5	0	4.5	0	0	0	NA	1	0	150	150	1	4097_4097	tobacco	tobacco	2	0	ACT,ACT,SO4,SO4,ACT	IOD,IOD,IOD,IOD,IOD,IOD,IOD,IOD,IOD	0	NA	NA	NA	O49908_O49908	1	2	1
2CNW_E	2IYL_D	2.51	238	10.557	10.3059	3.793	0.8258	0.7509	0.6052	100	0	1	X-RAY DIFFRACTION	X-RAY DIFFRACTION	0	2.39	2.1	100	100	1	0	8.5	NA	NA	NA	0	0	0	NA	1	0	284	284	1	271_271	Thermus thermophilus/T.aquaticus/T.flavus	Thermus thermophilus/T.aquaticus/T.flavus	2	0	MG,ALF,GDP,5GP	SO4,SO4,GDP	2	0	GDP,GDP,ALF,5GP	GDP	P83749_P83749	1	2	1
1NG1_A	2CNW_C	2.83	242	10.1645	9.9384	3.082	0.8337	0.7328	0.5707	100	0	1	X-RAY DIFFRACTION	X-RAY DIFFRACTION	0	2.03	2.39	100	100	1	0	6.5	8.5	0	2	0	0	0	NA	1	0	294	294	1	271_271	Thermus thermophilus/T.aquaticus/T.flavus	Thermus thermophilus/T.aquaticus/T.flavus	2	0	CD, CD, CD, MG, MG,GDP,EDO,EDO,EDO,ACY,ACY,ACY,ACY	MG,ALF,GDP	2	0	GDP	GDP,ALF,GDP,5GP	O07347_O07347	1	1	2
1RJD_B	1RJF_C	0.6	324	13.2505	12.8278	0.602	0.9888	0.9746	0.8923	100	0	1	X-RAY DIFFRACTION	X-RAY DIFFRACTION	0	1.8	2.25	100	100	1	0	5.6	4.6	0	1	0	0	0	NA	1	0	334	334	1	4932_4932	yeast	yeast	2	0	SAM,BME,BME	BME,BME	1	NA	SAM	NA	Q04081_Q04081	0	1	1
1RKG_A	2O4J_A	0.42	238	11.7292	11.4034	0.765	0.9934	0.9937	0.9875	100	0	1	X-RAY DIFFRACTION	X-RAY DIFFRACTION	0	1.9	1.74	100	100	1	0	7	7	1	0	1	1	2	1	1	0	292	292	1	10116_10116	zitter rats	zitter rats	2	0	VD1	VD4	2	0	III,VD1	III,VD4	P13053_P13053	0	4	4
3T8A_B	3T8B_B	1.33	197	10.7651	10.5008	0.891	0.9836	0.9851	0.9614	100	0	1	X-RAY DIFFRACTION	X-RAY DIFFRACTION	0	2.245	1.649	100	100	1	0	8	8	1	0	0	0	0	NA	1	0	334	334	1	1773_1773	strain H37Rv	strain H37Rv	1	NA	S0N	NA	1	NA	S0N	NA	P9WNP5_P9WNP5	0	6	6
1IVW_B	1WMP_A	0.63	618	16.65	16.0108	0.632	0.9935	0.9798	0.9399	100	0	1	X-RAY DIFFRACTION	X-RAY DIFFRACTION	0	1.8	2	100	100	1	0	6.8	6.8	1	0	0	0	0	NA	1	0	638	638	1	1665_1665	VKM Ac-1112	VKM Ac-1112	2	0	TPQ, CU	CO	2	0	CU	CO	P46881_P46881	0	2	2
1RJR_A	1RK5_A	0.23	474	15.2088	14.6613	0.232	0.9991	1	0.9916	100	0	1	X-RAY DIFFRACTION	X-RAY DIFFRACTION	0	2.1	1.8	100	100	1	0	5.6	5.6	1	0	1	1	2	1	1	0	496	496	1	511_511	VKM B-1518	VKM B-1518	2	0	ACT,ACT, ZN, ZN	ACT,ACT, ZN, CU	2	0	ZN,ZN	ZN,CU	Q9AGH8_Q9AGH8	0	1	1
2CLV_H	2CLZ_A	0.78	277	12.4495	12.0779	0.783	0.9853	0.9685	0.8606	100	0	1	X-RAY DIFFRACTION	X-RAY DIFFRACTION	1	1.9	1.9	100	100	1	0	6.3	6.3	1	0	1	1	2	1	1	0	279	279	1	10090_10090	transgenic mice	transgenic mice	0	NA	NA	NA	2	1	III	III	P01901_P01901	0	3	3
2Q1X_B	2Q1Y_A	1.36	277	12.1537	11.8008	1.686	0.8875	0.8057	0.6467	100	0	1	X-RAY DIFFRACTION	X-RAY DIFFRACTION	0	2.35	2.3	100	100	1	0	5.6	5.6	1	0	0	0	0	NA	1	0	379	379	1	83332_83332	Mycobacterium tuberculosis strain H37Rv	Mycobacterium tuberculosis strain H37Rv	1	NA	NA	GSP	1	NA	NA	GSP	P9WN95_P9WN95	1	2	1
3JUT_F	3K1X_B	0.92	128	8.9861	8.8351	1.048	0.9619	0.9673	0.9	100	0	1	X-RAY DIFFRACTION	X-RAY DIFFRACTION	0	2.25	1.98	100	100	1	0	7.8	7.8	1	0	0	0	0	NA	1	0	130	130	1	9606_9606	man	man	1	NA	NA	DBX	1	NA	NA	DBX	P05230_P05230	0	1	1
1RPI_B	3OTS_A	0.56	98	7.9691	7.883	0.559	0.9795	0.9874	0.9394	100	0	1	X-RAY DIFFRACTION	X-RAY DIFFRACTION	0	1.86	1.7	100	173	0	73	6.3	5.8	0	0.5	1	0	1	NA	1	0	99	99	1	11676_11676	human immunodeficiency virus-1 HIV-1	human immunodeficiency virus-1 HIV-1	0	NA	NA	NA	1	NA	NA	III	no_data_P35963	1	2	3
2CBX_B	2V7V_C	1.41	285	12.4402	12.0691	1.714	0.9743	0.957	0.8643	100	0	1	X-RAY DIFFRACTION	X-RAY DIFFRACTION	0	2	1.94	130	100	0	30	4	4.6	0	0.6	0	0	0	NA	1	0	299	299	1	29303_29303	Streptomyces cattleya	Streptomyces cattleya	2	0	CC5,GOL	5FD,5FD	2	0	CC5,CC5	5FD,5FD	Q70GK9_Q70GK9	0	6	6
1THW_A	4EK0_A	0.33	206	11.1095	10.8232	0.38	0.9953	0.9952	0.9771	100	0	1	X-RAY DIFFRACTION	X-RAY DIFFRACTION	0	1.75	1.52	NA	25	NA	NA	NA	6.8	NA	NA	0	0	0	NA	1	0	207	207	1	4621_4621	miracle fruit	miracle fruit	2	1	TLA	TLA	0	NA	NA	NA	P02883_P02883	0	1	1
1TZJ_C	1TZM_A	0.48	330	13.3077	12.8814	0.476	0.9951	0.9887	0.9569	100	0	1	X-RAY DIFFRACTION	X-RAY DIFFRACTION	0	1.99	2.08	100	100	1	0	7.5	7.5	1	0	0	0	0	NA	1	0	338	338	1	74568_74568	Pseudomonas sp. ACP	Pseudomonas sp. ACP	2	0	PLP,A3B	PLP,C2N,NAK	2	0	PLP,A3B	PLP,C2N,NAK	Q00740_Q00740	0	4	4
1RRE_F	3WU6_E	1.23	179	10.3299	10.0932	1.243	0.8777	0.8712	0.7904	100	0	1	X-RAY DIFFRACTION	X-RAY DIFFRACTION	0	1.75	1.8	100	100	1	0	6	6.5	0	0.5	1	1	2	0	1	0	200	200	0	562_536056	bacterium E3	Escherichia coli strain DH1	2	0	MSE,MSE,MSE,SO4	SO4	0	NA	NA	NA	P0A9M0_C9QQ79	1	6	1
3BI4_A	3BI5_B	0.78	489	15.1994	14.6526	0.788	0.9769	0.9524	0.8372	100	0	1	X-RAY DIFFRACTION	X-RAY DIFFRACTION	0	2.2	2.5	100	100	1	0	7	7	1	0	0	0	0	NA	1	0	516	516	1	4932_4932	yeast	yeast	2	0	FAD,298	FAD,DIA	2	0	FAD,298	FAD,DIA	P50264_P50264	0	2	2
1RTP_1	1RWY_C	0.61	108	8.357	8.2462	0.609	0.978	0.9908	0.9289	100	0	1	X-RAY DIFFRACTION	X-RAY DIFFRACTION	0	2	1.05	NA	100	NA	NA	NA	4.6	NA	NA	0	0	0	NA	1	0	109	109	0	10117_10116	roof rat	zitter rats	2	0	CA, CA	CA, CA,NH4,PG4	2	1	CA,CA	CA,CA	P02625_P02625	NA	1	NA
1IGB_A	2PRQ_A	0.86	291	12.725	12.3358	0.857	0.9821	0.9407	0.7869	100	0	1	X-RAY DIFFRACTION	X-RAY DIFFRACTION	0	2.3	2.15	291	100	0	191	NA	8	NA	NA	0	0	0	NA	1	0	291	291	1	671_671	Vibrio proteolyticus (Merkel et al. 1964) Baumann et al. 1982	Vibrio proteolyticus (Merkel et al. 1964) Baumann et al. 1982	2	0	ZN, ZN,IPO	CO, CO,TRS	2	0	ZN,ZN,IPO	CO,CO,TRS	Q01693_Q01693	0	1	1
1RTV_A	2IXH_B	1.13	178	10.2048	9.9761	8.809	0.2975	0.1848	0.0788	100	0	1	X-RAY DIFFRACTION	X-RAY DIFFRACTION	0	2.5	2	110	100	0	10	6.5	NA	NA	NA	0	0	0	NA	1	0	184	184	1	287_287	probable synonym or variety: "Pseudomonas polycolor" Clara 1930	probable synonym or variety: "Pseudomonas polycolor" Clara 1930	2	0	SRT	TRH	1	NA	NA	TRH	Q9HU21_Q9HU21	1	1	2
1RVX_G	1RVZ_E	0.21	322	13.2199	12.7991	0.307	0.9981	0.9985	0.9907	100	0	1	X-RAY DIFFRACTION	X-RAY DIFFRACTION	0	2.2	2.25	100	100	1	0	7.5	7.5	1	0	0	0	0	NA	1	0	327	327	1	211044_211044	nfluenza A virus (A/PR 8/34(H1N1))	nfluenza A virus (A/PR 8/34(H1N1))	2	0	SIA,GAL,NAG,NAG,NAG	SIA,GAL,NAG,NAG	2	0	SIA	SIA,GAL	P03452_P03452	0	6	6
1RU7_L	1RVZ_B	0.61	158	9.9397	9.7279	0.612	0.9792	0.9766	0.9312	100	0	1	X-RAY DIFFRACTION	X-RAY DIFFRACTION	0	2.3	2.25	100	100	1	0	8	7.5	0	0.5	0	0	0	NA	1	0	160	160	1	211044_211044	nfluenza A virus (A/PR 8/34(H1N1))	nfluenza A virus (A/PR 8/34(H1N1))	0	NA	NA	NA	0	NA	NA	NA	P03452_P03452	0	6	6
1RV0_M	1RVT_K	0.41	159	9.9669	9.7534	0.492	0.9909	0.9937	0.9703	100	0	1	X-RAY DIFFRACTION	X-RAY DIFFRACTION	1	2.5	2.5	100	100	1	0	6.8	6.8	1	0	0	0	0	NA	1	0	160	160	0	11320_11309	influenza A virus INF A	unidentified influenza virus	0	NA	NA	NA	0	NA	NA	NA	Q82500_Q82500	0	6	6
1RV8_D	1RVG_A	1.64	281	11.9465	11.6069	3.271	0.9544	0.9398	0.9055	100	0	1	X-RAY DIFFRACTION	X-RAY DIFFRACTION	0	2.3	2	100	NA	NA	NA	NA	NA	NA	NA	0	0	0	NA	1	0	305	305	1	271_271	Thermus thermophilus/T.aquaticus/T.flavus	Thermus thermophilus/T.aquaticus/T.flavus	2	0	SO4,SO4,SO4,SO4, CO, NA	SO4,SO4,SO4, CO, NA, CO,YT3	2	0	SO4,SO4,CO,NA	SO4,SO4,CO,NA,CO,YT3	Q9RHA2_Q9RHA2	0	2	2
1RWA_A	1RWF_A	0.52	748	17.6846	16.9795	1.003	0.994	0.9897	0.9151	100	0	1	X-RAY DIFFRACTION	X-RAY DIFFRACTION	0	1.3	1.45	100	100	1	0	6.4	6.4	1	0	0	0	0	NA	1	0	757	757	1	43663_43663	VKM Ac-1105	VKM Ac-1105	2	0	HG, HG, HG,GOL,GOL,GOL,GOL	ASG,GCT,ASG,GAD, NA,PO4	1	NA	NA	ASG,GCT,ASG,GAD	P84141_P84141	0	1	1
1RYA_B	2GT2_C	1.07	149	9.4037	9.2261	1.805	0.9331	0.9177	0.7806	100	0	1	X-RAY DIFFRACTION	X-RAY DIFFRACTION	0	1.3	2	180	200	0	20	8.5	0	0	8.5	0	0	0	NA	1	0	160	160	1	562_562	bacterium E3	bacterium E3	1	NA	MG, CL,GDP,TRS	NA	1	NA	MG,GDP	NA	P32056_P32056	0	2	2
1RYD_B	1RYE_B	1.14	340	12.5696	12.1903	5.101	0.9219	0.9063	0.8592	100	0	1	X-RAY DIFFRACTION	X-RAY DIFFRACTION	0	2.2	2.3	100	100	1	0	5.6	5.6	1	0	0	0	0	NA	1	0	387	387	1	542_542	Zymononas mobilis	Zymononas mobilis	2	0	GLC,ACT,NDP,BME	NDP,GOL	2	0	GLC,NDP	NDP,NDP	Q07982_Q07982	0	4	4
1SJ9_A	2HRD_A	1.77	242	11.5627	11.2476	1.762	0.962	0.9532	0.8337	100	0	1	X-RAY DIFFRACTION	X-RAY DIFFRACTION	0	2.5	1.7	100	100	1	0	5	NA	NA	NA	0	0	0	NA	1	0	253	253	1	99287_99287	Salmonella typhimurium LT2	Salmonella typhimurium LT2	1	NA	NA	PO4,PO4,TDR,GOL	1	NA	NA	PO4,TDR	P0A1F6_P0A1F6	0	6	6
4RHN_A	5RHN_A	0.33	114	8.5756	8.4508	0.334	0.9934	0.9978	0.9826	100	0	1	X-RAY DIFFRACTION	X-RAY DIFFRACTION	0	1.9	2.31	277	293	0	16	6.5	6.5	1	0	0	0	0	NA	1	0	115	115	1	9986_9986	rabbits	rabbits	2	0	RIB	8BR	2	0	RIB	8BR	P80912_P80912	0	2	2
1S0Y_G	3EJ3_A	0.6	61	6.1599	6.1899	3.701	0.387	0.5887	0.4113	100	0	1	X-RAY DIFFRACTION	X-RAY DIFFRACTION	0	2.3	1.7	200	NA	NA	NA	4.8	6.5	0	1.7	0	0	0	NA	1	0	76	76	1	47881_47881	Pseudomonas pavonaceae	Pseudomonas pavonaceae	1	NA	NA	ACT	1	NA	NA	ACT	Q9EV85_Q9EV85	0	6	6
3EJ7_H	3EJ9_B	1.01	52	5.4616	5.5371	1.047	0.8577	0.8941	0.839	100	0	1	X-RAY DIFFRACTION	X-RAY DIFFRACTION	0	1.9	1.5	100	100	1	0	6.5	NA	NA	NA	0	0	0	NA	1	0	70	70	1	47881_47881	Pseudomonas pavonaceae	Pseudomonas pavonaceae	0	NA	NA	NA	0	NA	NA	NA	Q9EV84_Q9EV84	0	6	6
1S2A_A	4WDW_B	1.08	295	12.6112	12.2293	1.097	0.9805	0.9659	0.8912	100	0	1	X-RAY DIFFRACTION	X-RAY DIFFRACTION	0	1.7	1.94	100	90	0	10	4.6	6.5	0	1.9	0	0	0	NA	1	0	331	331	1	9606_9606	man	man	2	0	NAP,IMN,DMS,UNX	NAP,WDW	2	0	NAP,IMN	NAP,WDW	P42330_P42330	0	1	1
1S2B_A	2IFW_B	1.05	195	10.7184	10.457	1.532	0.9325	0.9248	0.8216	100	0	1	X-RAY DIFFRACTION	X-RAY DIFFRACTION	0	2.1	2.3	100	100	1	0	4	5.5	0	1.5	0	0	0	NA	1	0	206	206	1	5539_5539	UAMH 385	UAMH 385	1	NA	NA	GOL,ACY	1	NA	NA	III	P15369_P15369	1	1	2
1S2G_B	1S2L_C	0.57	152	9.7737	9.5725	0.573	0.9872	0.9869	0.9559	100	0	1	X-RAY DIFFRACTION	X-RAY DIFFRACTION	1	2.1	2.1	170	170	1	0	8	8	1	0	0	0	0	NA	1	0	167	167	1	1587_1587	Thermobacterium helveticum	Thermobacterium helveticum	1	NA	3D1	NA	1	NA	3D1	NA	Q8RLY5_Q8RLY5	0	6	6
1S2O_A	1TJ5_A	2	188	8.5115	8.3908	3.301	0.8143	0.7613	0.6168	100	0	1	X-RAY DIFFRACTION	X-RAY DIFFRACTION	0	1.4	2.2	100	100	1	0	NA	8	NA	NA	0	0	0	NA	1	0	244	244	1	1148_1148	Synechocystis sp.PCC6803	Synechocystis sp.PCC6803	2	0	MG	SUC,PO4, MG, MG	2	0	MG	SUC,PO4,MG,MG	P74325_P74325	0	1	1
1S3L_B	1S3M_B	0.85	164	10.1006	9.8786	0.842	0.9742	0.9621	0.8833	100	0	1	X-RAY DIFFRACTION	X-RAY DIFFRACTION	0	2.4	2.5	100	100	1	0	7.5	7.5	1	0	0	0	0	NA	1	0	190	190	1	2190_2190	strain JAL-1	strain JAL-1	2	0	PO4,UNX	NI, NI	0	NA	NA	NA	Q58346_Q58346	0	4	4
1S5K_A	2VBQ_A	0.85	145	9.5137	9.3291	0.853	0.9757	0.9728	0.8895	100	0	1	X-RAY DIFFRACTION	X-RAY DIFFRACTION	0	2.4	2	77	190	0	113	8	5.75	0	2.25	0	0	0	NA	1	0	165	165	NA	no_data_no_data	NA	NA	2	0	SO4,COA	BSJ, NI,GOL	2	0	COA	BSJ,BSJ	Q9R381_Q9R381	0	2	2
1S4N_A	1S4P_B	0.23	333	13.3196	12.8925	0.226	0.9959	0.997	0.9933	100	0	1	X-RAY DIFFRACTION	X-RAY DIFFRACTION	1	2.01	2.01	100	93	0	7	7.5	7.5	1	0	0	0	0	NA	1	0	348	348	1	4932_4932	yeast	yeast	2	0	NAG,NAG,BMA,MAN,MAN,MAN,MAN,MAN, CL, CL,GOL,GOL	NAG,NAG,MMA, MN, CL, CL,GDP,EPE	1	NA	NA	MMA,MN,GDP	P27809_P27809	0	2	2
1RTX_A	2HZ1_A	0.64	122	8.8527	8.7102	0.641	0.9795	0.9756	0.9329	100	0	1	X-RAY DIFFRACTION	X-RAY DIFFRACTION	1	1.8	1.8	100	100	1	0	6.5	6.5	1	0	0	0	0	NA	1	0	123	123	1	1148_1148	Synechocystis sp.PCC6803	Synechocystis sp.PCC6803	2	0	CD, CD,SO4, K,HEM	CD, CD,SO3,HEM,SO2,SO2	2	1	HEM	HEM	P73925_P73925	0	1	1
1FFK_X	1JJ2_Z	0.36	55	5.7815	5.836	0.359	0.9804	0.9955	0.9688	100	0	1	X-RAY DIFFRACTION	X-RAY DIFFRACTION	1	2.4	2.4	100	100	1	0	5.8	5.8	1	0	0	0	0	NA	1	0	56	56	1	2238_2238	VKM B-1809	VKM B-1809	2	1	CD	CD	1	NA	NA	NUC	P32410_P32410	NA	2	NA
1VQ9_2	4V9F_2	0.43	45	5.0631	5.1648	NA	NA	NA	NA	100	0	1	X-RAY DIFFRACTION	X-RAY DIFFRACTION	0	2.4	2.404	NA	NA	NA	NA	NA	NA	NA	NA	0	NA	NA	NA	0	50	50	NA	0	2238_272569	VKM B-1809	Halobacterium marismortui	1	NA	NA	GLY,LYS,LYS,SER,LYS,ALA,THR,LYS,LYS,ARG,LEU,ALA,LYS,LEU,ASP,ASN,GLN,ASN,SER,ARG,VAL,PRO,ALA,TRP,VAL,MET,LEU,LYS,THR,ASP,ARG,GLU,VAL,GLN,ARG,ASN,HIS,LYS,ARG,ARG,HIS,TRP,ARG,ARG,ASN,ASP,THR,ASP,GLU	1	NA	NUC	NA	P22452_P22452	NA	NA	NA
1VQ9_A	4V9F_A	0.48	236	11.7322	11.4063	0.48	0.9939	0.9937	0.9736	100	0	1	X-RAY DIFFRACTION	X-RAY DIFFRACTION	0	2.4	2.404	NA	NA	NA	NA	NA	NA	NA	NA	0	NA	NA	NA	0	3	240	237	0	2238_272569	VKM B-1809	Halobacterium marismortui	2	0	MG, CL, SR, SR, SR, SR	MG, MG, MG, NA, CL	1	NA	NUC,MG	NA	P20276_P20276	NA	NA	NA
1VQ9_B	4V9F_B	0.28	336	13.431	12.9968	0.281	0.9983	0.9993	0.9852	100	0	1	X-RAY DIFFRACTION	X-RAY DIFFRACTION	0	2.4	2.404	NA	NA	NA	NA	NA	NA	NA	NA	0	NA	NA	NA	0	1	338	337	0	2238_272569	VKM B-1809	Halobacterium marismortui	2	0	MG, MG, NA, CL, SR, SR	CL, CL	1	NA	NUC,MG	NA	P20279_P20279	NA	NA	NA
1VQM_D	4V9F_D	0.99	138	9.303	9.1318	1.115	0.8113	0.8027	0.7455	100	0	1	X-RAY DIFFRACTION	X-RAY DIFFRACTION	0	2.3	2.404	NA	NA	NA	NA	NA	NA	NA	NA	0	0	0	NA	0	184	177	361	0	2238_272569	VKM B-1809	Halobacterium marismortui	0	NA	NA	NA	1	NA	NUC,NUC	NA	P14124_P14124	NA	NA	NA
1VQ7_E	4V9F_E	0.32	171	10.2823	10.0487	0.323	0.9844	0.9856	0.9684	100	0	1	X-RAY DIFFRACTION	X-RAY DIFFRACTION	0	2.5	2.404	NA	NA	NA	NA	NA	NA	NA	NA	0	0	0	NA	0	117	178	295	0	2238_272569	VKM B-1809	Halobacterium marismortui	0	NA	NA	NA	1	NA	NUC	NA	P14135_P14135	NA	NA	NA
1VQO_F	4V9F_F	0.34	118	8.7161	8.5823	0.34	0.9931	0.9979	0.9769	100	0	1	X-RAY DIFFRACTION	X-RAY DIFFRACTION	0	2.2	2.404	NA	NA	NA	NA	NA	NA	NA	NA	0	0	0	NA	0	84	120	204	0	2238_272569	VKM B-1809	Halobacterium marismortui	2	0	SR	CL	1	NA	NUC	NA	P12743_P12743	NA	NA	NA
1S72_I	4V9F_I	0.96	69	6.6177	6.6182	7.907	0.1705	0.1552	0.0931	100	0	1	X-RAY DIFFRACTION	X-RAY DIFFRACTION	0	2.4	2.404	100	NA	NA	NA	5.8	NA	NA	NA	0	0	0	NA	0	133	162	295	0	2238_272569	VKM B-1809	Halobacterium marismortui	0	NA	NA	NA	1	NA	NUC	NA	P14122_P14122	NA	NA	NA
1FFK_J	1JJ2_K	0.69	140	9.2446	9.0772	1.889	0.9029	0.8879	0.8224	100	0	1	X-RAY DIFFRACTION	X-RAY DIFFRACTION	1	2.4	2.4	100	100	1	0	5.8	5.8	1	0	0	0	0	NA	1	0	164	164	1	2238_2238	VKM B-1809	VKM B-1809	1	NA	NA	NA, CL	2	1	NUC	NUC	P12737_P12737	NA	2	NA
1VQN_N	4V9F_N	0.63	184	10.5539	10.303	0.625	0.9891	0.9879	0.961	100	0	1	X-RAY DIFFRACTION	X-RAY DIFFRACTION	0	2.4	2.404	NA	NA	NA	NA	NA	NA	NA	NA	0	0	0	NA	0	58	187	245	0	2238_272569	VKM B-1809	Halobacterium marismortui	2	0	CL	CL, MG	1	NA	NUC,NUC	NA	P14123_P14123	NA	NA	NA
1FFK_L	1JJ2_N	0.36	114	8.5756	8.4508	0.358	0.9929	0.9957	0.987	100	0	1	X-RAY DIFFRACTION	X-RAY DIFFRACTION	1	2.4	2.4	100	100	1	0	5.8	5.8	1	0	0	0	0	NA	1	0	115	115	1	2238_2238	VKM B-1809	VKM B-1809	1	NA	NA	CD, CL	1	NA	NA	NUC	P12733_P12733	NA	2	NA
1VQ7_P	1VQ9_P	0.29	142	9.4848	9.302	0.288	0.9959	1	0.9895	100	0	1	X-RAY DIFFRACTION	X-RAY DIFFRACTION	0	2.5	2.4	NA	NA	NA	NA	NA	NA	NA	NA	0	0	0	NA	1	0	149	149	1	2238_2238	VKM B-1809	VKM B-1809	0	NA	NA	NA	2	1	NUC	NUC	P14119_P14119	NA	NA	NA
1VQ7_Q	1VQ9_Q	0.33	94	7.8047	7.7291	0.335	0.9915	1	0.9868	100	0	1	X-RAY DIFFRACTION	X-RAY DIFFRACTION	0	2.5	2.4	NA	NA	NA	NA	NA	NA	NA	NA	0	0	0	NA	1	0	96	96	1	2238_2238	VKM B-1809	VKM B-1809	2	1	NA	NA	2	1	NUC,NUC	NUC,NUC	P12734_P12734	NA	NA	NA
1FFK_O	1JJ2_Q	0.2	149	9.6887	9.493	0.207	0.998	1	0.9983	100	0	1	X-RAY DIFFRACTION	X-RAY DIFFRACTION	1	2.4	2.4	100	100	1	0	5.8	5.8	1	0	0	0	0	NA	1	0	154	154	1	2238_2238	VKM B-1809	VKM B-1809	1	NA	NA	NA, NA, CL	2	1	NUC	NUC	P10970_P10970	NA	2	NA
1FFK_P	1JJ2_R	0.61	78	7.0816	7.0523	1.27	0.9147	0.9259	0.8951	100	0	1	X-RAY DIFFRACTION	X-RAY DIFFRACTION	1	2.4	2.4	100	100	1	0	5.8	5.8	1	0	0	0	0	NA	1	0	84	84	1	2238_2238	VKM B-1809	VKM B-1809	1	NA	NA	NA	1	NA	NA	NUC	P12732_P12732	NA	2	NA
1VQ9_T	4V9F_T	0.28	118	8.7161	8.5823	0.282	0.9952	1	0.9874	100	0	1	X-RAY DIFFRACTION	X-RAY DIFFRACTION	0	2.4	2.404	NA	NA	NA	NA	NA	NA	NA	NA	0	0	0	NA	0	60	120	180	0	2238_272569	VKM B-1809	Halobacterium marismortui	2	0	MG, NA	MG	1	NA	NUC,MG	NA	P10972_P10972	NA	NA	NA
1VQ7_V	4V9F_V	1.03	63	6.1754	6.2044	1.034	0.9537	0.9692	0.9269	100	0	1	X-RAY DIFFRACTION	X-RAY DIFFRACTION	0	2.5	2.404	NA	NA	NA	NA	NA	NA	NA	NA	0	0	0	NA	0	55	71	126	0	2238_272569	VKM B-1809	Halobacterium marismortui	0	NA	NA	NA	1	NA	NUC	NA	P10971_P10971	NA	NA	NA
1FFK_U	1JJ2_W	0.67	81	7.2261	7.1876	2.129	0.8661	0.8933	0.814	100	0	1	X-RAY DIFFRACTION	X-RAY DIFFRACTION	1	2.4	2.4	100	100	1	0	5.8	5.8	1	0	0	0	0	NA	1	0	91	91	1	2238_2238	VKM B-1809	VKM B-1809	0	NA	NA	NA	1	NA	NA	NUC	P18138_P18138	NA	2	NA
1VQ9_Y	4V9F_Y	0.2	141	9.455	9.2741	0.207	0.984	0.9861	0.9826	100	0	1	X-RAY DIFFRACTION	X-RAY DIFFRACTION	0	2.4	2.404	NA	NA	NA	NA	NA	NA	NA	NA	0	0	0	NA	0	36	241	205	0	2238_272569	VKM B-1809	Halobacterium marismortui	2	0	MG, CL	MG, CL, MG, MG, MG	1	NA	NUC,MG	NA	P12736_P12736	NA	NA	NA
1S7K_A	1S7N_B	0.78	156	9.8284	9.6237	0.929	0.8617	0.8575	0.7584	100	0	1	X-RAY DIFFRACTION	X-RAY DIFFRACTION	0	1.8	2.1	77	77	1	0	8	8	1	0	0	0	0	NA	1	0	182	182	1	99287_99287	Salmonella typhimurium LT2	Salmonella typhimurium LT2	1	NA	NA	COA	1	NA	NA	COA	Q8ZPC0_Q8ZPC0	0	1	1
1S7V_A	1S7W_J	1.47	275	12.4529	12.081	1.472	0.9472	0.8786	0.7473	100	0	1	X-RAY DIFFRACTION	X-RAY DIFFRACTION	0	2.2	2.4	NA	100	NA	NA	7.5	7.5	1	0	0	0	0	NA	1	0	338	338	1	10090_10090	transgenic mice	transgenic mice	0	NA	NA	NA	2	1	III	III	P01899_P01899	0	3	3
3H64_D	3H67_D	0.43	309	13.0172	12.6093	0.425	0.9768	0.9786	0.9278	100	0	1	X-RAY DIFFRACTION	X-RAY DIFFRACTION	0	1.9	1.65	100	100	1	0	8	8	1	0	0	0	0	NA	1	0	315	315	1	9606_9606	man	man	2	0	MN, MN,ENL	ZN, ZN,NHC	2	0	MN,MN,ENL	ZN,ZN,NHC	P53041_P53041	0	1	1
3E8N_A	3VVH_C	1.08	279	12.4092	12.0401	1.145	0.9707	0.9346	0.8136	100	0	1	X-RAY DIFFRACTION	X-RAY DIFFRACTION	0	2.5	2	150	95	0	55	7.8	8.8	0	1	0	0	0	NA	1	0	341	341	1	9606_9606	man	man	2	0	MG,ATP,VRA	MG,ATP,4BM	2	0	MG,ATP,VRA	MG,ATP,4BM	Q02750_Q02750	1	2	1
2GP7_D	2GPU_A	1.22	206	10.4481	10.204	3.119	0.9327	0.9279	0.8592	100	0	1	X-RAY DIFFRACTION	X-RAY DIFFRACTION	0	2.45	1.7	100	100	1	0	7.5	8	0	0.5	0	0	0	NA	1	0	230	230	1	9606_9606	man	man	1	NA	NA	OHT	1	NA	NA	OHT	P62508_P62508	1	1	2
2XMM_B	2XMV_A	1.07	62	6.2199	6.246	1.065	0.8811	0.9206	0.7698	100	0	1	X-RAY DIFFRACTION	X-RAY DIFFRACTION	0	1.65	1.8	100	100	1	0	7.5	7	0	0.5	1	1	2	0	1	0	64	64	1	1148_1148	Synechocystis sp.PCC6803	Synechocystis sp.PCC6803	2	0	CU, CU	CU1,CU1	2	0	CU	CU1	P73213_P73213	1	4	6
1SBQ_B	1U3G_A	1.03	163	10.0741	9.8538	1.032	0.9592	0.9314	0.8095	100	0	1	X-RAY DIFFRACTION	X-RAY DIFFRACTION	0	2.2	2.5	100	100	1	0	4.6	7	0	2.4	0	0	0	NA	1	0	189	189	1	2104_2104	Schizoplasma pneumoniae	Schizoplasma pneumoniae	2	0	SO4	PO4, MG,ADP,THF	1	NA	NA	MG,ADP,THF	P75430_P75430	1	2	1
1OYV_B	1SBC_A	0.61	273	12.418	12.0483	0.612	0.9908	0.9854	0.9188	100	0	1	X-RAY DIFFRACTION	X-RAY DIFFRACTION	1	2.5	2.5	100	NA	NA	NA	6	NA	NA	NA	0	0	0	NA	1	0	274	274	0	1402_1423	VKM B-511	strain 168	2	1	CA	CA	2	1	CA	CA	P00780_P00780	1	3	1
2NMY_B	2QD7_B	0.73	98	7.9691	7.883	0.726	0.9653	0.9747	0.8864	100	0	1	X-RAY DIFFRACTION	X-RAY DIFFRACTION	0	1.1	1.11	90	100	0	10	4.6	5	0	0.4	1	1	2	0	1	0	99	99	1	11676_11676	human immunodeficiency virus-1 HIV-1	human immunodeficiency virus-1 HIV-1	2	0	CL	PO4,065,GOL	2	0	ROC	65	Q7SSI0_P03367	0	2	2
1SDW_A	3MIC_A	0.78	307	12.95	12.5464	0.778	0.9893	0.9765	0.9061	100	0	1	X-RAY DIFFRACTION	X-RAY DIFFRACTION	0	1.85	2.42	100	100	1	0	5.5	5.5	1	0	0	0	0	NA	1	0	314	314	1	10116_10116	zitter rats	zitter rats	2	0	CU, CU, NI,OXY,IYT,IYT,IYT,GOL,GOL,GOL,GOL,GOL,GOL	CU, CU, NI, NA, NA,AZI,AZI,GOL,GOL,GOL	2	0	CU,CU,OXY,IYT,IYT,IYT	CU,CU,AZI,AZI	P14925_P14925	0	1	1
1SF2_D	1SFF_A	0.32	424	14.6187	14.1088	0.322	0.9982	0.9965	0.9859	100	0	1	X-RAY DIFFRACTION	X-RAY DIFFRACTION	0	2.4	1.9	100	100	1	0	7.6	7.6	1	0	0	0	0	NA	1	0	426	426	1	562_562	bacterium E3	bacterium E3	2	0	SO4,SO4,SO4,SO4,PLP,EDO,EDO,EDO,EDO	SO4,SO4,EDO,EDO,EDO,EDO,IK2	2	0	SO4,PLP	SO4,IK2,IK2	P22256_P22256	0	4	4
1SG1_B	4EDW_V	1.44	98	7.741	7.6695	1.505	0.8623	0.8491	0.7005	100	0	1	X-RAY DIFFRACTION	X-RAY DIFFRACTION	0	2.4	2.48	100	110	0	10	6.3	6.8	0	0.5	0	0	0	NA	1	0	120	120	1	9606_9606	man	man	0	NA	NA	NA	0	NA	NA	NA	P01138_P01138	1	3	6
1SGC_A	3SGA_E	0.11	180	10.5073	10.2594	1.565	0.9641	0.9558	0.9406	100	0	1	X-RAY DIFFRACTION	X-RAY DIFFRACTION	1	1.8	1.8	NA	NA	NA	NA	NA	NA	NA	NA	0	0	0	NA	1	0	181	181	1	1911_1911	VKM Ac-800	VKM Ac-800	0	NA	NA	NA	2	1	III	III	P00776_P00776	0	2	2
1SI9_B	1TR0_L	0.31	105	8.2439	8.1403	0.305	0.994	0.9976	0.9858	100	0	1	X-RAY DIFFRACTION	X-RAY DIFFRACTION	0	2.27	1.8	NA	100	NA	NA	NA	7.5	NA	NA	0	0	0	NA	1	0	108	108	1	113636_113636	Populus tremula L.	Populus tremula L.	2	1	GOL	GOL	0	NA	NA	NA	Q9AR79_Q9AR79	0	12	12
1VLB_A	3L4P_A	0.23	906	18.9387	18.1536	0.233	0.9995	0.9986	0.9939	100	0	1	X-RAY DIFFRACTION	X-RAY DIFFRACTION	0	1.28	1.45	100	100	1	0	7.5	7.6	0	0.1	0	0	0	NA	1	0	907	907	1	879_879	VKM B-1759	VKM B-1759	2	0	CL, MG, CL, MG, CL,PCD,FES,FES,IPA,IPA	FES,FES, MG, MG, MG, MG, MG, LI, CL, CL, CL, CL, CL, CL, CL, CL,URE, CL,PCD,AST,IPA,IPA,IPA, CA	2	0	MG,PCD,FES,FES	FES,FES,MG,PCD,AST	Q46509_Q46509	1	1	2
1SIX_A	1SNF_A	0.84	130	9.0511	8.896	0.86	0.9832	0.9847	0.958	100	0	1	X-RAY DIFFRACTION	X-RAY DIFFRACTION	0	1.3	1.85	100	100	1	0	8	8	1	0	0	0	0	NA	1	0	174	174	1	1773_1773	strain H37Rv	strain H37Rv	2	0	MG,DUP,TRS	MG,NO3,UMP	2	0	DUP	UMP,UMP	P9WNS5_P9WNS5	0	3	3
2Z8Q_A	4DHV_B	0.73	64	6.3373	6.3558	0.76	0.9364	0.9692	0.8423	100	0	1	X-RAY DIFFRACTION	X-RAY DIFFRACTION	0	1.7	1.95	100	100	1	0	7.5	7.5	1	0	1	1	2	1	1	0	66	66	1	186497_186497	Pyrococcus furiosus strain DSM 3638	Pyrococcus furiosus strain DSM 3638	2	0	SF4,NCO,NCO	0KA,NCO	2	0	SF4	0KA	P29603_P29603	0	1	1
1SJC_B	1SJD_D	0.29	366	13.861	13.3994	0.29	0.9983	0.9993	0.9891	100	0	1	X-RAY DIFFRACTION	X-RAY DIFFRACTION	0	2.1	1.87	100	100	1	0	8	8	1	0	0	0	0	NA	1	0	368	368	1	37632_37632	Amycolatopsis sp.	Amycolatopsis sp.	2	0	MG,SMG	NPG	2	0	MG,SMG	NPG,NPG	Q44244_Q44244	0	2	2
1SOI_A	1SU2_B	0.61	155	9.8574	9.6508	0.71	0.9654	0.9623	0.9465	100	0	1	X-RAY DIFFRACTION	X-RAY DIFFRACTION	0	1.8	1.6	100	100	1	0	4.5	4.5	1	0	0	0	0	NA	1	0	159	159	1	1299_1299	strain R1	strain R1	2	0	SM, SM, SM	MG, MG, MG,ATP	1	NA	NA	ATP,MG,MG,ATP	Q9RVK2_Q9RVK2	0	2	2
1SHB_A	1SPR_D	1.14	101	8.013	7.9241	1.137	0.9414	0.9393	0.8519	100	0	1	X-RAY DIFFRACTION	X-RAY DIFFRACTION	0	2	2.5	NA	NA	NA	NA	NA	NA	NA	NA	0	0	0	NA	1	0	104	104	1	11886_11886	Rous sarcoma virus RSV	Rous sarcoma virus RSV	0	NA	NA	NA	1	NA	III	NA	P00524_P00524	1	2	1
1SL6_B	1XAR_A	2.01	137	8.861	8.718	1.99	0.9158	0.9161	0.8459	100	0	1	X-RAY DIFFRACTION	X-RAY DIFFRACTION	1	2.25	2.25	100	100	1	0	7.5	8.5	0	1	0	0	0	NA	1	0	184	184	1	9606_9606	man	man	2	0	GAL,NDG,FUC, CA, CA, CA, CA	NA, NA	1	NA	FUC,CA,CA,CA,CA	NA	Q9H2X3_Q9H2X3	0	4	4
1SLA_B	1SLB_D	1	132	9.1152	8.956	0.993	0.971	0.9701	0.8582	100	0	1	X-RAY DIFFRACTION	X-RAY DIFFRACTION	0	2.45	2.3	NA	NA	NA	NA	NA	NA	NA	NA	0	0	0	NA	1	0	134	134	1	9913_9913	domestic cow	domestic cow	0	NA	NA	NA	0	NA	NA	NA	P11116_P11116	0	1	1
1SLI_A	1SLL_A	0.28	678	17.203	16.5286	0.278	0.9991	0.9996	0.9934	100	0	1	X-RAY DIFFRACTION	X-RAY DIFFRACTION	1	2	2	100	100	1	0	6.3	6.3	1	0	0	0	0	NA	1	0	679	679	1	6405_6405	North American leech	North American leech	1	NA	DAN	NA	1	NA	DAN	NA	Q27701_Q27701	0	1	1
2GFJ_A	2H6A_B	0.38	266	12.2942	11.9325	0.377	0.9962	0.9991	0.9718	100	0	1	X-RAY DIFFRACTION	X-RAY DIFFRACTION	1	1.8	1.8	100	100	1	0	7.75	7.5	0	0.25	0	0	0	NA	1	0	269	269	1	40324_40324	strain Stanier 67	strain Stanier 67	2	0	ZN, ZN,SO4,SO4,SO4,SO4, VI	ZN,SO4,SO4	2	0	ZN,ZN,VI	ZN	P52700_P52700	0	4	4
1SN2_C	1SN5_A	0.88	113	8.4695	8.3515	1.29	0.9481	0.9576	0.9237	100	0	1	X-RAY DIFFRACTION	X-RAY DIFFRACTION	0	1.75	1.9	100	100	1	0	5	5	1	0	0	0	0	NA	1	0	130	130	1	8175_8175	silver seabream	silver seabream	1	NA	NA	SO4	1	NA	NA	T3	Q9PTT3_Q9PTT3	0	4	4
2F26_A	2F27_B	1.8	348	13.1972	12.7779	2.098	0.9348	0.8961	0.7654	100	0	1	X-RAY DIFFRACTION	X-RAY DIFFRACTION	0	1.58	2.15	100	100	1	0	5.6	7	0	1.4	1	1	2	1	1	0	382	382	1	9606_9606	man	man	2	0	CL	DAN,EPE,EPE	1	NA	NA	DAN	Q9Y3R4_Q9Y3R4	0	1	1
1SNZ_B	1SO0_C	0.26	341	13.5047	13.0658	0.259	0.9928	0.9935	0.9876	100	0	1	X-RAY DIFFRACTION	X-RAY DIFFRACTION	0	2.2	2.3	275	275	1	0	5	6	0	1	0	0	0	NA	1	0	344	344	1	9606_9606	man	man	1	NA	NA	GAL	1	NA	NA	GAL	Q96C23_Q96C23	0	1	1
1SOZ_A	4RQZ_B	1.44	257	11.5211	11.2086	1.511	0.9306	0.8805	0.7974	100	0	1	X-RAY DIFFRACTION	X-RAY DIFFRACTION	1	2.4	2.4	100	NA	NA	NA	7.5	NA	NA	NA	0	0	0	NA	1	0	314	314	1	562_562	bacterium E3	bacterium E3	0	NA	NA	NA	2	1	III	III	P0AEE3_H9UXC8	NA	5	NA
2BSX_A	3ENZ_D	0.78	235	11.5024	11.1911	0.959	0.9617	0.958	0.9314	100	0	1	X-RAY DIFFRACTION	X-RAY DIFFRACTION	0	2	2.03	100	100	1	0	7.5	7.5	1	0	0	0	0	NA	1	0	253	253	1	36329_36329	Plasmodium falciparum 3D7	Plasmodium falciparum 3D7	2	0	NOS	HPA,R1X,ART,FMT,FMT,FMT,FMT,FMT, NA, NA	2	0	NOS	HPA,R1X,ART,R1X	Q8I3X4_Q8I3X4	0	6	6
1NTM_A	2A06_A	0.68	438	14.6795	14.1657	0.682	0.9936	0.9887	0.97	100	0	1	X-RAY DIFFRACTION	X-RAY DIFFRACTION	0	2.4	2.1	100	100	1	0	7.2	6.65	0	0.55	0	0	0	NA	1	0	446	446	1	9913_9913	domestic cow	domestic cow	1	NA	NA	BHG,PO4,AZI,UNL,UNL,UNL,UNL,UNL,UNL,UNL,UNL,UNL,UNL	1	NA	NA	AZI	P31800_P31800	1	22	20
1NTM_B	1PPJ_B	0.84	419	14.4716	13.9711	0.841	0.9898	0.987	0.9434	100	0	1	X-RAY DIFFRACTION	X-RAY DIFFRACTION	0	2.4	2.1	100	100	1	0	7.2	6.7	0	0.5	0	0	0	NA	1	0	439	439	1	9913_9913	domestic cow	domestic cow	1	NA	NA	GOL	0	NA	NA	NA	P23004_P23004	1	22	20
1SVL_A	1SVM_E	1.65	356	13.5316	13.091	1.649	0.9546	0.8688	0.7182	100	0	1	X-RAY DIFFRACTION	X-RAY DIFFRACTION	0	1.95	1.94	100	100	1	0	7.25	7.25	1	0	0	0	0	NA	1	0	377	377	1	10633_10633	rhesus polyomavirus	rhesus polyomavirus	2	0	ZN, MG,ADP	ZN, MG,ATP	2	0	ZN,MG,ADP	ZN,MG,ATP,ATP	P03070_P03070	0	6	6
1SW4_A	1SW5_C	3.19	202	8.5512	8.428	4.713	0.7389	0.7194	0.5657	100	0	1	X-RAY DIFFRACTION	X-RAY DIFFRACTION	0	1.9	1.8	100	100	1	0	6.5	8	0	1.5	1	1	2	1	1	0	275	275	1	224325_224325	Archaeoglobus fulgidus strain VC-16	Archaeoglobus fulgidus strain VC-16	2	0	ZN, ZN, ZN, CL,TMA	CL, CL	1	NA	ZN	NA	O29280_O29280	0	2	2
1SWX_A	3RWV_A	1.7	191	10.4815	10.2352	1.695	0.9046	0.8573	0.7354	100	0	1	X-RAY DIFFRACTION	X-RAY DIFFRACTION	0	1.65	1.5	100	100	1	0	4.5	6.5	0	2	0	0	0	NA	1	0	209	209	1	9606_9606	man	man	1	NA	HEX	NA	0	NA	NA	NA	Q9NZD2_Q9NZD2	1	1	2
2Z92_B	2Z93_B	1.07	79	7.1303	7.0978	0.323	0.9776	0.9875	0.9781	100	0	1	X-RAY DIFFRACTION	X-RAY DIFFRACTION	0	2.3	2.4	100	100	1	0	5.6	4.6	0	1	0	0	0	NA	1	0	213	213	1	10090_10090	transgenic mice	transgenic mice	0	NA	NA	NA	1	NA	ENE	NA	no_data_no_data	NA	2	NA
1SZ9_B	1SZA_C	1.54	131	8.6604	8.5301	1.698	0.9401	0.9393	0.8464	100	0	1	X-RAY DIFFRACTION	X-RAY DIFFRACTION	0	2.1	2.2	100	100	1	0	7.5	7.5	1	0	0	0	0	NA	1	0	144	144	1	4932_4932	yeast	yeast	0	NA	NA	NA	0	NA	NA	NA	P39081_P39081	NA	1	NA
1T0R_A	1T0S_A	0.26	490	15.3873	14.8285	0.259	0.9989	1	0.9903	100	0	1	X-RAY DIFFRACTION	X-RAY DIFFRACTION	0	2.3	2.2	100	100	1	0	7.5	7.5	1	0	0	0	0	NA	1	0	498	498	1	316_316	strain ZoBell 632 [[Pseudomonas perfectomarina]]	strain ZoBell 632 [[Pseudomonas perfectomarina]]	2	0	FE, FE, OH,AZI	FE, FE, OH,MCR,BML,BML,BML,BML	2	0	FE,FE,AZI	FE,FE,MCR,BML,BML,BML,BML,BML	O87798_O87798	0	3	3
1T0S_B	2RDB_B	0.32	321	13.2045	12.7848	0.321	0.9976	0.9969	0.9821	100	0	1	X-RAY DIFFRACTION	X-RAY DIFFRACTION	0	2.2	2.1	100	101	0	1	7.5	7.5	1	0	0	0	0	NA	1	0	330	330	1	316_316	strain ZoBell 632 [[Pseudomonas perfectomarina]]	strain ZoBell 632 [[Pseudomonas perfectomarina]]	2	0	BML,BML	MPO	1	NA	BML,BML	NA	O87802_O87802	0	3	3
1T0S_C	2RDB_C	0.37	82	7.2733	7.2317	0.383	0.9868	0.997	0.9759	100	0	1	X-RAY DIFFRACTION	X-RAY DIFFRACTION	0	2.2	2.1	100	101	0	1	7.5	7.5	1	0	0	0	0	NA	1	0	86	86	1	316_316	strain ZoBell 632 [[Pseudomonas perfectomarina]]	strain ZoBell 632 [[Pseudomonas perfectomarina]]	0	NA	NA	NA	0	NA	NA	NA	O87799_O87799	0	3	3
1GTG_1	1GTJ_2	0.3	356	13.7209	13.2682	0.303	0.9981	0.9979	0.9839	100	0	1	X-RAY DIFFRACTION	X-RAY DIFFRACTION	0	2.3	1.75	100	100	1	0	5.2	4.5	0	0.7	0	0	0	NA	1	0	357	357	1	198803_198803	Bacillus sp. MN-32	Bacillus sp. MN-32	2	0	CA	SO4, CA	2	0	CA	III,CA	Q8RR56_Q8RR56	NA	1	NA
2FTS_A	4U91_A	0.93	407	14.2047	13.7212	1.444	0.9795	0.9488	0.8645	100	0	1	X-RAY DIFFRACTION	X-RAY DIFFRACTION	0	2.41	2	100	100	1	0	7.5	4.5	0	3	0	0	0	NA	1	0	419	419	1	10116_10116	zitter rats	zitter rats	1	NA	NA	ACT,EDO, CA	1	NA	III	NA	Q03555_Q03555	NA	4	NA
1T4A_B	1TWJ_B	1.04	79	7.1303	7.0978	1.071	0.8603	0.8656	0.7469	100	0	1	X-RAY DIFFRACTION	X-RAY DIFFRACTION	0	2	2.5	180	170	0	10	5.6	8	0	2.4	0	0	0	NA	1	0	84	84	1	1423_1423	strain 168	strain 168	1	NA	MSE,MSE,MSE,MSE	NA	0	NA	NA	NA	P12049_P12049	0	4	4
1XU4_A	3FYH_A	0.57	295	12.7911	12.3977	0.62	0.9915	0.989	0.9333	100	0	1	X-RAY DIFFRACTION	X-RAY DIFFRACTION	0	2.4	1.9	100	100	1	0	7.4	7.9	0	0.5	1	1	2	1	1	0	322	322	1	2188_2188	OGC 70	OGC 70	2	0	MG, MG, K, K,ANP	ADP, MG, MG, NA, W, W, W, W, W, W, W, W, W, W, W, W, W, W, W, W, W, W, W, W, W, W, W, W	2	0	MG,ANP	ADP,MG	O73948_O73948	0	1	1
1T6Q_C	1T6U_J	0.42	109	8.3941	8.2809	0.419	0.9315	0.9359	0.9167	100	0	1	X-RAY DIFFRACTION	X-RAY DIFFRACTION	0	2.05	1.3	100	100	1	0	8	8	1	0	1	1	2	1	1	0	117	117	1	1902_1902	VKM Ac-738	VKM Ac-738	1	NA	NA	NI	1	NA	NA	NI	P80735_P80735	0	6	6
1T6J_B	1Y2M_B	0.62	645	16.8736	16.2201	0.729	0.9617	0.955	0.9122	100	0	1	X-RAY DIFFRACTION	X-RAY DIFFRACTION	0	2.1	1.6	80	100	0	20	5.6	6.5	0	0.9	0	0	0	NA	0	2	714	716	1	5286_5286	Yeast	Yeast	2	0	MSE,MSE,175,MSE,MSE,MSE,MSE,MSE,MSE,MSE,MSE,MSE,MSE,MSE,CIN	MSE,MSE,MSE,MSE,MSE,MSE,MSE,MSE,MSE,MSE,MSE,MSE,MSE,MSE	0	NA	NA	NA	P11544_P11544	0	4	4
1I37_A	2IHQ_A	0.94	241	11.6639	11.3423	0.939	0.9783	0.9778	0.9587	100	0	1	X-RAY DIFFRACTION	X-RAY DIFFRACTION	1	2	2	100	100	1	0	7.5	7.5	1	0	0	0	0	NA	1	0	260	260	1	10116_10116	zitter rats	zitter rats	2	0	DHT	LG7	2	0	DHT	LG7	P15207_P15207	0	1	1
1KN9_C	3IIQ_B	1.51	207	10.4309	10.1878	1.534	0.9122	0.8951	0.7958	100	0	1	X-RAY DIFFRACTION	X-RAY DIFFRACTION	0	2.4	2	100	100	1	0	5.4	6.5	0	1.1	0	0	0	NA	1	0	249	249	1	83333_83333	Escherichia coli K12	Escherichia coli K12	1	NA	NA	JZA,TRT	1	NA	NA	III,JZA,TRT	P00803_P00803	NA	1	NA
1T7L_B	3BQ5_A	0.61	706	17.3797	16.694	0.577	0.9919	0.9806	0.8963	100	0	1	X-RAY DIFFRACTION	X-RAY DIFFRACTION	1	2	2	100	100	1	0	4.6	8.5	0	3.9	0	0	0	NA	1	0	766	766	1	2336_2336	strain MSB8	strain MSB8	2	0	SO4,MRY	ZN,HCS,EDO	2	0	MRY	ZN	Q9X112_Q9X112	0	1	1
1NDF_B	1NDI_A	0.7	594	16.4256	15.8006	0.736	0.9931	0.9753	0.8721	100	0	1	X-RAY DIFFRACTION	X-RAY DIFFRACTION	0	1.9	2.3	100	100	1	0	8	7.5	0	0.5	0	0	0	NA	1	0	596	596	1	10090_10090	transgenic mice	transgenic mice	2	0	152	COA	2	0	152	COA	P47934_P47934	0	1	1
4G9A_A	4J6K_H	1.3	119	8.4847	8.3657	1.38	0.9376	0.9456	0.8266	100	0	1	X-RAY DIFFRACTION	X-RAY DIFFRACTION	0	2.001	2.3	100	100	1	0	4.7	4.5	0	0.2	0	0	0	NA	1	0	143	143	1	9606_9606	man	man	2	0	GOL, CA	SO4	1	NA	CA	NA	P06734_P06734	0	4	4
2FTM_B	8PTI_A	2.03	55	5.5591	5.6281	2.013	0.8316	0.8966	0.7716	100	0	1	X-RAY DIFFRACTION	X-RAY DIFFRACTION	0	1.65	1.8	100	NA	NA	NA	8	NA	NA	NA	1	0	1	NA	1	0	58	58	1	9913_9913	domestic cow	domestic cow	1	NA	SO4,SO4,SO4,SO4,SO4, CA	NA	1	NA	CA	NA	P00974_P00974	1	8	2
1T8P_B	2H4Z_B	1.93	226	10.6407	10.3842	2.139	0.9116	0.8701	0.7598	100	0	1	X-RAY DIFFRACTION	X-RAY DIFFRACTION	0	2.5	2	100	93	0	7	7	7	1	0	0	0	0	NA	1	0	267	267	1	9606_9606	man	man	1	NA	NA	DG2	1	NA	NA	DG2	P07738_P07738	1	2	1
4IA0_A	4OEX_A	1.31	287	12.4748	12.1015	0.322	0.9639	0.963	0.9495	100	0	1	X-RAY DIFFRACTION	X-RAY DIFFRACTION	0	2.17	2.14	100	100	1	0	7.5	7.5	1	0	0	0	0	NA	1	0	347	347	1	9606_9606	man	man	2	0	5BB, ZN, MG	5EO, ZN, MG	2	0	5BB,ZN	5EO,ZN	O76074_O76074	1	2	1
3L0B_A	3L0C_B	0.46	178	10.4581	10.2133	0.488	0.9853	0.9888	0.9316	100	0	1	X-RAY DIFFRACTION	X-RAY DIFFRACTION	0	2.35	2.45	100	100	1	0	NA	7	NA	NA	1	1	2	1	1	0	184	184	1	9606_9606	man	man	2	0	PHD, MG,1PG	PO4, MG	2	0	MG	PO4,MG	Q9GZU7_Q9GZU7	0	1	1
3BAA_A	3BAB_A	0.39	311	13.0488	12.639	0.392	0.9967	0.9944	0.9816	100	0	1	X-RAY DIFFRACTION	X-RAY DIFFRACTION	0	1.9	2.5	NA	NA	NA	NA	NA	NA	NA	NA	0	0	0	NA	1	0	332	332	1	1351_1351	Streptococcus liquefaciens	Streptococcus liquefaciens	2	0	SO4,SO4,SO4,SO4,NMN,3BA,GOL,GOL	SO4,SO4,SO4,SO4,NMN,3BD,GOL	2	0	NMN,3BA	NMN,3BD	Q837V6_Q837V6	0	1	1
1TAG_A	1TND_B	1.26	306	12.7252	12.336	1.281	0.9656	0.928	0.8244	100	0	1	X-RAY DIFFRACTION	X-RAY DIFFRACTION	0	1.8	2.2	NA	NA	NA	NA	NA	NA	NA	NA	0	0	0	NA	1	0	324	324	1	9913_9913	domestic cow	domestic cow	2	0	MG,GDP	MG,CAC,CAC,GSP	2	0	GDP	MG,GSP	P04695_P04695	0	1	1
2NTC_A	3QK2_A	1.17	122	8.591	8.4652	1.368	0.9059	0.8969	0.8282	100	0	1	X-RAY DIFFRACTION	X-RAY DIFFRACTION	0	2.4	1.643	100	100	1	0	6.5	NA	NA	NA	0	0	0	NA	1	0	134	134	1	10633_10633	rhesus polyomavirus	rhesus polyomavirus	1	NA	NA	CME,SCN	1	NA	NUC,NUC	NA	Q98ZP7_P03070	1	4	1
1TC0_A	2FYP_A	2.92	176	8.4856	8.3666	5.46	0.772	0.75	0.6778	100	0	1	X-RAY DIFFRACTION	X-RAY DIFFRACTION	0	2.2	1.95	103	100	0	3	8.5	8	0	0.5	0	1	1	NA	1	0	236	236	1	9615_9615	dogs	dogs	2	0	MG,ATP,PG4,PG4,PG4	RDE,PG4,PG4,PG4,PG4	2	0	ATP	RDE	P41148_P41148	1	12	1
3E9Z_B	3FAZ_B	1.89	262	11.951	11.611	2.084	0.9309	0.9249	0.9081	100	0	1	X-RAY DIFFRACTION	X-RAY DIFFRACTION	0	2.31	1.9	100	100	1	0	4.9	4.9	1	0	0	0	0	NA	1	0	287	287	1	6183_6183	Schistosoma mansoni (Blood fluke)	Schistosoma mansoni (Blood fluke)	2	0	DMS,ACT,SO4	NOS	1	NA	NA	NOS	Q9BMI9_Q9BMI9	0	3	3
2O99_C	2O9A_A	1.46	174	10.0018	9.7861	1.872	0.8882	0.8626	0.7761	100	0	1	X-RAY DIFFRACTION	X-RAY DIFFRACTION	0	1.7	1.8	100	100	1	0	7	7	1	0	0	0	0	NA	1	0	182	182	1	562_562	bacterium E3	bacterium E3	2	0	MSE,MSE,MSE,MSE,MSE,MSE,MSE,MSE,EDO,GOA	EDO,PYR	2	0	GOA	PYR	P16528_P16528	0	2	2
1TDI_A	2VCV_C	0.47	217	11.3458	11.0445	0.472	0.9883	0.9852	0.9406	100	0	1	X-RAY DIFFRACTION	X-RAY DIFFRACTION	0	2.4	1.8	100	100	1	0	8	7.8	0	0.2	0	0	0	NA	1	0	222	222	1	9606_9606	man	man	2	1	GSH	GSH	2	1	GSH,GSH	GSH,GSH	Q16772_Q16772	0	2	2
1PJI_A	4PDI_A	0.99	265	12.1981	11.8425	0.558	0.9851	0.9823	0.9468	100	0	1	X-RAY DIFFRACTION	X-RAY DIFFRACTION	0	1.9	2.1	100	100	1	0	8.5	7	0	1.5	0	0	0	NA	1	0	271	271	1	1359_1359	Streptococcus lactis subsp. cremoris (Orla-Jensen 1919) Garvie and Farrow 1982	Streptococcus lactis subsp. cremoris (Orla-Jensen 1919) Garvie and Farrow 1982	2	0	ZN,GOL,GOL,GOL,GOL	2ON	2	0	NUC,NUC,ZN	NUC,NUC,2ON	P42371_P42371	0	3	3
1K3F_E	1RXC_D	1.86	233	11.0232	10.7424	NA	NA	NA	NA	100	0	1	X-RAY DIFFRACTION	X-RAY DIFFRACTION	0	2.5	2.35	293	115	0	178	7.3	7.5	0	0.2	0	0	0	NA	1	0	253	253	1	562_562	bacterium E3	bacterium E3	1	NA	NA	R1P,URF	1	NA	NA	R1P,K,R1P,URF	P12758_P12758	0	6	6
3E3S_A	3VHF_A	0.58	205	11.0406	10.7587	0.582	0.9868	0.9855	0.9601	100	0	1	X-RAY DIFFRACTION	X-RAY DIFFRACTION	0	1.73	1.39	100	100	1	0	6.8	8	0	1.2	0	0	0	NA	1	0	207	207	1	4621_4621	miracle fruit	miracle fruit	2	0	I3C,I3C,I3C,I3C,I3C,TLA, K, K, K, K	GOL,GOL	1	NA	I3C,I3C,I3C,I3C	NA	P02883_P02883	0	1	1
2D5I_A	2Z9D_B	0.76	196	10.7418	10.4789	0.759	0.9857	0.985	0.9475	100	0	1	X-RAY DIFFRACTION	X-RAY DIFFRACTION	0	2.2	2.1	NA	NA	NA	NA	NA	NA	NA	NA	0	0	0	NA	1	0	200	200	0	83333_562	Escherichia coli K12	bacterium E3	2	0	FMN,GOL,GOL	FMN	2	0	FMN	FMN,FMN	P41407_P41407	0	2	2
1TIW_A	3ITG_A	0.99	390	13.9784	13.5094	1.154	0.9823	0.9623	0.8681	100	0	1	X-RAY DIFFRACTION	X-RAY DIFFRACTION	0	2	2.15	173	100	0	73	5.7	NA	NA	NA	0	0	0	NA	1	0	602	602	0	562_83333	bacterium E3	Escherichia coli K12	2	0	FAD,TFB	LYX,FDA	2	0	FAD,TFB	FDA	P09546_P09546	1	2	1
3LEV_L	3MOA_L	2.87	117	4.8332	4.9503	4.17	0.6782	0.6608	0.527	100	0	1	X-RAY DIFFRACTION	X-RAY DIFFRACTION	0	2.5	2.3	100	100	1	0	5.5	5.6	0	0.1	0	0	0	NA	1	0	214	214	1	9606_9606	man	man	1	NA	1PE	NA	1	NA	NA	III	no_data_no_data	NA	NA	3
1TJV_D	1TJW_B	0.81	447	14.8966	14.369	0.805	0.9894	0.9626	0.904	100	0	1	X-RAY DIFFRACTION	X-RAY DIFFRACTION	1	2	2	100	100	1	0	7	7	1	0	1	1	2	1	1	0	474	474	1	8839_8839	mallard ducks	mallard ducks	1	NA	NA	AS1	1	NA	NA	AS1	P24058_P24058	0	4	4
1TKS_B	2RIU_A	0.4	193	10.7678	10.5032	0.396	0.9958	0.9949	0.9897	100	0	1	X-RAY DIFFRACTION	X-RAY DIFFRACTION	0	1.6	1.7	100	100	1	0	5	NA	NA	NA	0	0	0	NA	1	0	204	204	0	237561_5476	Yeast	Yeast	1	NA	NA	5RP	1	NA	NA	5RP	Q5A3V6_Q5A3V6	0	2	2
2TMK_B	3TMK_B	0.92	199	10.7648	10.5005	0.914	0.9272	0.9248	0.8565	100	0	1	X-RAY DIFFRACTION	X-RAY DIFFRACTION	0	2.4	2	277	100	0	177	7.5	4.6	0	2.9	0	0	0	NA	1	0	216	216	1	4932_4932	yeast	yeast	2	0	SO4,ATM	T5A	2	0	ATM	T5A	P00572_P00572	0	2	2
1TML_A	2BOD_X	0.49	278	12.5049	12.1297	0.491	0.9941	0.9901	0.9615	100	0	1	X-RAY DIFFRACTION	X-RAY DIFFRACTION	0	1.8	1.5	NA	100	NA	NA	NA	NA	NA	NA	0	0	0	NA	1	0	286	286	1	2021_2021	strain 190 Th	strain 190 Th	2	0	SO4	MGL,SGC,BGC,BGC	1	NA	NA	MGL,SGC,BGC,BGC	P26222_P26222	0	1	1
1TO4_C	1TO5_D	0.41	156	9.885	9.6767	0.412	0.993	0.9936	0.976	100	0	1	X-RAY DIFFRACTION	X-RAY DIFFRACTION	0	1.55	2.2	100	100	1	0	4.6	4.6	1	0	0	0	0	NA	1	0	156	156	1	6183_6183	Schistosoma mansoni (Blood fluke)	Schistosoma mansoni (Blood fluke)	2	0	CU, ZN	ZN, CU	2	0	CU,ZN	ZN,CU	Q01137_Q01137	1	2	4
2EZ1_B	2VLH_A	2.05	429	13.9873	13.5177	2.048	0.9407	0.8723	0.7818	100	0	1	X-RAY DIFFRACTION	X-RAY DIFFRACTION	0	1.9	1.95	120	120	1	0	8	8	0	0	0	0	0	NA	1	0	456	456	1	546_546	the Bethesda group of bacteria	the Bethesda group of bacteria	2	0	LLP, K	PM9, K,PGE,P33	2	0	K,K	PM9	P31013_P31013	0	4	4
4AV5_D	4BUQ_B	0.84	155	9.7444	9.5451	0.838	0.9799	0.9873	0.913	100	0	1	X-RAY DIFFRACTION	X-RAY DIFFRACTION	0	1.4	2.199	100	100	1	0	7.4	7.8	0	0.4	0	0	0	NA	1	0	158	158	1	364106_364106	Escherichia coli strain UTI89	Escherichia coli strain UTI89	2	0	FYZ	KGM	2	0	FYZ	KGM	P08191_A2IC68	0	1	1
1TT0_B	2IGK_E	0.57	572	16.1453	15.5383	1.026	0.9913	0.9827	0.9415	100	0	1	X-RAY DIFFRACTION	X-RAY DIFFRACTION	1	1.8	1.8	100	100	1	0	4.7	5.2	0	0.5	0	0	0	NA	1	0	623	623	1	230624_230624	White-rot fungus	White-rot fungus	2	0	ACT,FAD,12P,12P,12P,12P,12P,12P	FAD,MES,MES	2	0	ACT,FAD	FAD	Q7ZA32_Q7ZA32	0	4	4
1TU3_D	1TU4_D	2.29	138	8.8937	8.7486	2.268	0.8288	0.8203	0.7172	100	0	1	X-RAY DIFFRACTION	X-RAY DIFFRACTION	0	2.31	2.2	100	100	1	0	6	6.5	0	0.5	0	0	0	NA	1	0	171	171	1	9606_9606	man	man	2	0	MG,GNP	MSE,MSE,MSE,MSE, CO, CO,SO4,SO4,SO4,SO4,GDP	2	0	MG,GNP	CO,CO,GDP	P20339_P20339	NA	NA	8
1TU7_B	1TU8_B	0.43	207	11.1314	10.8437	0.431	0.9939	0.994	0.9736	100	0	1	X-RAY DIFFRACTION	X-RAY DIFFRACTION	0	1.5	1.8	NA	NA	NA	NA	NA	NA	NA	NA	0	0	0	NA	1	0	208	208	1	6282_6282	Onchocerca volvulus Leuckart	Onchocerca volvulus Leuckart	2	0	GSH	GTX	2	0	GSH	GTX	P46427_P46427	0	2	2
3F7I_A	3GTA_B	1.4	87	7.2558	7.2153	1.395	0.9199	0.9321	0.8424	100	0	1	X-RAY DIFFRACTION	X-RAY DIFFRACTION	0	1.9	1.7	100	100	1	0	6.5	6.5	1	0	1	1	2	1	1	0	133	133	1	9606_9606	man	man	2	0	ZN,G13	ZN, LI,851,BTB,EDO,EDO	2	0	ZN,G13	ZN,851	Q96CA5_Q96CA5	0	1	1
1TWD_A	1X7I_B	0.64	233	11.63	11.3106	0.653	0.9352	0.9317	0.8939	100	0	1	X-RAY DIFFRACTION	X-RAY DIFFRACTION	1	1.7	1.7	100	95	0	5	7.5	6	0	1.5	0	0	0	NA	1	0	256	256	0	623_198214	Shigella paradysenteriae	Shigella flexneri serotype 2a str. 301	2	0	MSE,MSE,MSE,MSE,MSE,MSE,MSE,MSE,MSE	CA	1	NA	NA	CA	P67825_P67825	0	2	2
3TYD_A	3TYE_A	1.27	258	11.8372	11.5045	1.264	0.977	0.9682	0.927	100	0	1	X-RAY DIFFRACTION	X-RAY DIFFRACTION	0	2.5	2.3	100	100	1	0	9	9	1	0	0	0	0	NA	1	0	297	297	1	191218_191218	Bacillus anthracis strain A2012	Bacillus anthracis strain A2012	2	0	POP,XHP,SO4,SO4,SO4,SO4,SO4,SO4	XTZ,SO4,SO4,SO4,SO4	2	0	POP,XHP	XTZ	Q81VW8_Q81VW8	1	2	4
2F36_A	2QS3_A	2.63	198	8.8927	8.7477	3.211	0.7974	0.741	0.6056	100	0	1	X-RAY DIFFRACTION	X-RAY DIFFRACTION	0	2.11	1.76	100	100	1	0	7.1	8.8	0	1.7	1	1	2	1	1	0	258	258	1	10116_10116	zitter rats	zitter rats	2	0	SO4,GLU,GLU,GLU,GLU	CL,1PE,UBE	2	0	GLU	UBE	P22756_P22756	1	4	2
1TKL_B	1TLB_W	2.29	280	11.0743	10.7903	3.637	0.8991	0.8528	0.7753	100	0	1	X-RAY DIFFRACTION	X-RAY DIFFRACTION	0	2	2.4	100	100	1	0	7.5	8.5	0	1	0	0	0	NA	1	0	326	326	1	4932_4932	yeast	yeast	0	NA	NA	NA	0	NA	NA	NA	P11353_P11353	0	2	2
1TXQ_A	2HQH_D	0.93	70	6.575	6.5782	0.928	0.9709	0.9826	0.9444	100	0	1	X-RAY DIFFRACTION	X-RAY DIFFRACTION	1	1.8	1.8	100	100	1	0	6.5	7	0	0.5	0	0	0	NA	1	0	93	93	1	9606_9606	man	man	0	NA	NA	NA	1	NA	NA	III	Q14203_Q14203	NA	NA	16
1WU9_B	2HKQ_A	2.34	57	5.2966	5.3829	3.251	0.8465	0.8906	0.7891	100	0	1	X-RAY DIFFRACTION	X-RAY DIFFRACTION	0	1.54	1.86	100	100	1	0	4.5	7.5	0	3	0	0	0	NA	1	0	80	80	1	9606_9606	man	man	0	NA	NA	NA	0	NA	NA	NA	Q15691_Q15691	NA	2	NA
1TY0_C	1TY2_B	1.44	198	10.5138	10.2654	1.487	0.951	0.936	0.8502	100	0	1	X-RAY DIFFRACTION	X-RAY DIFFRACTION	0	1.75	2	110	113	0	3	5.5	5.5	1	0	0	0	0	NA	1	0	211	211	1	1314_1314	Streptococcus scarlatinae	Streptococcus scarlatinae	1	NA	NA	ZN	1	NA	NA	ZN	Q7BAE3_Q7BAE3	NA	1	NA
1XGV_B	1XKD_B	2.17	404	13.9695	13.501	2.208	0.9064	0.7619	0.6152	100	0	1	X-RAY DIFFRACTION	X-RAY DIFFRACTION	0	2.2	2.3	100	100	1	0	5.6	5.6	1	0	0	0	0	NA	1	0	435	435	0	56636_272557	strain K1	Aeropyrum pernix strain K1	1	NA	NA	NAP,ICT	1	NA	NA	CA,ICT,NAP,ICT	Q9YE81_Q9YE81	0	2	2
1TZC_B	1X9I_A	0.32	299	12.8566	12.459	0.325	0.9974	0.9975	0.9733	100	0	1	X-RAY DIFFRACTION	X-RAY DIFFRACTION	0	1.45	1.16	100	100	1	0	8.5	8.5	1	0	0	0	0	NA	1	0	302	302	0	178306_13773	Pyrobaculum aerophilum strain IM2	strain IM2	2	0	SO4,SO4,SO4,PA5,GOL	G6Q,GOL,GOL	2	0	PA5	G6Q	Q8ZWV0_Q8ZWV0	0	2	2
2FX8_J	2FX9_H	1.21	222	11.2747	10.9779	2.749	0.929	0.9075	0.7808	100	0	1	X-RAY DIFFRACTION	X-RAY DIFFRACTION	0	2.2	2.1	100	100	1	0	5.5	NA	NA	NA	0	0	0	NA	1	0	227	227	1	9606_9606	man	man	0	NA	NA	NA	2	1	III	III	no_data_no_data	0	3	3
1TZP_B	1U10_E	0.9	235	11.7125	11.3878	0.918	0.9554	0.9245	0.7968	100	0	1	X-RAY DIFFRACTION	X-RAY DIFFRACTION	0	1.4	2.4	100	100	1	0	6.5	6.5	1	0	0	0	0	NA	1	0	255	255	1	562_562	bacterium E3	bacterium E3	2	0	SO4,SO4,SO4,SO4,SO4,BU1	MSE,MSE,MSE,MSE,MSE,MSE, ZN,SO4, ZN	1	NA	NA	ZN,ZN	P0C0T5_P0C0T5	NA	1	NA
1TZW_A	1TZX_A	0.86	140	9.425	9.246	0.866	0.9693	0.9645	0.8617	100	0	1	X-RAY DIFFRACTION	X-RAY DIFFRACTION	0	1.6	1.72	100	100	1	0	7	7.9	0	0.9	0	0	0	NA	1	0	142	142	1	2336_2336	strain MSB8	strain MSB8	2	0	CA	CIT	0	NA	NA	NA	Q9X286_Q9X286	0	1	1
1U0F_B	1U0G_A	0.69	555	16.0685	15.4663	0.692	0.9936	0.9739	0.9258	100	0	1	X-RAY DIFFRACTION	X-RAY DIFFRACTION	0	1.6	1.7	100	100	1	0	8.5	8.5	1	0	0	0	0	NA	1	0	564	564	1	10090_10090	transgenic mice	transgenic mice	2	0	SO4,SO4,SO4,SO4,SO4,SO4,BME,GOL,GOL,GOL	SO4,SO4,SO4,E4P,BME,BME,BME,GOL,GOL,GOL,GOL,GOL	1	NA	NA	E4P	P06745_P06745	0	2	2
1U0V_A	1U0W_B	0.64	386	14.1021	13.6252	0.64	0.9929	0.9845	0.922	100	0	1	X-RAY DIFFRACTION	X-RAY DIFFRACTION	0	1.9	2	100	100	1	0	7.5	7.5	1	0	1	1	2	1	1	0	393	393	1	3879_3879	lucerne	lucerne	1	NA	NA	STL	1	NA	NA	STL	P30074_P30074	0	2	2
1U15_B	1U16_A	1.37	439	14.5571	14.0512	1.397	0.9703	0.9254	0.8313	100	0	1	X-RAY DIFFRACTION	X-RAY DIFFRACTION	0	2.5	2.2	100	100	1	0	7.5	6.5	0	1	1	1	2	1	1	0	472	472	1	8839_8839	mallard ducks	mallard ducks	1	NA	NA	SO4, CL, CL, CL,MES	0	NA	NA	NA	P24057_P24057	0	4	4
1U17_B	1U18_A	0.82	183	10.5296	10.2802	0.815	0.9779	0.9647	0.8913	100	0	1	X-RAY DIFFRACTION	X-RAY DIFFRACTION	0	1.7	1.96	100	100	1	0	7.5	7.5	1	0	0	0	0	NA	1	0	185	185	1	13249_13249	Triatomid bug	Triatomid bug	2	0	PO4,HEM,IMD,IMD	PO4,HEM,HSM	2	0	HEM,IMD	HEM,HSM	Q26239_Q26239	0	1	1
1U1I_A	3QVS_A	0.97	384	13.8966	13.4328	0.967	0.9871	0.9796	0.8852	100	0	1	X-RAY DIFFRACTION	X-RAY DIFFRACTION	0	1.9	1.7	295	293	0	2	7	7.5	0	0.5	0	0	0	NA	1	0	392	392	0	224325_2234	Archaeoglobus fulgidus strain VC-16	strain VC-16	2	0	PO4,NAD	PO4,NAD,PG4,PO4,GOL, NA	2	0	PO4,NAD	PO4,NAD,PO4	O28480_O28480	0	4	4
3QUI_B	4J6X_F	1.14	65	6.2934	6.3147	1.138	0.9306	0.9449	0.9007	100	0	1	X-RAY DIFFRACTION	X-RAY DIFFRACTION	0	1.933	2.222	100	100	1	0	8	8	1	0	0	0	0	NA	1	0	82	82	0	287_208964	probable synonym or variety: "Pseudomonas polycolor" Clara 1930	Pseudomonas aeruginosa str. PAO1	2	0	ADP	UTP	2	0	ADP,ADP	UTP	Q9HUM0_Q9HUM0	0	6	6
1U1V_A	1U1W_B	1.27	277	12.4495	12.0779	1.264	0.9313	0.8701	0.7616	100	0	1	X-RAY DIFFRACTION	X-RAY DIFFRACTION	0	1.7	1.35	100	100	1	0	5.6	4.6	0	1	0	0	0	NA	1	0	298	298	1	294_294	strain M. Rhodes 28/5	strain M. Rhodes 28/5	2	0	MSE,MSE,MSE,MSE,MSE,MSE,MSE,MSE,SO4,SO4,GOL	3HA	1	NA	NA	3HA	Q51792_Q51792	0	2	2
1U20_A	2A8R_B	0.62	191	10.7702	10.5055	0.626	0.9858	0.9749	0.9034	100	0	1	X-RAY DIFFRACTION	X-RAY DIFFRACTION	0	2.1	2.45	100	100	1	0	7.68	7.68	1	0	0	0	0	NA	1	0	212	212	1	8355_8355	platanna	platanna	2	0	GOL	YCM,YCM, MN, MN,POP	1	NA	NA	MN,MN,POP	Q6TEC1_Q6TEC1	0	2	2
1FHW_A	1FHX_B	1.74	115	8.2092	8.1078	2.58	0.8962	0.8972	0.7621	100	0	1	X-RAY DIFFRACTION	X-RAY DIFFRACTION	0	1.9	2.5	100	100	1	0	5	5	1	0	0	0	0	NA	1	0	129	129	1	10090_10090	transgenic mice	transgenic mice	2	0	I5P	MSE,MSE,SO4,SO4,4IP	2	0	I5P	4IP	O08967_O08967	0	2	2
1U46_A	1U4D_B	0.97	249	11.7804	11.4514	0.652	0.9436	0.9342	0.8521	100	0	1	X-RAY DIFFRACTION	X-RAY DIFFRACTION	0	2	2.1	100	100	1	0	7.5	7.5	1	0	0	0	0	NA	1	0	291	291	1	9606_9606	man	man	1	NA	NA	CL,DBQ	1	NA	NA	DBQ	Q07912_Q07912	0	2	2
1U5X_A	1U5Y_B	0.78	129	9.083	8.9259	0.807	0.9221	0.9142	0.8449	100	0	1	X-RAY DIFFRACTION	X-RAY DIFFRACTION	0	1.8	2.3	100	100	1	0	5	8	0	3	0	0	0	NA	1	0	140	140	1	10090_10090	transgenic mice	transgenic mice	0	NA	NA	NA	0	NA	NA	NA	Q9D777_Q9D777	0	3	3
1U6H_A	3ZDL_A	1.25	247	11.7816	11.4524	1.259	0.9514	0.918	0.7832	100	0	1	X-RAY DIFFRACTION	X-RAY DIFFRACTION	0	2.38	2.3	100	100	1	0	7.5	NA	NA	NA	0	0	0	NA	1	0	280	280	1	9031_9031	red junglefowl	red junglefowl	0	NA	NA	NA	2	1	III	III	P12003_P12003	1	2	4
1U73_B	1Z76_B	1.23	121	8.8189	8.6786	1.225	0.9244	0.877	0.6701	100	0	1	X-RAY DIFFRACTION	X-RAY DIFFRACTION	0	1.9	1.85	100	100	1	0	3.5	8.5	0	5	0	0	0	NA	1	0	122	122	1	8726_8726	jararacussu	jararacussu	1	NA	NA	PBP	1	NA	NA	PBP	Q8AXY1_Q8AXY1	0	2	2
1U79_C	1Y0O_C	1.14	120	8.5204	8.3991	NA	NA	NA	NA	100	0	1	X-RAY DIFFRACTION	X-RAY DIFFRACTION	0	1.85	1.89	100	100	1	0	7.9	NA	NA	NA	0	0	0	NA	1	0	129	129	1	3702_3702	thale-cress	thale-cress	0	NA	NA	NA	0	NA	NA	NA	Q9SCY2_Q9SCY2	0	10	10
1U7O_A	1U7P_A	0.65	161	9.9654	9.752	0.648	0.9748	0.9741	0.9268	100	0	1	X-RAY DIFFRACTION	X-RAY DIFFRACTION	1	1.9	1.9	100	100	1	0	8	8	1	0	0	0	0	NA	1	0	164	164	1	10090_10090	transgenic mice	transgenic mice	2	0	ACT,ACT	MG,WO4	1	NA	NA	MG,WO4	Q9D967_Q9D967	0	1	1
1U7U_A	1U7W_A	1.66	191	10.4815	10.2352	0.869	0.9282	0.9171	0.7995	100	0	1	X-RAY DIFFRACTION	X-RAY DIFFRACTION	0	2.4	2.5	100	NA	NA	NA	8	6.6	0	1.4	1	1	2	1	1	0	226	226	1	562_562	bacterium E3	bacterium E3	1	NA	NA	CA,CTP	1	NA	NA	CTP	P0ABQ0_P0ABQ0	1	1	2
1U8I_B	1U8Q_B	0.09	226	11.5321	11.2189	2.683	0.9492	0.935	0.9207	100	0	1	X-RAY DIFFRACTION	X-RAY DIFFRACTION	0	2	2.24	100	100	1	0	5.6	5.6	1	0	0	0	0	NA	1	0	235	235	1	9606_9606	man	man	0	NA	NA	NA	2	1	III	III	no_data_no_data	0	3	3
1U8Y_B	1U8Z_A	1.44	156	9.4497	9.2692	1.723	0.9463	0.9394	0.8712	100	0	1	X-RAY DIFFRACTION	X-RAY DIFFRACTION	0	1.55	1.5	100	100	1	0	7.5	7.5	1	0	0	0	0	NA	1	0	168	168	1	9490_9490	cotton-top tamarin	cotton-top tamarin	2	0	MG, MG,GNP	MG,GDP	2	0	GNP	GDP	P63320_P63320	0	1	1
1NLJ_A	3O1G_A	0.96	212	11.1484	10.8596	0.953	0.9869	0.9872	0.9581	100	0	1	X-RAY DIFFRACTION	X-RAY DIFFRACTION	0	2.4	1.65	100	298	0	198	7	8.4	0	1.4	0	0	0	NA	1	0	215	215	1	9606_9606	man	man	2	0	2CA	SO4,SO4,O75	2	0	2CA	O75	P43235_P43235	0	1	1
4MCC_A	4MCD_A	1.56	202	10.8802	10.6085	2.136	0.8017	0.7658	0.6646	100	0	1	X-RAY DIFFRACTION	X-RAY DIFFRACTION	0	1.95	1.55	140	140	1	0	4.5	4.5	1	0	0	0	0	NA	1	0	246	246	1	71421_71421	Haemophilus influenzae Rd KW20	Haemophilus influenzae Rd KW20	2	0	21X	22L	2	0	21X	22L	P43912_P43912	0	2	2
1UF4_B	1UF5_A	0.51	301	12.8531	12.4558	0.51	0.9948	0.9909	0.9736	100	0	1	X-RAY DIFFRACTION	X-RAY DIFFRACTION	0	2.15	1.6	NA	NA	NA	NA	NA	NA	NA	NA	1	1	2	1	1	0	303	303	1	361_361	Agrobacterium sp.	Agrobacterium sp.	1	NA	NA	CDT,EDO	1	NA	NA	CDT	P60327_P60327	0	4	4
2NXN_A	3EGV_A	2.9	192	8.565	8.4409	6.679	0.7681	0.7589	0.6929	100	0	1	X-RAY DIFFRACTION	X-RAY DIFFRACTION	0	2.4	1.75	100	100	1	0	8.5	6.5	0	2	0	0	0	NA	1	0	254	254	1	300852_300852	Thermus thermophilus strain HB8	Thermus thermophilus strain HB8	1	NA	NA	SAH,GOL,GOL,GOL,GOL, CL	1	NA	NA	SAH,4MM	Q84BQ9_Q84BQ9	0	2	2
1V9O_A	1VFJ_B	1.48	90	7.4719	7.4176	0.994	0.9371	0.9409	0.8414	100	0	1	X-RAY DIFFRACTION	X-RAY DIFFRACTION	0	2	1.7	100	100	1	0	4.6	NA	NA	NA	0	1	1	NA	1	0	116	116	1	274_274	strain HB8	strain HB8	1	NA	ADP	NA	1	NA	ADP,ADP	NA	P83820_P83820	0	3	3
3LT1_A	3LT4_B	0.59	286	12.6041	12.2225	0.595	0.9898	0.9853	0.955	100	0	1	X-RAY DIFFRACTION	X-RAY DIFFRACTION	0	2.2	2.25	100	100	1	0	5.6	5.8	0	0.2	0	0	0	NA	1	0	329	329	1	5833_5833	malaria parasite P. falciparum	malaria parasite P. falciparum	2	0	NAD,FT2	NAD,FB4	2	0	NAD,FT2	NAD,FB4	Q9BJJ9_Q9BJJ9	0	4	4
2APR_A	6APR_E	0.17	324	13.2505	12.8278	0.174	0.9993	1	0.9977	100	0	1	X-RAY DIFFRACTION	X-RAY DIFFRACTION	0	1.8	2.5	NA	NA	NA	NA	NA	NA	NA	NA	0	0	0	NA	1	0	325	325	1	4843_4843	Rhizopus pseudochinensis var. thermosus	Rhizopus pseudochinensis var. thermosus	1	NA	CA	NA	2	0	CA	III	P06026_P06026	1	1	2
1V7C_C	3AEY_A	2.1	308	11.7004	11.3764	2.467	0.9276	0.8757	0.77	100	0	1	X-RAY DIFFRACTION	X-RAY DIFFRACTION	0	2	1.92	100	100	1	0	8.5	6.5	0	2	0	0	0	NA	1	0	351	351	0	274_300852	strain HB8	Thermus thermophilus strain HB8	2	0	HEY	SO4,SO4,SO4,SO4,SO4	2	0	HEY	SO4,SO4,SO4,SO4	P83823_Q5SL02	1	2	4
3DP8_C	4DCY_A	2.12	471	14.5714	14.0645	2.139	0.9331	0.8027	0.6446	100	0	1	X-RAY DIFFRACTION	X-RAY DIFFRACTION	0	2.5	2	100	100	1	0	4.7	4.7	1	0	0	0	0	NA	1	0	502	502	1	83333_83333	Escherichia coli K12	Escherichia coli K12	2	0	NI,ACT,ACT,ACT, CL, CL,HCT	ACT,ACT,ACT,ACT,ACT,ACT,ACT,ACT,ACT,ACT,ACT,ACT,ACT,ACT,ACT,GOL,GOL,GOL,GOL,GOL,GOL,GOL,GOL,GOL,GOL,GOL,GOL,GOL,L2M,UNX,UNX,SO4	2	0	HCT	L2M	P33590_P33590	0	1	1
1UJM_B	1Y1P_A	1.08	334	13.1712	12.7536	1.143	0.9659	0.9444	0.8816	100	0	1	X-RAY DIFFRACTION	X-RAY DIFFRACTION	0	2	1.6	173	100	0	73	4.6	5	0	0.4	0	0	0	NA	1	0	342	342	1	5005_5005	VKM Y-685	VKM Y-685	2	0	MSE,MSE,MSE,MSE,MSE,SO4,SO4,SO4,SO4,SO4,SO4	SO4,ACT,NMN,AMP,PO4	1	NA	NA	NMN,AMP	Q9UUN9_Q9UUN9	0	1	1
3CPI_H	3CPJ_G	1.6	428	14.4195	13.9223	1.651	0.9575	0.8311	0.6433	100	0	1	X-RAY DIFFRACTION	X-RAY DIFFRACTION	0	2.3	2.35	100	100	1	0	6.5	6.5	1	0	0	0	0	NA	1	0	451	451	1	4932_4932	yeast	yeast	1	NA	NA	CL, CL	0	NA	NA	NA	P39958_P39958	1	1	2
1ULD_B	1ULG_B	0.51	149	9.6887	9.493	0.515	0.9884	0.99	0.935	100	0	1	X-RAY DIFFRACTION	X-RAY DIFFRACTION	0	2.1	2.2	100	100	1	0	7.3	7.3	1	0	0	0	0	NA	1	0	150	150	1	5346_5346	Inky cap fungus	Inky cap fungus	2	0	GAL,NAG,FUC	GAL,NGA	2	1	GAL	GAL	Q9P4R8_Q9P4R8	0	4	4
2WYV_C	2YW9_D	1.27	243	11.7442	11.4174	0.73	0.9735	0.9575	0.8603	100	0	1	X-RAY DIFFRACTION	X-RAY DIFFRACTION	0	1.86	2.5	100	90	0	10	5.4	5.5	0	0.1	0	0	0	NA	1	0	261	261	1	300852_300852	Thermus thermophilus strain HB8	Thermus thermophilus strain HB8	2	0	NA	NAP	1	NA	NA	NAP	Q5SLI9_Q5SLI9	0	4	4
1UM0_D	1UMF_C	1.07	355	13.4244	12.9906	1.608	0.97	0.9322	0.8644	100	0	1	X-RAY DIFFRACTION	X-RAY DIFFRACTION	0	1.95	2.25	100	100	1	0	7.4	7.4	1	0	0	0	0	NA	1	0	365	365	1	210_210	strain Royal Perth Hospital 13487	strain Royal Perth Hospital 13487	1	NA	FMN	NA	1	NA	FMN,FMN	NA	P56122_P56122	0	4	4
1AJ7_L	2RCS_L	1.33	110	4.317	4.4691	6.061	0.5654	0.5958	0.4813	100	0	1	X-RAY DIFFRACTION	X-RAY DIFFRACTION	1	2.1	2.1	100	100	1	0	8	6	0	2	0	0	0	NA	1	0	214	214	1	10090_10090	transgenic mice	transgenic mice	0	NA	NA	NA	1	NA	NPE	NA	no_data_no_data	0	2	2
1UM9_C	1UMD_A	0.97	332	13.3045	12.8784	0.967	0.9175	0.9144	0.8833	100	0	1	X-RAY DIFFRACTION	X-RAY DIFFRACTION	0	2.2	1.9	100	100	1	0	5.6	5.6	1	0	0	0	0	NA	1	0	367	367	1	274_274	strain HB8	strain HB8	2	0	SO4	MG,TDP,COI	1	NA	NA	MG,TDP,COI	Q5SLR4_Q5SLR4	0	4	4
1UM9_B	1UMC_D	1.1	318	13.0211	12.6131	1.094	0.9888	0.9861	0.9721	100	0	1	X-RAY DIFFRACTION	X-RAY DIFFRACTION	0	2.2	2.4	100	100	1	0	5.6	5.6	1	0	0	0	0	NA	1	0	324	324	1	274_274	strain HB8	strain HB8	1	NA	NA	4MV	1	NA	NA	TDP,4MV	Q5SLR3_Q5SLR3	0	4	4
2V15_G	2XKQ_L	1.12	148	9.4863	9.3034	1.118	0.9854	0.9884	0.9752	100	0	1	X-RAY DIFFRACTION	X-RAY DIFFRACTION	0	2.1	2.4	100	100	1	0	7.4	7.4	1	0	0	0	0	NA	1	0	165	165	1	1307_1307	strain Henrichsen S735	strain Henrichsen S735	2	0	TB, CA	MN3	1	NA	NA	MN3	P0CB53_P0CB53	0	12	12
1G05_B	1HY7_A	1.39	159	9.8012	9.5983	NA	NA	NA	NA	100	0	1	X-RAY DIFFRACTION	X-RAY DIFFRACTION	0	2.45	1.5	173	173	1	0	8.5	6.5	0	2	0	0	0	NA	1	0	173	173	1	9606_9606	man	man	2	0	ZN, ZN, CA, CA, CA,BBH	ZN, ZN, CA, CA, CA	2	0	ZN,ZN,CA,CA,CA,BBH	ZN,ZN,CA,CA,CA	P08254_P08254	1	1	2
1A4Y_E	1ANG_A	1.8	119	8.5497	8.4265	1.899	0.9376	0.9329	0.8557	100	0	1	X-RAY DIFFRACTION	X-RAY DIFFRACTION	0	2	2.4	289	NA	NA	NA	4.2	NA	NA	NA	0	0	0	NA	1	0	123	123	1	9606_9606	man	man	0	NA	NA	NA	0	NA	NA	NA	P03950_P03950	1	4	1
1UNG_E	1UNL_E	3.39	120	7.2517	7.2115	3.532	0.7452	0.7433	0.6074	100	0	1	X-RAY DIFFRACTION	X-RAY DIFFRACTION	0	2.3	2.2	287	287	1	0	7	7	1	0	0	1	1	NA	1	0	208	208	1	9606_9606	man	man	0	NA	NA	NA	0	NA	NA	NA	Q15078_Q15078	NA	NA	2
1UPC_A	2IHU_C	0.44	547	15.9176	15.325	0.445	0.9917	0.9841	0.9533	100	0	1	X-RAY DIFFRACTION	X-RAY DIFFRACTION	0	2.45	2.05	100	100	1	0	7.5	7.4	0	0.1	0	0	0	NA	1	0	573	573	1	1901_1901	VKM Ac-602	VKM Ac-602	2	0	MG,SO4,SO4,TPP	MG, K, K,TP8,TP9	2	0	TPP,MG,SO4,SO4,TPP	MG,TP8,TP9	Q9LCV9_Q9LCV9	0	4	4
1USF_B	3ZOH_A	0.45	177	10.4333	10.1901	0.448	0.9925	0.9902	0.9719	100	0	1	X-RAY DIFFRACTION	X-RAY DIFFRACTION	0	1.3	1.65	100	100	1	0	4.7	NA	NA	NA	0	0	0	NA	1	0	178	178	0	300852_262724	Thermus thermophilus strain HB8	Thermus thermophilus strain HB27	2	0	FMN,NAP,NAP,GOL	A2Q,FMN	2	0	NAP,FMN,NAP,NAP	A2Q,FMN	P83818_Q72HI0	0	2	2
1USG_A	1USK_A	1.33	207	7.0442	7.0173	7.038	0.6478	0.6174	0.5449	100	0	1	X-RAY DIFFRACTION	X-RAY DIFFRACTION	0	1.53	2	100	100	1	0	8	5.6	0	2.4	0	0	0	NA	1	0	346	346	1	562_562	bacterium E3	bacterium E3	1	NA	NA	LEU	1	NA	NA	LEU	P04816_P04816	0	1	1
1OID_B	1OIE_A	1.31	509	15.349	14.7926	1.347	0.9711	0.8897	0.7808	100	0	1	X-RAY DIFFRACTION	X-RAY DIFFRACTION	0	2.1	2.33	100	100	1	0	6.5	6.5	1	0	1	1	2	0	1	0	532	532	1	562_562	bacterium E3	bacterium E3	1	NA	NA	NI	0	NA	NA	NA	P07024_P07024	0	1	1
2JKL_F	2W5P_A	0.81	139	9.3948	9.2178	0.832	0.9681	0.9607	0.8589	100	0	1	X-RAY DIFFRACTION	X-RAY DIFFRACTION	1	1.9	1.9	100	120	0	20	NA	7	NA	NA	0	1	1	NA	1	0	149	149	1	562_562	bacterium E3	bacterium E3	2	0	SO4,SO4,BRX,CLM	CL8,SO4	2	0	BRX,CLM	CL8	P24093_P24093	1	6	3
1UTJ_A	1UTM_A	0.56	222	11.4501	11.1421	0.706	0.9866	0.9865	0.92	100	0	1	X-RAY DIFFRACTION	X-RAY DIFFRACTION	0	1.83	1.5	295	295	1	0	6	6	1	0	0	0	0	NA	1	0	242	242	1	8030_8030	Salmo salar Linnaeus	Salmo salar Linnaeus	2	0	CA,ABN	CA,PEA	2	0	ABN,CA	PEA,CA	P35031_P35031	0	1	1
2XIU_A	2XJ3_B	0.67	65	6.3948	6.4097	0.672	0.9483	0.9808	0.85	100	0	1	X-RAY DIFFRACTION	X-RAY DIFFRACTION	0	1.5	1.23	100	100	1	0	7	7	1	0	1	1	2	1	1	0	66	66	1	1351_1351	Streptococcus liquefaciens	Streptococcus liquefaciens	2	0	MTN	GOL	1	NA	MTN	NA	Q8VL32_Q8VL32	0	2	2
1W4V_E	1W89_F	0.87	107	8.3196	8.2111	0.909	0.9508	0.9514	0.8102	100	0	1	X-RAY DIFFRACTION	X-RAY DIFFRACTION	0	1.8	2	100	100	1	0	4.6	4.6	1	0	0	0	0	NA	1	0	119	119	1	9606_9606	man	man	0	NA	NA	NA	0	NA	NA	NA	Q99757_Q99757	1	1	6
1UW9_M	1UWA_T	0.17	139	9.3948	9.2178	0.167	0.9986	1	1	100	0	1	X-RAY DIFFRACTION	X-RAY DIFFRACTION	0	2.05	2.3	100	100	1	0	7.5	7.5	1	0	0	0	0	NA	1	0	140	140	1	3055_3055	UTEX 90	UTEX 90	1	NA	EDO,EDO	NA	0	NA	NA	NA	P00873_P00873	0	16	16
1UWC_A	1UZA_B	0.5	259	12.1678	11.8141	0.5	0.9932	0.9884	0.9392	100	0	1	X-RAY DIFFRACTION	X-RAY DIFFRACTION	0	1.08	1.5	100	100	1	0	4.5	4.5	1	0	0	0	0	NA	1	0	261	261	1	5061_5061	NRRL 326	NRRL 326	2	0	NAG,SO4,SO4,FER,FER	NAG,SO4	1	NA	FER,FER	NA	O42807_O42807	0	1	1
1UXE_A	4K6T_B	0.77	182	10.4548	10.2102	1.029	0.9697	0.9664	0.922	100	0	1	X-RAY DIFFRACTION	X-RAY DIFFRACTION	1	2	2	100	100	1	0	7.5	6.9	0	0.6	1	0	1	NA	1	0	194	194	1	52275_52275	Human adenovirus type 37	Human adenovirus type 37	2	0	ZN,ACT	SIA,1P0, ZN, ZN, ZN,ACT,ACT,EDO,EDO,EDO, MG	2	0	ZN	SIA,SIA,ZN,MG	Q64823_Q64823	1	3	6
3ECV_C	4A7V_F	0.86	124	8.8535	8.711	0.855	0.8072	0.8056	0.7712	100	0	1	X-RAY DIFFRACTION	X-RAY DIFFRACTION	0	1.9	1	100	100	1	0	6.5	5	0	1.5	0	1	1	NA	1	0	153	153	1	9606_9606	man	man	1	NA	NA	SO4,SO4, CU, ZN	1	NA	NA	CU,ZN	P00441_P00441	0	2	2
1UYX_A	1UZ0_A	0.29	129	9.083	8.9259	0.296	0.9877	0.9905	0.9828	100	0	1	X-RAY DIFFRACTION	X-RAY DIFFRACTION	0	1.47	2	100	100	1	0	7	7	1	0	0	0	0	NA	1	0	131	131	1	39650_39650	UQM 2601	UQM 2601	2	0	BGC,BGC, CA, CA	BGC,BGC,BGC,BGC, CA, CL, CA,GOL	2	0	BGC,BGC,CA,CA	CA,BGC,BGC,BGC,CA	O07653_O07653	0	1	1
1UZJ_C	1UZQ_A	1.06	149	9.5727	9.3843	NA	NA	NA	NA	100	0	1	X-RAY DIFFRACTION	X-RAY DIFFRACTION	0	2.25	2.4	100	100	1	0	8.5	8.5	1	0	0	0	0	NA	1	0	162	162	1	9606_9606	man	man	1	NA	CA, CA	NA	1	NA	CA,CA	NA	P35555_P35555	NA	NA	2
[truncated: 3,341 more rows]
[truncated: 168 more columns]
