# Supplementary material for: Conformational diversity analysis reveals three functional mechanisms in proteins
Source: PLoS Comput Biol. 2017 Feb 13;13(2):e1005398. doi: 10.1371/journal.pcbi.1005398 (PMC5330503; doi:10.1371/journal.pcbi.1005398)
Supplement: S1 Dataset — (TAR) [file pcbi.1005398.s010.tar › S1 Dataset/All_proteins_sets.csv]

Pool_repr	Number_conf	Conf_disorder	Percentage_Conf_disorder	RMSD_min	RMSD_ave	RMSD_max	PDB1_max	PDB2_max	Cant_miss_regions_20_cutoff5_PDB1_max	Cant_miss_regions_20_cutoff5_PDB2_max	Cant_regions_min	Cant_regions_ave	Cant_regions_max	Sum_Regions_min	Sum_Regions_ave	Sum_Regions_max	Percentage_min	Percentage_ave	Percentage_max	Max_length_region_min	Max_length_region_ave	Max_length_region_max	Number_clusters	Number_clusters_new	Uniprot_ID1	Uniprot_ID2	Check_same_unip	Length_uniprot	Organism	EC_number	Check_dis_reg_iupred	Dis_res_iupred	Length_PDB1_max	Percentage_dis_iupred	Kingdom	Names	Cant_ligand	Cant_pares	Disorder_condition_two	Check_miss_reg_par_max	Set
101M_A	194	0	0	0	0.3652685347	2.32	2EB8_A	2JHO_A	0	0	0	0	0	0	0	0	0	0	0	0	0	0	NA	4	P02185	P02185	1	154	Physeter catodon (Sperm whale) (Physeter macrocephalus)	NA	0	4	154	2.597	Eukaryota	Myoglobin	36	3426	All order	Without disorder regions	Rigid
10MH_A	10	0	0	0.1	0.6415555556	1.57	1HMY_A	2C7Q_A	0	0	0	0	0	0	0	0	0	0	0	0	0	0	NA	2	P05102	P05102	1	327	Haemophilus parahaemolyticus	2.1.1.37	1	5	327	1.529	Bacteria	Modification methylase HhaI (M.HhaI) (EC 2.1.1.37) (Cytosine-specific methyltransferase HhaI)	3	45	All order	Without disorder regions	Rigid
11BA_A	28	0	0	0.08	0.7092565056	1.22	1BSR_B	3DJX_A	0	0	0	0	0	0	0	0	0	0	0	0	0	0	NA	6	P00669	P00669	1	150	Bos taurus (Bovine)	3.1.27.5	0	0	124	0	Eukaryota	Seminal ribonuclease (S-RNase) (Seminal RNase) (EC 3.1.27.5) (Ribonuclease BS-1)	11	269	All order	Without disorder regions	Rigid
11GS_A	75	0	0	0.1	0.2971896163	0.61	2A2S_B	3PGT_B	0	0	0	0	0	0	0	0	0	0	0	0	0	0	NA	1	P09211	P09211	1	210	Homo sapiens (Human)	2.5.1.18	0	0	210	0	Eukaryota	Glutathione S-transferase P (EC 2.5.1.18) (GST class-pi) (GSTP1-1)	23	886	All order	Without disorder regions	Rigid
135L_A	13	0	0	0.12	0.5748684211	0.95	1DZB_Y	1JTP_M	0	0	0	0	0	0	0	0	0	0	0	0	0	0	1	1	P00703	P00703	1	147	Meleagris gallopavo (Common turkey)	3.2.1.17	0	0	129	0	Eukaryota	Lysozyme C (EC 3.2.1.17) (1,4-beta-N-acetylmuramidase C)	3	76	All order	Without disorder regions	Rigid
13PK_A	5	0	0	2.35	2.5875	2.76	13PK_C	16PK_A	0	0	0	0	0	0	0	0	0	0	0	0	0	0	2	2	P07378	P07378	1	440	Trypanosoma brucei brucei	2.7.2.3	1	22	415	5.301	Eukaryota	Phosphoglycerate kinase, glycosomal (Phosphoglycerate kinase C) (EC 2.7.2.3)	4	4	All order	Without disorder regions	Rigid
150L_A	5	0	0	0.81	1.935	2.58	150L_D	256L_A	0	0	0	0	0	0	0	0	0	0	0	0	0	0	2	2	P00720	P00720	1	164	Enterobacteria phage T4 (Bacteriophage T4)	3.2.1.17	0	0	164	0	Viruses	Endolysin (EC 3.2.1.17) (Lysis protein) (Lysozyme) (Muramidase)	NA	4	All order	Without disorder regions	Rigid
181L_A	53	0	0	0.05	0.3054946524	0.52	2B70_A	2RB2_X	0	0	0	0	0	0	0	0	0	0	0	0	0	0	1	1	P00720	P00720	1	164	Enterobacteria phage T4 (Bacteriophage T4)	3.2.1.17	0	0	162	0	Viruses	Endolysin (EC 3.2.1.17) (Lysis protein) (Lysozyme) (Muramidase)	29	748	All order	Without disorder regions	Rigid
1A0G_A	12	0	0	0.1	0.3841666667	0.51	1DAA_A	2DAA_A	0	0	0	0	0	0	0	0	0	0	0	0	0	0	NA	1	P19938	P19938	1	283	Bacillus sp. (strain YM-1)	2.6.1.21	0	4	282	1.418	Bacteria	D-alanine aminotransferase (EC 2.6.1.21) (D-amino acid aminotransferase) (D-amino acid transaminase) (DAAT) (D-aspartate aminotransferase)	4	12	All order	Without disorder regions	Rigid
1A0H_B	15	0	0	0.27	0.7710891089	1.23	1ETS_H	3PMA_D	0	0	0	0	0	0	0	0	0	0	0	0	0	0	4	4	P00735	P00735	1	625	Bos taurus (Bovine)	3.4.21.5	0	1	259	0.386	Eukaryota	Prothrombin (EC 3.4.21.5) (Coagulation factor II) [Cleaved into: Activation peptide fragment 1_ Activation peptide fragment 2_ Thrombin light chain_ Thrombin heavy chain]	6	101	All order	Without disorder regions	Rigid
1A0N_B	7	0	0	0.52	1.0142857143	1.74	3UA6_B	3UA7_B	0	0	0	0	0	0	0	0	0	0	0	0	0	0	NA	3	P06241	P06241	1	537	Homo sapiens (Human)	2.7.10.2	0	0	64	0	Eukaryota	Tyrosine-protein kinase Fyn (EC 2.7.10.2) (Proto-oncogene Syn) (Proto-oncogene c-Fyn) (Src-like kinase) (SLK) (p59-Fyn)	2	14	All order	Without disorder regions	Rigid
1A0S_P	8	0	0	0	0.1423809524	0.19	1A0S_R	1OH2_P	0	0	0	0	0	0	0	0	0	0	0	0	0	0	1	1	P22340	P22340	1	505	Salmonella typhimurium	NA	1	19	413	4.6	Bacteria	Sucrose porin	2	21	All order	Without disorder regions	Rigid
1A16_A	37	0	0	0.07	0.2754694836	0.47	1A16_A	1M35_B	0	0	0	0	0	0	0	0	0	0	0	0	0	0	NA	1	P15034	P15034	1	441	Escherichia coli (strain K12)	3.4.11.9	0	0	440	0	Bacteria	Xaa-Pro aminopeptidase (EC 3.4.11.9) (Aminoacylproline aminopeptidase) (Aminopeptidase P II) (APP-II) (X-Pro aminopeptidase)	7	426	All order	Without disorder regions	Rigid
1A18_A	16	0	0	0.08	0.4282222222	0.61	1A2D_B	1LIE_A	0	0	0	0	0	0	0	0	0	0	0	0	0	0	NA	1	P04117	P04117	1	132	Mus musculus (Mouse)	NA	0	0	131	0	Eukaryota	Fatty acid-binding protein, adipocyte (3T3-L1 lipid-binding protein) (Adipocyte lipid-binding protein) (ALBP) (Adipocyte-type fatty acid-binding protein) (A-FABP) (AFABP) (Fatty acid-binding protein 4) (Myelin P2 protein homolog) (P15) (P2 adipocyte protein) (Protein 422)	9	90	All order	Without disorder regions	Rigid
1A19_A	6	0	0	0.27	0.4411111111	0.75	1BRS_D	1X1U_E	0	0	0	0	0	0	0	0	0	0	0	0	0	0	1	3	P11540	P11540	1	90	Bacillus amyloliquefaciens (Bacillus velezensis)	NA	0	0	89	0	Bacteria	Barstar (Ribonuclease inhibitor)	NA	9	All order	Without disorder regions	Rigid
1A1R_C	30	0	0	0.08	0.7848397436	1.72	3EYD_D	3KF2_D	0	0	0	0	0	0	0	0	0	0	0	0	0	0	6	2	O39914	Q9QP61	35	88	Hepatitis C virus	NA	0	0	23	0	Viruses	Non-structural protein 4a/b (Fragment)	NA	312	All order	Without disorder regions	Rigid
1A23_A	13	0	0	0.12	0.7302777778	1.12	1A2J_A	4WEY_A	0	0	0	0	0	0	0	0	0	0	0	0	0	0	2	2	P0AEG4	P0AEG4	3	208	Escherichia coli (strain K12)	NA	0	0	189	0	Bacteria	Thiol:disulfide interchange protein DsbA	4	72	All order	Without disorder regions	Rigid
1A26_A	5	0	0	0.1	0.212	0.33	1A26_A	2PAW_A	0	0	0	0	0	0	0	0	0	0	0	0	0	0	1	1	P26446	P26446	1	1011	Gallus gallus (Chicken)	2.4.2.30	1	11	361	3.047	Eukaryota	Poly [ADP-ribose] polymerase 1 (PARP-1) (EC 2.4.2.30) (ADP-ribosyltransferase diphtheria toxin-like 1) (ARTD1) (NAD(+) ADP-ribosyltransferase 1) (ADPRT 1) (Poly[ADP-ribose] synthase 1)	4	10	All order	Without disorder regions	Rigid
1A2C_L	280	0	0	0.01	0.4194658699	2.9	1FPH_L	1QJ7_A	0	0	0	0	0	0	0	0	0	0	0	0	0	0	NA	21	P00734	P00734	3	622	Homo sapiens (Human)	3.4.21.5	0	0	36	0	Eukaryota	Prothrombin (EC 3.4.21.5) (Coagulation factor II) [Cleaved into: Activation peptide fragment 1_ Activation peptide fragment 2_ Thrombin light chain_ Thrombin heavy chain]	1	26941	All order	Without disorder regions	Rigid
1A2K_A	6	0	0	0.28	0.655	1.01	1A2K_B	1GY6_A	0	0	0	0	0	0	0	0	0	0	0	0	0	0	2	2	P61972	P61972	1	127	Rattus norvegicus (Rat)	NA	0	4	127	3.15	Eukaryota	Nuclear transport factor 2 (NTF-2)	NA	12	All order	Without disorder regions	Rigid
1A2P_A	51	0	0	0.1	0.4650178571	1.18	1B2X_B	1YVS_A	0	0	0	0	0	0	0	0	0	0	0	0	0	0	NA	4	P00648	P00648	1	157	Bacillus amyloliquefaciens (Bacillus velezensis)	3.1.27.-	0	1	110	0.909	Bacteria	Ribonuclease (EC 3.1.27.-) (Barnase) (RNase Ba)	5	560	All order	Without disorder regions	Rigid
1A2T_A	10	0	0	0.08	0.1817777778	0.28	1A3U_A	1NUC_A	0	0	0	0	0	0	0	0	0	0	0	0	0	0	1	1	P00644	P00644	1	231	Staphylococcus aureus	3.1.31.1	1	15	149	10.067	Bacteria	Thermonuclease (TNase) (EC 3.1.31.1) (Micrococcal nuclease) (Staphylococcal nuclease) [Cleaved into: Nuclease B_ Nuclease A]	2	45	All order	Without disorder regions	Rigid
1A2Y_B	14	0	0	0.12	0.3806896552	0.6	1A2Y_B	1VFA_B	0	0	0	0	0	0	0	0	0	0	0	0	0	0	NA	1	P01820	P01820	1	115	Mus musculus (Mouse)	NA	0	0	116	0	Eukaryota	Ig heavy chain V region PJ14	1	58	All order	Without disorder regions	Rigid
1A30_A	59	0	0	0.07	0.5975802616	2.1	1A30_B	3I8W_A	0	0	0	0	0	0	0	0	0	0	0	0	0	0	2	2	P04585	P03367	21	1435	Human immunodeficiency virus type 1 group M subtype B (isolate HXB2) (HIV-1)	3.4.23.16_2.7.7.49_2.7.7.7_3.1.26.13_3.1.13.2_2.7.7.-_3.1.-.-	0	0	99	0	Viruses	Gag-Pol polyprotein (Pr160Gag-Pol) [Cleaved into: Matrix protein p17 (MA)_ Capsid protein p24 (CA)_ Spacer peptide 1 (SP1) (p2)_ Nucleocapsid protein p7 (NC)_ Transframe peptide (TF)_ p6-pol (p6*)_ Protease (EC 3.4.23.16) (PR) (Retropepsin)_ Reverse transcriptase/ribonuclease H (EC 2.7.7.49) (EC 2.7.7.7) (EC 3.1.26.13) (Exoribonuclease H) (EC 3.1.13.2) (p66 RT)_ p51 RT_ p15_ Integrase (IN) (EC 2.…	29	1682	All order	Without disorder regions	Rigid
1A33_A	10	0	0	0.28	0.4035294118	0.49	1A58_A	1C5F_A	0	0	0	0	0	0	0	0	0	0	0	0	0	0	1	1	Q27450	Q27450	1	843	Brugia malayi (Filarial nematode worm)	5.2.1.8	0	4	177	2.26	Eukaryota	Peptidyl-prolyl cis-trans isomerase 1 (PPIase 1) (EC 5.2.1.8) (BmCYP-1) (Cyclophilin) (Rotamase 1)	1	17	All order	Without disorder regions	Rigid
1A34_A	32	0	0	0.05	0.1533916084	0.24	4NIA_K	4OQ9_A	0	0	0	0	0	0	0	0	0	0	0	0	0	0	1	1	P17574	P17574	1	159	Satellite tobacco mosaic virus (STMV)	NA	0	2	159	1.258	Viruses	Coat protein	2	286	All order	Without disorder regions	Rigid
1A39_A	5	0	0	0.06	0.22125	0.31	1OJJ_B	1OJK_A	0	0	0	0	0	0	0	0	0	0	0	0	0	0	1	1	P56680	P56680	1	402	Humicola insolens (Soft-rot fungus)	3.2.1.4	1	13	402	3.234	Eukaryota	Endoglucanase 1 (EC 3.2.1.4) (Cellulase 1) (Endo-1,4-beta-glucanase 1) (Endoglucanase I)	3	8	All order	Without disorder regions	Rigid
1A40_A	10	0	0	0.05	1.3175	2.54	1OIB_A	1PBP_A	0	0	0	0	0	0	0	0	0	0	0	0	0	0	NA	2	P0AG82	P0AG82	1	346	Escherichia coli (strain K12)	NA	1	6	321	1.869	Bacteria	Phosphate-binding protein PstS (PBP)	5	8	All order	Without disorder regions	Rigid
1A48_A	5	2	40	0.28	0.885	1.64	1A48_A	2CNQ_A	1	0	0	0.4	1	0	2.4	7	0	0.7843137255	2.2875816993	0	2.4	7	3	2	P27616	P27616	1	306	Saccharomyces cerevisiae (strain ATCC 204508 / S288c) (Baker's yeast)	6.3.2.6	1	38	306	12.418	Eukaryota	Phosphoribosylaminoimidazole-succinocarboxamide synthase (EC 6.3.2.6) (SAICAR synthetase)	8	10	Disorder	With disorder regions	P. Disordered
1A49_A	16	0	0	0.07	0.8015625	3.32	1A49_C	1A5U_H	0	0	0	0	0	0	0	0	0	0	0	0	0	0	3	3	P11974	P11974	1	531	Oryctolagus cuniculus (Rabbit)	2.7.1.40	1	7	530	1.321	Eukaryota	Pyruvate kinase PKM (EC 2.7.1.40) (Pyruvate kinase muscle isozyme)	5	64	All order	Without disorder regions	Rigid
1A4A_A	14	0	0	0.03	0.4665625	0.88	1A4B_B	1A4C_C	0	0	0	0	0	0	0	0	0	0	0	0	0	0	NA	1	P00280	P00280	1	149	Achromobacter denitrificans (Alcaligenes denitrificans)	NA	0	0	129	0	Bacteria	Azurin	2	32	All order	Without disorder regions	Rigid
1A4G_A	10	0	0	0.06	0.174	0.27	1A4G_B	1A4Q_A	0	0	0	0	0	0	0	0	0	0	0	0	0	0	1	1	P27907	P27907	1	465	Influenza B virus (strain B/Beijing/1/1987)	3.2.1.18	1	30	390	7.692	Viruses	Neuraminidase (EC 3.2.1.18)	6	40	All order	Without disorder regions	Rigid
1A4U_A	19	0	0	0.13	0.499516129	0.85	1B2L_A	1SBY_A	0	0	0	0	0	0	0	0	0	0	0	0	0	0	1	1	P10807	P10807	1	254	Drosophila lebanonensis (Fruit fly) (Scaptodrosophila lebanonensis)	1.1.1.1	0	0	254	0	Eukaryota	Alcohol dehydrogenase (EC 1.1.1.1)	7	62	All order	Without disorder regions	Rigid
1A50_A	53	36	67.9245283019	0	0.5272375	1.75	1BKS_A	2J9X_A	1	0	0	0.679245283	1	0	8.4150943396	19	0	3.1399605745	7.0895522388	0	8.4150943396	19	3	3	P00929	P00929	1	268	Salmonella typhimurium (strain LT2 / SGSC1412 / ATCC 700720)	4.2.1.20	0	0	268	0	Bacteria	Tryptophan synthase alpha chain (EC 4.2.1.20)	18	800	Disorder	With disorder regions	P. Disordered
1A56_A	27	0	0	0.2	0.3447058824	0.61	3ZOW_R	4JCG_A	0	0	0	0	0	0	0	0	0	0	0	0	0	0	1	1	P95339	P95339	1	103	Nitrosomonas europaea (strain ATCC 19718 / NBRC 14298)	NA	0	0	81	0	Bacteria	Cytochrome c-552 (Cytochrome c-551) (Cytochrome c552)	1	34	All order	Without disorder regions	Rigid
1A5D_A	6	0	0	0.12	0.3078571429	0.54	1A5D_B	1ZIE_A	0	0	0	0	0	0	0	0	0	0	0	0	0	0	1	1	P02528	P02528	1	174	Rattus norvegicus (Rat)	NA	0	0	173	0	Eukaryota	Gamma-crystallin E (Gamma-2) (Gamma-E-crystallin) (Gamma-crystallin 3-1)	NA	14	All order	Without disorder regions	Rigid
1A5K_A	31	0	0	0.03	0.1096129032	0.22	1A5O_A	1EJX_A	0	0	0	0	0	0	0	0	0	0	0	0	0	0	1	1	P18316	P18316	1	100	Enterobacter aerogenes (Aerobacter aerogenes)	3.5.1.5	0	1	100	1	Bacteria	Urease subunit gamma (EC 3.5.1.5) (Urea amidohydrolase subunit gamma)	NA	465	All order	Without disorder regions	Rigid
1A5S_B	15	0	0	0.15	0.3598039216	0.63	2CLE_B	2CLO_B	0	0	0	0	0	0	0	0	0	0	0	0	0	0	1	1	P0A2K1	P0A2K1	1	397	Salmonella typhimurium (strain LT2 / SGSC1412 / ATCC 700720)	4.2.1.20	1	9	396	2.273	Bacteria	Tryptophan synthase beta chain (EC 4.2.1.20)	7	51	All order	Without disorder regions	Rigid
1A6U_H	5	0	0	0.34	0.6442857143	0.86	1A6V_J	1A6W_H	0	0	0	0	0	0	0	0	0	0	0	0	0	0	2	2	P01751	P01751	1	139	Mus musculus (Mouse)	NA	0	0	120	0	Eukaryota	Ig heavy chain V region B1-8/186-2	2	7	All order	Without disorder regions	Rigid
1A6Y_A	6	0	0	0.55	0.66625	0.8	1A6Y_B	1GA5_A	0	0	0	0	0	0	0	0	0	0	0	0	0	0	1	1	P20393	P20393	1	614	Homo sapiens (Human)	NA	0	0	94	0	Eukaryota	Nuclear receptor subfamily 1 group D member 1 (Rev-erbA-alpha) (V-erbA-related protein 1) (EAR-1)	2	8	All order	Without disorder regions	Rigid
1A73_A	10	0	0	0.14	0.555	1.04	1CZ0_B	1EVX_A	0	0	0	0	0	0	0	0	0	0	0	0	0	0	NA	2	Q94702	Q94702	1	163	Physarum polycephalum (Slime mold)	3.1.-.-	0	0	162	0	Eukaryota	Intron-encoded endonuclease I-PpoI (I-Ppo) (EC 3.1.-.-)	2	16	All order	Without disorder regions	Rigid
1A7T_A	8	1	12.5	0.21	0.46875	0.67	1KR3_B	2BMI_B	0	0	0	0.125	1	0	0.75	6	0	0.3232758621	2.5862068966	0	0.75	6	1	1	P25910	P25910	1	249	Bacteroides fragilis	3.5.2.6	0	0	232	0	Bacteria	Beta-lactamase type II (EC 3.5.2.6) (Cephalosporinase) (Imipenem-cefoxitin hydrolyzing enzyme) (Penicillinase)	4	8	Disorder	Without disorder regions	Malleable
1A82_A	12	0	0	0.1	0.3427272727	0.9	1BYI_A	1DBS_A	0	0	0	0	0	0	0	0	0	0	0	0	0	0	1	1	P13000	P13000	1	225	Escherichia coli (strain K12)	6.3.3.3	1	16	224	7.143	Bacteria	ATP-dependent dethiobiotin synthetase BioD 1 (EC 6.3.3.3) (DTB synthetase 1) (DTBS 1) (Dethiobiotin synthase)	13	66	All order	Without disorder regions	Rigid
1A8A_A	5	0	0	0.12	0.3625	0.53	1G5N_A	2IE6_A	0	0	0	0	0	0	0	0	0	0	0	0	0	0	NA	1	P14668	P14668	1	319	Rattus norvegicus (Rat)	NA	0	0	318	0	Eukaryota	Annexin A5 (Anchorin CII) (Annexin V) (Annexin-5) (Calphobindin I) (CBP-I) (Endonexin II) (Lipocortin V) (Placental anticoagulant protein 4) (PP4) (Placental anticoagulant protein I) (PAP-I) (Thromboplastin inhibitor) (Vascular anticoagulant-alpha) (VAC-alpha)	8	4	All order	Without disorder regions	Rigid
1A8G_A	25	0	0	0.1	0.4825694444	0.84	1VIK_B	2QMP_A	0	0	0	0	0	0	0	0	0	0	0	0	0	0	1	1	P03367	P03366	22	1447	Human immunodeficiency virus type 1 group M subtype B (isolate BRU/LAI) (HIV-1)	3.4.23.16_2.7.7.49_2.7.7.7_3.1.26.13_3.1.13.2_2.7.7.-_3.1.-.-	0	0	99	0	Viruses	Gag-Pol polyprotein (Pr160Gag-Pol) [Cleaved into: Matrix protein p17 (MA)_ Capsid protein p24 (CA)_ Spacer peptide 1 (SP1) (p2)_ Nucleocapsid protein p7 (NC)_ Transframe peptide (TF)_ p6-pol (p6*)_ Protease (EC 3.4.23.16) (PR) (Retropepsin)_ Reverse transcriptase/ribonuclease H (EC 2.7.7.49) (EC 2.7.7.7) (EC 3.1.26.13) (Exoribonuclease H) (EC 3.1.13.2) (p66 RT)_ p51 RT_ p15_ Integrase (IN) (EC 2.…	13	288	All order	Without disorder regions	Rigid
1A8Y_A	5	1	20	0.16	0.425	0.57	1A8Y_A	3V1W_A	1	0	0	0.2	1	0	1.4	7	0	0.3814713896	1.9073569482	0	1.4	7	1	1	P07221	P07221	1	395	Oryctolagus cuniculus (Rabbit)	NA	1	31	367	8.447	Eukaryota	Calsequestrin-1 (Aspartactin) (Calsequestrin, skeletal muscle isoform) (Laminin-binding protein)	1	4	Disorder	With disorder regions	P. Disordered
1A95_A	18	12	66.6666666667	0.11	0.7019642857	1.23	1NUL_B	4JLS_D	1	1	0	0.6666666667	1	0	9.1111111111	19	0	5.9941520468	12.5	0	9.1111111111	19	NA	2	P0A9M5	P0A9M5	2	152	Escherichia coli (strain K12)	2.4.2.22	0	0	152	0	Bacteria	Xanthine phosphoribosyltransferase (EC 2.4.2.22) (Xanthine-guanine phosphoribosyltransferase) (XGPRT)	5	112	Disorder	With disorder regions	P. Disordered
1A9B_A	20	0	0	0.13	0.546	1.19	2CIK_A	4PRP_A	0	0	0	0	0	0	0	0	0	0	0	0	0	0	3	3	P30685	P30685	8	362	Homo sapiens (Human)	NA	1	50	276	18.116	Eukaryota	HLA class I histocompatibility antigen, B-35 alpha chain (MHC class I antigen B*35)	1	190	All order	Without disorder regions	Rigid
1A9O_A	29	19	65.5172413793	0.25	0.4692857143	1.44	1A9O_A	1A9P_A	0	0	0	0.6896551724	2	0	8.3448275862	22	0	2.8925251785	7.6124567474	0	8.1379310345	21	NA	3	P55859	P55859	1	289	Bos taurus (Bovine)	2.4.2.1	1	30	289	10.381	Eukaryota	Purine nucleoside phosphorylase (PNP) (EC 2.4.2.1) (Inosine phosphorylase) (Inosine-guanosine phosphorylase)	16	56	Disorder	Without disorder regions	Malleable
1A9X_A	36	32	88.8888888889	0.11	0.3878693182	0.89	1BXR_A	1JDB_K	0	2	0	1.7777777778	2	0	13.25	16	0	1.2348555452	1.4911463187	0	7.0833333333	8	1	1	P00968	P00968	1	1073	Escherichia coli (strain K12)	6.3.5.5	1	6	1073	0.559	Bacteria	Carbamoyl-phosphate synthase large chain (EC 6.3.5.5) (Carbamoyl-phosphate synthetase ammonia chain)	10	352	Disorder	With disorder regions	P. Disordered
1A9Y_A	11	0	0	0.05	0.2977777778	0.52	1LRJ_A	1XEL_A	0	0	0	0	0	0	0	0	0	0	0	0	0	0	1	1	P09147	P09147	1	338	Escherichia coli (strain K12)	5.1.3.2	1	12	338	3.55	Bacteria	UDP-glucose 4-epimerase (EC 5.1.3.2) (Galactowaldenase) (UDP-galactose 4-epimerase)	8	18	All order	Without disorder regions	Rigid
1AA1_B	52	8	15.3846153846	0.11	0.4701428571	1.22	1RCX_V	1RXO_L	0	0	0	0.1538461538	1	0	0.7692307692	5	0	0.1619433198	1.0526315789	0	0.7692307692	5	2	2	P00875	P00875	1	475	Spinacia oleracea (Spinach)	4.1.1.39	1	14	475	2.947	Eukaryota	Ribulose bisphosphate carboxylase large chain (RuBisCO large subunit) (EC 4.1.1.39)	6	560	Disorder	Without disorder regions	Malleable
1AA1_C	48	0	0	0.11	0.4499107143	0.88	1AUS_V	1UPM_S	0	0	0	0	0	0	0	0	0	0	0	0	0	0	1	1	Q43832	Q43832	4	180	Spinacia oleracea (Spinach)	4.1.1.39	0	0	123	0	Eukaryota	Ribulose bisphosphate carboxylase small chain 2, chloroplastic (RuBisCO small subunit 2) (EC 4.1.1.39)	NA	1008	All order	Without disorder regions	Rigid
1AAC_A	54	0	0	0.07	0.4647927032	0.96	1T5K_B	2J55_A	0	0	0	0	0	0	0	0	0	0	0	0	0	0	NA	3	P22364	P22364	1	131	Paracoccus denitrificans	NA	0	0	105	0	Bacteria	Amicyanin	4	603	All order	Without disorder regions	Rigid
1AB9_B	41	0	0	0.09	0.4467199017	0.84	2CHA_F	3RU4_D	0	0	0	0	0	0	0	0	0	0	0	0	0	0	1	1	P00766	P00766	1	245	Bos taurus (Bovine)	3.4.21.1	0	0	131	0	Eukaryota	Chymotrypsinogen A (EC 3.4.21.1) [Cleaved into: Chymotrypsin A chain A_ Chymotrypsin A chain B_ Chymotrypsin A chain C]	9	814	All order	Without disorder regions	Rigid
1AB9_C	41	0	0	0.11	0.4063451087	1.38	1CA0_H	1N8O_C	0	0	0	0	0	0	0	0	0	0	0	0	0	0	3	2	P00766	P00766	1	245	Bos taurus (Bovine)	3.4.21.1	0	0	97	0	Eukaryota	Chymotrypsinogen A (EC 3.4.21.1) [Cleaved into: Chymotrypsin A chain A_ Chymotrypsin A chain B_ Chymotrypsin A chain C]	19	736	All order	Without disorder regions	Rigid
1ABE_A	9	0	0	0.09	0.15	0.19	7ABP_A	8ABP_A	0	0	0	0	0	0	0	0	0	0	0	0	0	0	NA	3	P02924	P02924	1	329	Escherichia coli (strain K12)	NA	0	1	306	0.327	Bacteria	L-arabinose-binding periplasmic protein (ABP)	6	9	All order	Without disorder regions	Rigid
1AC4_A	29	0	0	0	0.2293055556	1.26	2RBU_X	2RBX_X	0	0	0	0	0	0	0	0	0	0	0	0	0	0	3	2	P00431	P00431	1	361	Saccharomyces cerevisiae (strain ATCC 204508 / S288c) (Baker's yeast)	1.11.1.5	1	25	292	8.562	Eukaryota	Cytochrome c peroxidase, mitochondrial (CCP) (EC 1.11.1.5)	30	216	All order	Without disorder regions	Rigid
1ACB_E	37	4	10.8108108108	0.06	0.6032298137	1.42	1OXG_A	2CGA_B	0	0	0	0.1351351351	2	0	0.8918918919	15	0	0.3640375069	6.1224489796	0	0.7297297297	9	NA	4	P00766	P00766	1	245	Bos taurus (Bovine)	3.4.21.1	0	0	245	0	Eukaryota	Chymotrypsinogen A (EC 3.4.21.1) [Cleaved into: Chymotrypsin A chain A_ Chymotrypsin A chain B_ Chymotrypsin A chain C]	5	644	Disorder	Without disorder regions	Malleable
1ACM_B	68	0	0	0	1.4176702509	2.74	1Q95_G	1TUG_B	0	0	0	0	0	0	0	0	0	0	0	0	0	0	NA	22	P0A7F3	P0A7F3	5	153	Escherichia coli (strain K12)	NA	0	0	153	0	Bacteria	Aspartate carbamoyltransferase regulatory chain	5	2232	All order	Without disorder regions	Rigid
1ADB_A	52	0	0	0.07	0.3339154268	1.36	1MG0_C	8ADH_A	0	0	0	0	0	0	0	0	0	0	0	0	0	0	2	2	P00327	P00327	1	375	Equus caballus (Horse)	1.1.1.1	0	1	374	0.267	Eukaryota	Alcohol dehydrogenase E chain (EC 1.1.1.1)	19	1277	All order	Without disorder regions	Rigid
1ADW_A	10	0	0	0.26	0.345	0.45	4BWU_B	4BXV_A	0	0	0	0	0	0	0	0	0	0	0	0	0	0	1	1	P80401	P80401	1	145	Paracoccus pantotrophus (Thiosphaera pantotropha)	NA	0	2	123	1.626	Bacteria	Pseudoazurin	1	16	All order	Without disorder regions	Rigid
1AE6_L	5	0	0	0.4	0.54	0.62	1MJJ_A	1MJU_L	0	0	0	0	0	0	0	0	0	0	0	0	0	0	2	3	NA	NA	NA	NA	NA	NA	0	2	219	0.913	NA	NA	1	3	All order	Without disorder regions	Rigid
1AFA_1	15	0	0	0.14	0.6511111111	2.23	1FIF_B	1FIH_A	0	0	0	0	0	0	0	0	0	0	0	0	0	0	NA	3	P19999	P19999	1	238	Rattus norvegicus (Rat)	NA	0	0	154	0	Eukaryota	Mannose-binding protein A (MBP-A) (Mannan-binding protein)	3	36	All order	Without disorder regions	Rigid
1AFH_A	10	0	0	0.09	0.2193333333	0.55	1FK1_A	1MZL_A	0	0	0	0	0	0	0	0	0	0	0	0	0	0	1	1	P19656	P19656	1	120	Zea mays (Maize)	NA	0	0	93	0	Eukaryota	Non-specific lipid-transfer protein (LTP) (Phospholipid transfer protein) (PLTP) (allergen Zea m 14)	9	45	All order	Without disorder regions	Rigid
1AFV_A	17	5	29.4117647059	0.16	1.0915384615	1.9	4INB_A	4LQW_C	0	0	0	0.2941176471	1	0	2.4117647059	10	0	1.6518936342	6.8493150685	0	2.4117647059	10	9	7	Q72497	Q4JL05	22	500	Human immunodeficiency virus 1	NA	1	41	146	28.082	Viruses	Gag polyprotein	7	130	Disorder	Without disorder regions	Malleable
1AG1_O	31	5	16.1290322581	0.17	0.5922435897	1.08	2V0T_G	2V2C_A	0	0	0	0.1612903226	1	0	1.0322580645	7	0	0.4129032258	2.8	0	1.0322580645	7	NA	3	P04789	P04789	1	250	Trypanosoma brucei brucei	5.3.1.1	0	0	250	0	Eukaryota	Triosephosphate isomerase, glycosomal (TIM) (Triose-phosphate isomerase) (EC 5.3.1.1)	8	156	Disorder	Without disorder regions	Malleable
1AGR_A	6	5	83.3333333333	0.22	1.03	1.56	1CIP_A	1GP2_A	1	0	0	1.1666666667	2	0	12.6666666667	22	0	3.5882908404	6.2322946176	0	10.5	16	3	3	P10824	P10824	1	354	Rattus norvegicus (Rat)	NA	0	1	353	0.283	Eukaryota	Guanine nucleotide-binding protein G(i) subunit alpha-1 (Adenylate cyclase-inhibiting G alpha protein)	5	15	Disorder	With disorder regions	P. Disordered
1AHE_A	10	0	0	0.14	0.3025	0.41	1AHF_B	1AHX_A	0	0	0	0	0	0	0	0	0	0	0	0	0	0	1	1	P00509	P00509	1	396	Escherichia coli (strain K12)	2.6.1.1	0	2	396	0.505	Bacteria	Aspartate aminotransferase (AspAT) (EC 2.6.1.1) (Transaminase A)	5	40	All order	Without disorder regions	Rigid
1AHH_A	6	0	0	0.19	0.9125	1.33	1AHH_B	1AHI_A	0	0	0	0	0	0	0	0	0	0	0	0	0	0	2	2	P0AET8	P0AET8	1	255	Escherichia coli (strain K12)	1.1.1.159	0	0	255	0	Bacteria	7-alpha-hydroxysteroid dehydrogenase (7-alpha-HSDH) (EC 1.1.1.159)	2	12	All order	Without disorder regions	Rigid
1AHJ_A	20	0	0	0.03	0.2302083333	0.42	2AHJ_A	2ZPG_A	0	0	0	0	0	0	0	0	0	0	0	0	0	0	1	1	P13448	P13448	1	207	Rhodococcus erythropolis (Arthrobacter picolinophilus)	4.2.1.84	0	1	206	0.485	Bacteria	Nitrile hydratase subunit alpha (NHase) (Nitrilase) (EC 4.2.1.84)	9	96	All order	Without disorder regions	Rigid
1AHJ_B	20	0	0	0.03	0.1545502646	0.36	2AHJ_D	3A8L_B	0	0	0	0	0	0	0	0	0	0	0	0	0	0	1	1	P13449	P13449	1	212	Rhodococcus erythropolis (Arthrobacter picolinophilus)	4.2.1.84	1	35	212	16.509	Bacteria	Nitrile hydratase subunit beta (NHase) (Nitrilase) (EC 4.2.1.84)	7	189	All order	Without disorder regions	Rigid
1AHP_A	14	0	0	0.15	0.4658333333	1.12	2ASV_A	2AZD_B	0	0	0	0	0	0	0	0	0	0	0	0	0	0	NA	2	P00490	P00490	1	797	Escherichia coli (strain K12)	2.4.1.1	0	0	796	0	Bacteria	Maltodextrin phosphorylase (EC 2.4.1.1)	9	84	All order	Without disorder regions	Rigid
1AHW_C	19	17	89.4736842105	0.14	0.6311428571	1.39	1TFH_A	4IBL_T	1	1	0	1.3684210526	3	0	17.8421052632	51	0	8.2553927403	23.3944954128	0	12.1578947368	32	NA	5	P13726	P13726	2	295	Homo sapiens (Human)	NA	1	20	219	9.132	Eukaryota	Tissue factor (TF) (Coagulation factor III) (Thromboplastin) (CD antigen CD142)	1	35	Disorder	With disorder regions	P. Disordered
1AI2_A	25	0	0	0.05	0.677195122	2.16	1SJS_A	9ICD_A	0	0	0	0	0	0	0	0	0	0	0	0	0	0	NA	3	P08200	P08200	1	416	Escherichia coli (strain K12)	1.1.1.42	0	1	416	0.24	Bacteria	Isocitrate dehydrogenase [NADP] (IDH) (EC 1.1.1.42) (IDP) (NADP(+)-specific ICDH) (Oxalosuccinate decarboxylase)	12	82	All order	Without disorder regions	Rigid
1AI4_A	19	0	0	0.03	0.2977477477	0.47	1FXV_A	1PNM_A	0	0	0	0	0	0	0	0	0	0	0	0	0	0	1	1	P06875	P06875	1	846	Escherichia coli	3.5.1.11	0	0	209	0	Bacteria	Penicillin G acylase (EC 3.5.1.11) (Penicillin G amidase) (Penicillin G amidohydrolase) [Cleaved into: Penicillin G acylase subunit alpha_ Penicillin G acylase subunit beta]	7	111	All order	Without disorder regions	Rigid
1AI9_A	26	0	0	0.07	0.7636858974	1.36	1M79_A	4HOF_B	0	0	0	0	0	0	0	0	0	0	0	0	0	0	NA	2	P22906	P22906	1	192	Candida albicans (Yeast)	1.5.1.3	0	3	192	1.563	Eukaryota	Dihydrofolate reductase (EC 1.5.1.3)	17	312	All order	Without disorder regions	Rigid
1AIR_A	14	0	0	0.05	0.2004395604	0.38	1O8E_A	1PLU_A	0	0	0	0	0	0	0	0	0	0	0	0	0	0	1	1	P11073	P11073	1	375	Dickeya chrysanthemi (Pectobacterium chrysanthemi) (Erwinia chrysanthemi)	4.2.2.2	0	4	353	1.133	Bacteria	Pectate lyase C (EC 4.2.2.2)	2	91	All order	Without disorder regions	Rigid
1AJE_A	11	0	0	0.28	0.8375	1.4	2NGR_A	4ITR_C	0	0	0	0	0	0	0	0	0	0	0	0	0	0	12	8	P60953	P60953	1	191	Homo sapiens (Human)	NA	1	10	191	5.236	Eukaryota	Cell division control protein 42 homolog (G25K GTP-binding protein)	4	12	All order	Without disorder regions	Rigid
1AK1_A	9	0	0	0.15	0.385	0.65	1C1H_A	1N0I_A	0	0	0	0	0	0	0	0	0	0	0	0	0	0	NA	1	P32396	P32396	1	310	Bacillus subtilis (strain 168)	4.99.1.1	1	25	310	8.065	Bacteria	Ferrochelatase (EC 4.99.1.1) (Heme synthase) (Protoheme ferro-lyase)	4	10	All order	Without disorder regions	Rigid
1AK5_A	7	7	100	0.15	0.4142857143	0.91	1ME7_A	1MEH_A	2	2	2	2.1428571429	3	126	134	153	25.0497017893	26.6401590457	30.4174950298	112	118.1428571429	120	1	1	P50097	P50097	1	503	Tritrichomonas foetus (Trichomonas foetus) (Tritrichomonas suis)	1.1.1.205	0	3	503	0.596	Eukaryota	Inosine-5'-monophosphate dehydrogenase (IMP dehydrogenase) (IMPD) (IMPDH) (EC 1.1.1.205)	7	21	Disorder	With disorder regions	P. Disordered
1AKA_A	19	0	0	0.12	0.8894285714	1.6	1IVR_A	8AAT_A	0	0	0	0	0	0	0	0	0	0	0	0	0	0	2	2	P00508	P00508	1	423	Gallus gallus (Chicken)	2.6.1.1_2.6.1.7	0	1	401	0.249	Eukaryota	Aspartate aminotransferase, mitochondrial (mAspAT) (EC 2.6.1.1) (EC 2.6.1.7) (Glutamate oxaloacetate transaminase 2) (Kynurenine aminotransferase 4) (Kynurenine aminotransferase IV) (Kynurenine--oxoglutarate transaminase 4) (Kynurenine--oxoglutarate transaminase IV) (Transaminase A)	10	105	All order	Without disorder regions	Rigid
1AKE_A	10	0	0	0.28	1.2155	2.69	4AKE_A	4JZK_B	0	0	0	0	0	0	0	0	0	0	0	0	0	0	2	2	P69441	P69441	2	214	Escherichia coli (strain K12)	2.7.4.3	1	22	214	10.28	Bacteria	Adenylate kinase (AK) (EC 2.7.4.3) (ATP-AMP transphosphorylase) (ATP:AMP phosphotransferase) (Adenylate monophosphate kinase)	4	40	All order	Without disorder regions	Rigid
1AKJ_A	183	0	0	0.1	0.7926328171	1.87	4JFD_A	4JFP_D	0	0	0	0	0	0	0	0	0	0	0	0	0	0	36	13	P01892	P01892	1	365	Homo sapiens (Human)	NA	1	44	276	15.942	Eukaryota	HLA class I histocompatibility antigen, A-2 alpha chain (MHC class I antigen A*2)	5	10202	All order	Without disorder regions	Rigid
1AKZ_A	14	0	0	0.13	0.7806666667	1.46	1AKZ_A	1Q3F_A	0	0	0	0	0	0	0	0	0	0	0	0	0	0	NA	2	P13051	P13051	1	313	Homo sapiens (Human)	3.2.2.27	1	8	223	3.587	Eukaryota	Uracil-DNA glycosylase (UDG) (EC 3.2.2.27)	7	90	All order	Without disorder regions	Rigid
1AL6_A	8	0	0	0.07	0.1591666667	0.59	1AL6_A	6CSC_A	0	0	0	0	0	0	0	0	0	0	0	0	0	0	1	1	P23007	P23007	1	433	Gallus gallus (Chicken)	2.3.3.1	0	2	437	0.458	Eukaryota	Citrate synthase, mitochondrial (EC 2.3.3.1) (Citrate (Si)-synthase)	10	12	All order	Without disorder regions	Rigid
1ALV_A	12	0	0	0.19	0.7732786885	1.13	1NX1_B	4PHN_B	0	0	0	0	0	0	0	0	0	0	0	0	0	0	2	2	P04574	P04574	1	266	Sus scrofa (Pig)	NA	0	0	173	0	Eukaryota	Calpain small subunit 1 (CSS1) (Calcium-activated neutral proteinase small subunit) (CANP small subunit) (Calcium-dependent protease small subunit) (CDPS) (Calcium-dependent protease small subunit 1) (Calpain regulatory subunit)	3	61	All order	Without disorder regions	Rigid
1AMK_A	7	0	0	0.07	0.1819047619	0.25	1QDS_A	2Y63_A	0	0	0	0	0	0	0	0	0	0	0	0	0	0	1	1	P48499	P48499	1	251	Leishmania mexicana	5.3.1.1	0	0	251	0	Eukaryota	Triosephosphate isomerase (TIM) (EC 5.3.1.1) (Triose-phosphate isomerase)	6	21	All order	Without disorder regions	Rigid
1AN5_A	31	0	0	0.15	0.521797235	1.01	1F4E_A	2KCE_A	0	0	0	0	0	0	0	0	0	0	0	0	0	0	3	2	P0A884	P0A884	2	264	Escherichia coli (strain K12)	2.1.1.45	1	7	264	2.652	Bacteria	Thymidylate synthase (TS) (TSase) (EC 2.1.1.45)	14	217	All order	Without disorder regions	Rigid
1AOF_A	22	14	63.6363636364	0.11	0.7832407407	1.83	1H9X_B	1HJ5_B	1	0	0	0.6363636364	1	0	18.2727272727	113	0	3.2227032227	19.9294532628	0	18.2727272727	113	NA	3	P72181	P72181	1	596	Paracoccus pantotrophus (Thiosphaera pantotropha)	1.7.2.1_1.7.99.1	1	74	567	13.051	Bacteria	Nitrite reductase (EC 1.7.2.1) (Cytochrome cd1) (Cytochrome oxidase) (Hydroxylamine reductase) (EC 1.7.99.1)	7	108	Disorder	With disorder regions	P. Disordered
1AOJ_A	6	0	0	0.34	1.27	1.7	1I07_B	1I0C_B	0	0	0	0	0	0	0	0	0	0	0	0	0	0	3	3	Q08509	Q08509	1	821	Mus musculus (Mouse)	NA	0	0	60	0	Eukaryota	Epidermal growth factor receptor kinase substrate 8	NA	12	All order	Without disorder regions	Rigid
1AOZ_A	6	0	0	0.11	0.1925	0.27	1AOZ_B	1ASO_A	0	0	0	0	0	0	0	0	0	0	0	0	0	0	1	1	P37064	P37064	1	552	Cucurbita pepo var. melopepo (Zucchini)	1.10.3.3	1	42	552	7.609	Eukaryota	L-ascorbate oxidase (ASO) (Ascorbase) (EC 1.10.3.3)	3	12	All order	Without disorder regions	Rigid
1AP4_A	7	0	0	0.14	1.8766666667	2.46	3RV5_C	4GJE_A	0	0	0	0	0	0	0	0	0	0	0	0	0	0	3	3	P63316	P63316	1	161	Homo sapiens (Human)	NA	1	18	89	20.225	Eukaryota	Troponin C, slow skeletal and cardiac muscles (TN-C)	3	15	All order	Without disorder regions	Rigid
1APH_A	46	0	0	0.03	0.9262721239	1.39	4E7V_S	4M4H_A	0	0	0	0	0	0	0	0	0	0	0	0	0	0	4	4	P01317	P01317	1	105	Bos taurus (Bovine)	NA	0	0	21	0	Eukaryota	Insulin [Cleaved into: Insulin B chain_ Insulin A chain]	NA	904	All order	Without disorder regions	Rigid
1APN_A	89	6	6.7415730337	0	0.6047182176	1.31	1DQ2_A	4PF5_A	0	0	0	0.0674157303	1	0	0.404494382	7	0	0.170672735	2.9535864979	0	0.404494382	7	3	3	P02866	P02866	11	290	Canavalia ensiformis (Jack bean) (Dolichos ensiformis)	NA	1	13	237	5.485	Eukaryota	Concanavalin-A (Con A)	20	3815	Disorder	Without disorder regions	Malleable
1APT_E	12	0	0	0.08	0.2928787879	0.53	2WEA_A	2WED_A	0	0	0	0	0	0	0	0	0	0	0	0	0	0	1	1	P00798	P00798	1	323	Penicillium janthinellum (Penicillium vitale)	3.4.23.20	0	0	323	0	Eukaryota	Penicillopepsin (EC 3.4.23.20) (Peptidase A)	10	66	All order	Without disorder regions	Rigid
1AQ3_A	6	0	0	0.1	0.7011111111	1.21	2BU1_C	2C4Q_B	0	0	0	0	0	0	0	0	0	0	0	0	0	0	5	3	P03612	P03612	1	130	Enterobacteria phage MS2 (Bacteriophage MS2)	NA	0	0	129	0	Viruses	Coat protein	1	9	All order	Without disorder regions	Rigid
1AQ6_A	6	0	0	0.11	0.2575	0.37	1QQ6_A	1QQ7_B	0	0	0	0	0	0	0	0	0	0	0	0	0	0	1	1	Q60099	Q60099	1	253	Xanthobacter autotrophicus	3.8.1.2	0	0	253	0	Bacteria	(S)-2-haloacid dehalogenase (EC 3.8.1.2) (2-haloalkanoic acid dehalogenase) (Halocarboxylic acid halidohydrolase) (L-2-haloacid dehalogenase)	NA	12	All order	Without disorder regions	Rigid
1AQ8_A	77	0	0	0.02	0.2778358209	0.52	1AS6_B	1AS7_A	0	0	0	0	0	0	0	0	0	0	0	0	0	0	NA	1	P38501	P38501	1	376	Alcaligenes faecalis	1.7.2.1	0	3	343	0.875	Bacteria	Copper-containing nitrite reductase (EC 1.7.2.1) (Cu-NIR)	12	402	All order	Without disorder regions	Rigid
1AQH_A	6	0	0	0.09	0.4166666667	0.93	1AQH_A	1B0I_A	0	0	0	0	0	0	0	0	0	0	0	0	0	0	NA	1	P29957	P29957	1	669	Pseudoalteromonas haloplanktis (Alteromonas haloplanktis)	3.2.1.1	0	0	453	0	Bacteria	Alpha-amylase (EC 3.2.1.1) (1,4-alpha-D-glucan glucanohydrolase)	6	6	All order	Without disorder regions	Rigid
1AQI_A	14	0	0	0.16	0.4752941176	0.75	2IH4_A	2NP7_A	0	0	0	0	0	0	0	0	0	0	0	0	0	0	NA	1	P14385	P14385	1	421	Thermus aquaticus	2.1.1.72	1	10	421	2.375	Bacteria	Modification methylase TaqI (M.TaqI) (EC 2.1.1.72) (Adenine-specific methyltransferase TaqI)	3	85	All order	Without disorder regions	Rigid
1AQU_A	6	6	100	0.18	0.6516666667	1.12	1AQY_A	1BO6_B	1	1	1	1	1	5	6.5	7	1.6835016835	2.1885521886	2.3569023569	5	6.5	7	2	2	P49891	P49891	1	295	Mus musculus (Mouse)	2.8.2.4	1	11	297	3.704	Eukaryota	Estrogen sulfotransferase, testis isoform (EC 2.8.2.4) (Sulfotransferase 1E1) (ST1E1) (Sulfotransferase, estrogen-preferring)	3	12	Disorder	With disorder regions	P. Disordered
1AR4_A	12	0	0	0.08	0.2683333333	0.47	1BSM_A	1BT8_B	0	0	0	0	0	0	0	0	0	0	0	0	0	0	1	1	P80293	P80293	1	201	Propionibacterium freudenreichii subsp. shermanii	1.15.1.1	1	11	201	5.473	Bacteria	Superoxide dismutase [Mn/Fe] (EC 1.15.1.1)	4	60	All order	Without disorder regions	Rigid
1ARM_A	17	0	0	0.05	0.3583783784	0.53	1ELM_P	2ABZ_B	0	0	0	0	0	0	0	0	0	0	0	0	0	0	1	1	P00730	P00730	4	419	Bos taurus (Bovine)	3.4.17.1	0	0	309	0	Eukaryota	Carboxypeptidase A1 (EC 3.4.17.1)	7	74	All order	Without disorder regions	Rigid
1ARP_A	14	0	0	0.08	0.2728571429	0.52	1HSR_A	2E3B_A	0	0	0	0	0	0	0	0	0	0	0	0	0	0	1	1	P28313	P28313	1	364	Arthromyces ramosus	1.11.1.7	1	38	344	11.047	Eukaryota	Peroxidase (EC 1.11.1.7)	11	91	All order	Without disorder regions	Rigid
1AST_A	8	0	0	0.09	0.235	0.46	1IAA_A	1QJI_A	0	0	0	0	0	0	0	0	0	0	0	0	0	0	1	1	P07584	P07584	1	251	Astacus astacus (Noble crayfish) (Astacus fluviatilis)	3.4.24.21	0	0	200	0	Eukaryota	Astacin (EC 3.4.24.21) (Crayfish small molecule proteinase)	7	28	All order	Without disorder regions	Rigid
1ASU_A	17	1	5.8823529412	0.13	0.5492	1.8	1ASU_A	1ASW_A	0	0	0	0.0588235294	1	0	0.3529411765	6	0	0.2178649237	3.7037037037	0	0.3529411765	6	NA	5	O92956	O92956	1	1603	Rous sarcoma virus (strain Schmidt-Ruppin B) (RSV-SRB)	3.4.23.-_2.7.7.49_2.7.7.7_3.1.26.4_2.7.7.49_2.7.7.7_3.1.26.4_2.7.7.-_3.1.-.-	0	3	162	1.852	Viruses	Gag-Pro-Pol polyprotein [Cleaved into: Matrix protein p19_ p2A_ p2B_ p10_ Capsid protein p27_ p3_ Nucleocapsid protein p12_ Protease p15 (EC 3.4.23.-)_ Reverse transcriptase beta-subunit (RT-beta) (EC 2.7.7.49) (EC 2.7.7.7) (EC 3.1.26.4)_ Reverse transcriptase alpha-subunit (RT-alpha) (EC 2.7.7.49) (EC 2.7.7.7) (EC 3.1.26.4)_ Integrase (IN) (EC 2.7.7.-) (EC 3.1.-.-) (pp32)_ p4]	7	25	Disorder	Without disorder regions	Malleable
1ATN_D	9	3	33.3333333333	0.13	0.452	1.11	2A40_E	3DNI_A	0	0	0	0.3333333333	1	0	2.4444444444	10	0	0.9401709402	3.8461538462	0	2.4444444444	10	2	2	P00639	P00639	1	282	Bos taurus (Bovine)	3.1.21.1	0	0	260	0	Eukaryota	Deoxyribonuclease-1 (EC 3.1.21.1) (Deoxyribonuclease I) (DNase I)	4	35	Disorder	Without disorder regions	Malleable
1AUE_A	7	1	14.2857142857	0	0.8025	1.49	4DRI_B	4DRJ_B	0	0	0	0.1428571429	1	0	0.7142857143	5	0	0.7288629738	5.1020408163	0	0.7142857143	5	3	3	P42345	P42345	1	2549	Homo sapiens (Human)	2.7.11.1	0	1	98	1.02	Eukaryota	Serine/threonine-protein kinase mTOR (EC 2.7.11.1) (FK506-binding protein 12-rapamycin complex-associated protein 1) (FKBP12-rapamycin complex-associated protein) (Mammalian target of rapamycin) (mTOR) (Mechanistic target of rapamycin) (Rapamycin and FKBP12 target 1) (Rapamycin target protein 1)	2	8	Disorder	Without disorder regions	Malleable
1AVD_A	23	0	0	0.3	0.7897674419	2.48	4I60_A	4JHQ_B	0	0	0	0	0	0	0	0	0	0	0	0	0	0	NA	7	P02701	P02701	1	152	Gallus gallus (Chicken)	NA	1	15	128	11.719	Eukaryota	Avidin	7	86	All order	Without disorder regions	Rigid
1AVH_A	10	0	0	0.29	1.0846666667	1.43	1AVH_B	2XO3_A	0	0	0	0	0	0	0	0	0	0	0	0	0	0	NA	3	P08758	P08758	1	320	Homo sapiens (Human)	NA	1	7	320	2.188	Eukaryota	Annexin A5 (Anchorin CII) (Annexin V) (Annexin-5) (Calphobindin I) (CBP-I) (Endonexin II) (Lipocortin V) (Placental anticoagulant protein 4) (PP4) (Placental anticoagulant protein I) (PAP-I) (Thromboplastin inhibitor) (Vascular anticoagulant-alpha) (VAC-alpha)	1	15	All order	Without disorder regions	Rigid
1AVU_A	5	2	40	0.44	0.5666666667	0.64	1AVU_A	1BA7_B	0	0	0	0.6	2	0	3.2	11	0	1.7804413647	6.0773480663	0	2.2	6	1	1	P01070	P01070	1	216	Glycine max (Soybean) (Glycine hispida)	NA	0	0	181	0	Eukaryota	Trypsin inhibitor A (Kunitz-type trypsin inhibitor A)	NA	3	Disorder	Without disorder regions	Malleable
1AXC_B	10	0	0	0.1	0.183125	0.35	2ZVV_Y	2ZVW_M	0	0	0	0	0	0	0	0	0	0	0	0	0	0	1	1	P38936	P38936	1	164	Homo sapiens (Human)	NA	0	0	22	0	Eukaryota	Cyclin-dependent kinase inhibitor 1 (CDK-interacting protein 1) (Melanoma differentiation-associated protein 6) (MDA-6) (p21)	NA	16	All order	Without disorder regions	Rigid
1AXG_A	8	0	0	0.07	0.3475	0.51	1AXG_D	4NG5_A	0	0	0	0	0	0	0	0	0	0	0	0	0	0	1	1	P00327	P00327	1	375	Equus caballus (Horse)	1.1.1.1	0	1	374	0.267	Eukaryota	Alcohol dehydrogenase E chain (EC 1.1.1.1)	5	20	All order	Without disorder regions	Rigid
1AY0_A	6	0	0	0.19	0.2841666667	0.34	1GPU_B	1NGS_B	0	0	0	0	0	0	0	0	0	0	0	0	0	0	NA	1	P23254	P23254	1	680	Saccharomyces cerevisiae (strain ATCC 204508 / S288c) (Baker's yeast)	2.2.1.1	1	27	680	3.971	Eukaryota	Transketolase 1 (TK 1) (EC 2.2.1.1)	4	12	All order	Without disorder regions	Rigid
1AY4_A	24	11	45.8333333333	0.13	0.611969697	1.19	1AY5_B	2AY6_A	1	0	0	0.4583333333	1	0	2.75	6	0	0.6979695431	1.5228426396	0	2.75	6	2	2	P95468	P95468	1	394	Paracoccus denitrificans	2.6.1.57	1	15	394	3.807	Bacteria	Aromatic-amino-acid aminotransferase (ARAT) (AROAT) (EC 2.6.1.57)	12	264	Disorder	With disorder regions	P. Disordered
1AY7_A	23	0	0	0.05	0.2960909091	0.55	1AY7_A	1LNI_B	0	0	0	0	0	0	0	0	0	0	0	0	0	0	NA	1	P05798	P05798	1	96	Streptomyces aureofaciens	3.1.27.3	0	2	96	2.083	Bacteria	Guanyl-specific ribonuclease Sa (RNase Sa) (EC 3.1.27.3)	3	110	All order	Without disorder regions	Rigid
1AYG_A	5	0	0	1.19	1.23	1.27	1YNR_C	3VYM_A	0	0	0	0	0	0	0	0	0	0	0	0	0	0	2	2	P15452	P15452	1	98	Hydrogenobacter thermophilus (strain DSM 6534 / IAM 12695 / TK-6)	NA	0	1	80	1.25	Bacteria	Cytochrome c-552 (Cytochrome c552)	1	4	All order	Without disorder regions	Rigid
1AYL_A	7	1	14.2857142857	0.2	0.6523809524	1.2	1OS1_A	2OLQ_A	0	0	0	0.1428571429	1	0	0.8571428571	6	0	0.1587301587	1.1111111111	0	0.8571428571	6	NA	3	P22259	P22259	1	540	Escherichia coli (strain K12)	4.1.1.49	1	10	540	1.852	Bacteria	Phosphoenolpyruvate carboxykinase [ATP] (PCK) (PEP carboxykinase) (PEPCK) (EC 4.1.1.49)	9	21	Disorder	Without disorder regions	Malleable
1AYP_A	19	0	0	0.18	0.5788157895	1.41	1BBC_A	3U8D_B	0	0	0	0	0	0	0	0	0	0	0	0	0	0	NA	2	P14555	P14555	1	144	Homo sapiens (Human)	3.1.1.4	0	0	124	0	Eukaryota	Phospholipase A2, membrane associated (EC 3.1.1.4) (GIIC sPLA2) (Group IIA phospholipase A2) (Non-pancreatic secretory phospholipase A2) (NPS-PLA2) (Phosphatidylcholine 2-acylhydrolase 2A)	7	152	All order	Without disorder regions	Rigid
1AYY_A	8	0	0	0.15	0.2425	0.34	1AYY_C	2GL9_C	0	0	0	0	0	0	0	0	0	0	0	0	0	0	1	1	Q47898	Q47898	1	340	Elizabethkingia miricola (Chryseobacterium miricola)	3.5.1.26	1	11	151	7.285	Bacteria	N(4)-(Beta-N-acetylglucosaminyl)-L-asparaginase (EC 3.5.1.26) (Aspartylglucosaminidase) (AGA) (Glycosylasparaginase) (N4-(N-acetyl-beta-glucosaminyl)-L-asparagine amidase) [Cleaved into: Glycosylasparaginase alpha chain_ Glycosylasparaginase beta chain]	NA	24	All order	Without disorder regions	Rigid
1AYY_B	8	0	0	0.27	0.3975	0.66	1AYY_B	2GAW_B	0	0	0	0	0	0	0	0	0	0	0	0	0	0	2	2	Q47898	Q47898	1	340	Elizabethkingia miricola (Chryseobacterium miricola)	3.5.1.26	0	0	144	0	Bacteria	N(4)-(Beta-N-acetylglucosaminyl)-L-asparaginase (EC 3.5.1.26) (Aspartylglucosaminidase) (AGA) (Glycosylasparaginase) (N4-(N-acetyl-beta-glucosaminyl)-L-asparagine amidase) [Cleaved into: Glycosylasparaginase alpha chain_ Glycosylasparaginase beta chain]	1	8	All order	Without disorder regions	Rigid
1AZD_A	5	1	20	0.17	0.2966666667	0.39	3JU9_A	4P14_A	0	0	0	0.2	1	0	1	5	0	0.4219409283	2.1097046414	0	1	5	1	1	P55915	P55915	1	237	Canavalia brasiliensis (Brazilian jack bean)	NA	1	14	237	5.907	Eukaryota	Concanavalin-Br (Con Br)	6	9	Disorder	Without disorder regions	Malleable
1AZM_A	20	0	0	0.08	0.3427702703	0.53	1CZM_A	3LXE_A	0	0	0	0	0	0	0	0	0	0	0	0	0	0	NA	1	P00915	P00915	1	261	Homo sapiens (Human)	4.2.1.1	1	24	260	9.231	Eukaryota	Carbonic anhydrase 1 (EC 4.2.1.1) (Carbonate dehydratase I) (Carbonic anhydrase B) (CAB) (Carbonic anhydrase I) (CA-I)	14	148	All order	Without disorder regions	Rigid
1AZP_A	13	0	0	0.43	0.7552631579	1.26	1CA5_A	1WD0_A	0	0	0	0	0	0	0	0	0	0	0	0	0	0	NA	4	P13123	P13123	1	66	Sulfolobus acidocaldarius (strain ATCC 33909 / DSM 639 / JCM 8929 / NBRC 15157 / NCIMB 11770)	NA	0	4	66	6.061	Archaea	DNA-binding protein 7d (7 kDa DNA-binding protein d) (Sac7d) [Cleaved into: DNA-binding protein 7a (7 kDa DNA-binding protein a) (Sac7a)_ DNA-binding protein 7b (7 kDa DNA-binding protein b) (Sac7b)]	1	19	All order	Without disorder regions	Rigid
1AZZ_C	11	0	0	0.27	0.8407692308	1.65	1AZZ_D	1ECY_A	0	0	0	0	0	0	0	0	0	0	0	0	0	0	NA	5	P23827	P23827	1	162	Escherichia coli (strain K12)	NA	0	4	142	2.817	Bacteria	Ecotin	2	13	All order	Without disorder regions	Rigid
1B00_A	5	2	40	0.59	0.8733333333	1.26	1B00_A	2IYN_B	0	0	0	0.4	1	0	4.2	12	0	3.3070866142	9.4488188976	0	4.2	12	NA	4	P0AFJ5	P0AFJ5	1	229	Escherichia coli (strain K12)	NA	0	1	127	0.787	Bacteria	Phosphate regulon transcriptional regulatory protein PhoB	1	6	Disorder	Without disorder regions	Malleable
1B02_A	6	0	0	0.39	0.5433333333	0.66	1BSF_B	1BSP_B	0	0	0	0	0	0	0	0	0	0	0	0	0	0	2	2	P0CI79	P0CI79	1	279	Bacillus subtilis (strain 168)	2.1.1.45	0	0	278	0	Bacteria	Thymidylate synthase 1 (TS 1) (TSase 1) (EC 2.1.1.45) (Thymidylate synthase A) (TS A) (TSase A)	NA	12	All order	Without disorder regions	Rigid
1B05_A	33	0	0	0.07	0.3684629981	2.65	1JEV_A	1RKM_A	0	0	0	0	0	0	0	0	0	0	0	0	0	0	2	2	P06202	P06202	1	543	Salmonella typhimurium (strain LT2 / SGSC1412 / ATCC 700720)	NA	1	15	517	2.901	Bacteria	Periplasmic oligopeptide-binding protein	3	527	All order	Without disorder regions	Rigid
1B09_A	25	0	0	0.41	0.5055	0.76	1B09_E	3PVN_F	0	0	0	0	0	0	0	0	0	0	0	0	0	0	1	1	P02741	P02741	1	224	Homo sapiens (Human)	NA	0	0	206	0	Eukaryota	C-reactive protein [Cleaved into: C-reactive protein(1-205)]	2	100	All order	Without disorder regions	Rigid
1B0E_A	112	0	0	0.02	0.2838814252	1	1EAI_B	2DE8_A	0	0	0	0	0	0	0	0	0	0	0	0	0	0	1	1	P00772	P00772	1	266	Sus scrofa (Pig)	3.4.21.36	0	0	240	0	Eukaryota	Chymotrypsin-like elastase family member 1 (EC 3.4.21.36) (Elastase-1)	54	3424	All order	Without disorder regions	Rigid
1B0F_A	11	0	0	0.32	0.5403773585	0.73	3Q76_B	4NZL_A	0	0	0	0	0	0	0	0	0	0	0	0	0	0	1	1	P08246	P08246	1	267	Homo sapiens (Human)	3.4.21.37	0	0	218	0	Eukaryota	Neutrophil elastase (EC 3.4.21.37) (Bone marrow serine protease) (Elastase-2) (Human leukocyte elastase) (HLE) (Medullasin) (PMN elastase)	13	53	All order	Without disorder regions	Rigid
1B0O_A	21	3	14.2857142857	0.29	0.7904285714	1.51	1B8E_A	4LZU_A	0	0	0	0.1428571429	1	0	0.7619047619	6	0	0.4703115814	3.7037037037	0	0.7619047619	6	NA	4	P02754	P02754	1	178	Bos taurus (Bovine)	NA	0	0	162	0	Eukaryota	Beta-lactoglobulin (Beta-LG) (allergen Bos d 5)	14	210	Disorder	Without disorder regions	Malleable
1B0P_A	16	0	0	0.15	0.3876785714	0.71	1B0P_B	2C42_B	0	0	0	0	0	0	0	0	0	0	0	0	0	0	1	1	P94692	P94692	1	1232	Desulfovibrio africanus	1.2.7.1	1	53	1231	4.305	Bacteria	Pyruvate synthase (EC 1.2.7.1) (Pyruvate-ferredoxin oxidoreductase.) (POR)	8	112	All order	Without disorder regions	Rigid
1B0W_A	9	0	0	0.41	0.4877777778	0.64	1B0W_A	1BRE_C	0	0	0	0	0	0	0	0	0	0	0	0	0	0	NA	1	P01594	P01594	1	108	Homo sapiens (Human)	NA	0	0	108	0	Eukaryota	Ig kappa chain V-I region AU	NA	18	All order	Without disorder regions	Rigid
1B13_A	12	0	0	0.05	0.1415384615	0.21	1FHH_A	1R0J_A	0	0	0	0	0	0	0	0	0	0	0	0	0	0	1	1	P00268	P00268	1	54	Clostridium pasteurianum	NA	1	9	54	16.667	Bacteria	Rubredoxin (Rd)	8	39	All order	Without disorder regions	Rigid
1B25_A	8	8	100	0.15	0.1825	0.2	1B25_D	1B4N_A	1	1	1	1	1	8	8	8	1.2924071082	1.2924071082	1.2924071082	8	8	8	1	1	Q8U1K3	Q8U1K3	1	627	Pyrococcus furiosus (strain ATCC 43587 / DSM 3638 / JCM 8422 / Vc1)	NA	0	1	619	0.162	Archaea	Formaldehyde:ferredoxin oxidoreductase	5	16	Disorder	With disorder regions	P. Disordered
1B2M_A	54	0	0	0.05	0.3790852391	0.75	1RN4_A	4RNT_A	0	0	0	0	0	0	0	0	0	0	0	0	0	0	NA	1	P00651	P00651	1	130	Aspergillus oryzae (strain ATCC 42149 / RIB 40) (Yellow koji mold)	3.1.27.3	0	0	104	0	Eukaryota	Guanyl-specific ribonuclease T1 (RNase T1) (EC 3.1.27.3)	10	481	All order	Without disorder regions	Rigid
1B2R_A	5	0	0	0.5	0.63	0.7	3ZBU_A	3ZC3_B	0	0	0	0	0	0	0	0	0	0	0	0	0	0	NA	3	P21890	P21890	1	440	Nostoc sp. (strain ATCC 29151 / PCC 7119) (Anabaena sp.)	1.18.1.2	1	7	303	2.31	Bacteria	Ferredoxin--NADP reductase (FNR) (EC 1.18.1.2)	3	3	All order	Without disorder regions	Rigid
1B30_A	7	0	0	0.08	0.1152380952	0.15	1B3Y_A	1BG4_A	0	0	0	0	0	0	0	0	0	0	0	0	0	0	1	1	P56588	P56588	1	302	Penicillium simplicissimum	3.2.1.8	1	11	302	3.642	Eukaryota	Endo-1,4-beta-xylanase (Xylanase) (EC 3.2.1.8) (1,4-beta-D-xylan xylanohydrolase)	3	21	All order	Without disorder regions	Rigid
1B49_A	6	0	0	0.14	0.185	0.23	1B49_A	1B5E_A	0	0	0	0	0	0	0	0	0	0	0	0	0	0	1	1	P08773	P08773	1	246	Enterobacteria phage T4 (Bacteriophage T4)	2.1.2.8	0	0	246	0	Viruses	Deoxycytidylate 5-hydroxymethyltransferase (Deoxycytidylate hydroxymethylase) (EC 2.1.2.8) (dCMP hydroxymethylase) (dCMP HMase)	2	12	All order	Without disorder regions	Rigid
1B4E_A	6	0	0	0.1	0.2491666667	0.33	1I8J_A	1L6Y_B	0	0	0	0	0	0	0	0	0	0	0	0	0	0	1	1	P0ACB2	P0ACB2	1	324	Escherichia coli (strain K12)	4.2.1.24	1	6	323	1.858	Bacteria	Delta-aminolevulinic acid dehydratase (ALAD) (ALADH) (EC 4.2.1.24) (Porphobilinogen synthase)	3	12	All order	Without disorder regions	Rigid
1B4F_A	9	0	0	1.38	1.43625	1.56	1B4F_F	1F0M_A	0	0	0	0	0	0	0	0	0	0	0	0	0	0	3	3	P29323	P29323	1	1055	Homo sapiens (Human)	2.7.10.1	0	0	82	0	Eukaryota	Ephrin type-B receptor 2 (EC 2.7.10.1) (Developmentally-regulated Eph-related tyrosine kinase) (ELK-related tyrosine kinase) (EPH tyrosine kinase 3) (EPH-like kinase 5) (EK5) (hEK5) (Renal carcinoma antigen NY-REN-47) (Tyrosine-protein kinase TYRO5) (Tyrosine-protein kinase receptor EPH-3)	NA	8	All order	Without disorder regions	Rigid
1B4K_A	11	6	54.5454545455	0.19	0.433	1.02	1B4K_B	2WOQ_A	1	0	0	0.5454545455	1	0	3.9090909091	10	0	1.1599676288	2.9673590504	0	3.9090909091	10	NA	3	Q59643	Q59643	1	337	Pseudomonas aeruginosa (strain ATCC 15692 / PAO1 / 1C / PRS 101 / LMG 12228)	4.2.1.24	1	5	337	1.484	Bacteria	Delta-aminolevulinic acid dehydratase (ALAD) (ALADH) (EC 4.2.1.24) (Porphobilinogen synthase)	3	10	Disorder	With disorder regions	P. Disordered
1B4M_A	6	0	0	0.23	0.4425	0.68	1OPA_A	1OPB_A	0	0	0	0	0	0	0	0	0	0	0	0	0	0	1	1	P06768	P06768	1	134	Rattus norvegicus (Rat)	NA	0	0	134	0	Eukaryota	Retinol-binding protein 2 (Cellular retinol-binding protein II) (CRBP-II)	1	8	All order	Without disorder regions	Rigid
1B4S_A	37	0	0	0.17	0.4988212928	0.82	1NDP_B	1S5Z_F	0	0	0	0	0	0	0	0	0	0	0	0	0	0	NA	1	P22887	P22887	1	155	Dictyostelium discoideum (Slime mold)	2.7.4.6	0	0	155	0	Eukaryota	Nucleoside diphosphate kinase, cytosolic (NDK) (NDP kinase) (EC 2.7.4.6)	13	263	All order	Without disorder regions	Rigid
1B59_A	10	2	20	0.18	0.3962222222	0.67	1R58_A	2EA4_A	0	0	0	0.2	1	0	2.8	14	0	0.7588075881	3.7940379404	0	2.8	14	1	1	P50579	P50579	1	478	Homo sapiens (Human)	3.4.11.18	1	25	369	6.775	Eukaryota	Methionine aminopeptidase 2 (MAP 2) (MetAP 2) (EC 3.4.11.18) (Initiation factor 2-associated 67 kDa glycoprotein) (p67) (p67eIF2) (Peptidase M)	12	45	Disorder	Without disorder regions	Malleable
1B66_A	6	0	0	0.19	0.2433333333	0.3	1B66_A	1GTQ_B	0	0	0	0	0	0	0	0	0	0	0	0	0	0	1	1	P27213	P27213	1	144	Rattus norvegicus (Rat)	4.2.3.12	0	0	140	0	Eukaryota	6-pyruvoyl tetrahydrobiopterin synthase (PTP synthase) (PTPS) (EC 4.2.3.12)	2	12	All order	Without disorder regions	Rigid
1B6A_A	5	5	100	0.11	0.309	0.58	1BOA_A	1KQ0_A	2	2	2	2	2	103	104.2	107	21.5481171548	21.7991631799	22.3849372385	89	89.6	91	1	1	P50579	P50579	1	478	Homo sapiens (Human)	3.4.11.18	1	129	478	26.987	Eukaryota	Methionine aminopeptidase 2 (MAP 2) (MetAP 2) (EC 3.4.11.18) (Initiation factor 2-associated 67 kDa glycoprotein) (p67) (p67eIF2) (Peptidase M)	6	10	Disorder	With disorder regions	P. Disordered
1B6C_B	9	2	22.2222222222	0	0.355	0.71	3GXL_A	3HMM_A	1	1	0	0.2222222222	1	0	1.1111111111	5	0	0.366703337	1.6501650165	0	1.1111111111	5	4	2	P36897	P36897	1	503	Homo sapiens (Human)	2.7.11.30	0	0	303	0	Eukaryota	TGF-beta receptor type-1 (TGFR-1) (EC 2.7.11.30) (Activin A receptor type II-like protein kinase of 53kD) (Activin receptor-like kinase 5) (ALK-5) (ALK5) (Serine/threonine-protein kinase receptor R4) (SKR4) (TGF-beta type I receptor) (Transforming growth factor-beta receptor type I) (TGF-beta receptor type I) (TbetaR-I)	8	10	Disorder	With disorder regions	P. Disordered
1B6G_A	14	0	0	0.1	0.2229310345	0.37	2EDC_A	2PKY_X	0	0	0	0	0	0	0	0	0	0	0	0	0	0	1	1	P22643	P22643	1	310	Xanthobacter autotrophicus	3.8.1.5	0	0	310	0	Bacteria	Haloalkane dehalogenase (EC 3.8.1.5)	7	58	All order	Without disorder regions	Rigid
1B6J_A	9	0	0	0.09	0.45875	0.61	7HVP_B	8HVP_A	0	0	0	0	0	0	0	0	0	0	0	0	0	0	1	1	P03369	P03369	1	1437	Human immunodeficiency virus type 1 group M subtype B (isolate ARV2/SF2) (HIV-1)	3.4.23.16_2.7.7.49_2.7.7.7_3.1.26.13_3.1.13.2_2.7.7.-_3.1.-.-	0	0	99	0	Viruses	Gag-Pol polyprotein (Pr160Gag-Pol) [Cleaved into: Matrix protein p17 (MA)_ Capsid protein p24 (CA)_ Spacer peptide 1 (SP1) (p2)_ Nucleocapsid protein p7 (NC)_ Transframe peptide (TF)_ p6-pol (p6*)_ Protease (EC 3.4.23.16) (PR) (Retropepsin)_ Reverse transcriptase/ribonuclease H (EC 2.7.7.49) (EC 2.7.7.7) (EC 3.1.26.13) (Exoribonuclease H) (EC 3.1.13.2) (p66 RT)_ p51 RT_ p15_ Integrase (IN) (EC 2.…	3	32	All order	Without disorder regions	Rigid
1B6K_A	11	0	0	0.13	0.3161111111	0.52	1D4L_B	3BXS_A	0	0	0	0	0	0	0	0	0	0	0	0	0	0	1	1	P03369	P03369	1	1437	Human immunodeficiency virus type 1 group M subtype B (isolate ARV2/SF2) (HIV-1)	3.4.23.16_2.7.7.49_2.7.7.7_3.1.26.13_3.1.13.2_2.7.7.-_3.1.-.-	0	0	99	0	Viruses	Gag-Pol polyprotein (Pr160Gag-Pol) [Cleaved into: Matrix protein p17 (MA)_ Capsid protein p24 (CA)_ Spacer peptide 1 (SP1) (p2)_ Nucleocapsid protein p7 (NC)_ Transframe peptide (TF)_ p6-pol (p6*)_ Protease (EC 3.4.23.16) (PR) (Retropepsin)_ Reverse transcriptase/ribonuclease H (EC 2.7.7.49) (EC 2.7.7.7) (EC 3.1.26.13) (Exoribonuclease H) (EC 3.1.13.2) (p66 RT)_ p51 RT_ p15_ Integrase (IN) (EC 2.…	9	54	All order	Without disorder regions	Rigid
1B6R_A	5	1	20	0.35	0.83125	1.3	1B6R_A	3ETJ_A	1	0	0	0.2	1	0	1.2	6	0	0.338028169	1.6901408451	0	1.2	6	NA	2	P09029	P09029	1	355	Escherichia coli (strain K12)	6.3.4.18	0	0	355	0	Bacteria	N5-carboxyaminoimidazole ribonucleotide synthase (N5-CAIR synthase) (EC 6.3.4.18) (5-(carboxyamino)imidazole ribonucleotide synthetase)	5	8	Disorder	With disorder regions	P. Disordered
1B6T_A	6	0	0	0.22	0.6875	1.05	1B6T_B	1GN8_A	0	0	0	0	0	0	0	0	0	0	0	0	0	0	NA	2	P0A6I6	P0A6I6	1	159	Escherichia coli (strain K12)	2.7.7.3	0	0	159	0	Bacteria	Phosphopantetheine adenylyltransferase (EC 2.7.7.3) (Dephospho-CoA pyrophosphorylase) (Pantetheine-phosphate adenylyltransferase) (PPAT)	4	12	All order	Without disorder regions	Rigid
1B71_A	9	0	0	0.05	0.2275	0.36	1B71_A	1LKM_A	0	0	0	0	0	0	0	0	0	0	0	0	0	0	1	1	P24931	P24931	1	191	Desulfovibrio vulgaris (strain Hildenborough / ATCC 29579 / NCIMB 8303)	NA	0	0	191	0	Bacteria	Rubrerythrin (Rr)	4	36	All order	Without disorder regions	Rigid
1B7B_A	7	0	0	1.71	2.2883333333	2.64	2WE4_D	2WE5_A	0	0	0	0	0	0	0	0	0	0	0	0	0	0	3	3	P0A2X7	P0A2X7	1	310	Enterococcus faecalis (strain ATCC 700802 / V583)	2.7.2.2	1	8	310	2.581	Bacteria	Carbamate kinase 1 (EC 2.7.2.2)	2	12	All order	Without disorder regions	Rigid
1B8A_A	6	0	0	0.23	0.52	0.79	3NEL_B	3NEM_A	0	0	0	0	0	0	0	0	0	0	0	0	0	0	1	1	Q52428	Q52428	1	438	Thermococcus kodakarensis (strain ATCC BAA-918 / JCM 12380 / KOD1) (Pyrococcus kodakaraensis (strain KOD1))	6.1.1.12	0	0	438	0	Archaea	Aspartate--tRNA(Asp) ligase (EC 6.1.1.12) (Aspartyl-tRNA synthetase) (AspRS) (Discriminating aspartyl-tRNA synthetase) (D-AspRS)	4	12	All order	Without disorder regions	Rigid
1B90_A	28	0	0	0.14	0.5776900585	0.99	1J18_A	5BCA_D	0	0	0	0	0	0	0	0	0	0	0	0	0	0	NA	2	P36924	P36924	1	546	Bacillus cereus	3.2.1.2	0	0	516	0	Bacteria	Beta-amylase (EC 3.2.1.2) (1,4-alpha-D-glucan maltohydrolase)	8	342	All order	Without disorder regions	Rigid
1B93_A	15	0	0	0.1	0.3058333333	0.7	1B93_A	1IK4_E	0	0	0	0	0	0	0	0	0	0	0	0	0	0	NA	1	P0A731	P0A731	1	152	Escherichia coli (strain K12)	4.2.3.3	0	0	152	0	Bacteria	Methylglyoxal synthase (MGS) (EC 4.2.3.3)	3	72	All order	Without disorder regions	Rigid
1B9S_A	5	0	0	0.22	0.291	0.37	1B9S_A	1IVB_A	0	0	0	0	0	0	0	0	0	0	0	0	0	0	NA	1	P03474	P03474	1	466	Influenza B virus (strain B/Lee/1940)	3.2.1.18	1	8	390	2.051	Viruses	Neuraminidase (EC 3.2.1.18)	7	10	All order	Without disorder regions	Rigid
1BAM_A	9	1	11.1111111111	0.33	1.344375	2.47	1ESG_B	3BAM_B	0	0	0	0.1111111111	1	0	1.4444444444	13	0	0.6781429317	6.103286385	0	1.4444444444	13	2	2	P23940	P23940	1	213	Bacillus amyloliquefaciens (Bacillus velezensis)	3.1.21.4	0	0	213	0	Bacteria	Type-2 restriction enzyme BamHI (R.BamHI) (EC 3.1.21.4) (Endonuclease BamHI) (Type II restriction enzyme BamHI)	3	32	Disorder	Without disorder regions	Malleable
1BAV_A	16	0	0	0	0.3236448598	0.5	4CPA_B	7CPA_A	0	0	0	0	0	0	0	0	0	0	0	0	0	0	1	1	P00730	P00730	1	419	Bos taurus (Bovine)	3.4.17.1	0	0	307	0	Eukaryota	Carboxypeptidase A1 (EC 3.4.17.1)	9	107	All order	Without disorder regions	Rigid
1BAY_A	14	2	14.2857142857	0.09	0.3104545455	0.48	1BAY_B	1GSY_B	1	0	0	0.1428571429	1	0	2.2142857143	16	0	1.0594668489	7.6555023923	0	2.2142857143	16	NA	1	P19157	P19157	1	210	Mus musculus (Mouse)	2.5.1.18	0	0	209	0	Eukaryota	Glutathione S-transferase P 1 (Gst P1) (EC 2.5.1.18) (GST YF-YF) (GST class-pi) (GST-piB) (Preadipocyte growth factor)	4	44	Disorder	With disorder regions	P. Disordered
1BB6_A	7	0	0	0.07	0.119047619	0.17	1BB6_A	1LMP_A	0	0	0	0	0	0	0	0	0	0	0	0	0	0	1	1	P11941	P11941	1	144	Oncorhynchus mykiss (Rainbow trout) (Salmo gairdneri)	3.2.1.17	0	0	129	0	Eukaryota	Lysozyme C II (EC 3.2.1.17) (1,4-beta-N-acetylmuramidase C) (Lysozyme type II)	5	21	All order	Without disorder regions	Rigid
1BBR_J	17	0	0	0.22	0.920390625	2.2	1BBR_L	1UCY_J	0	0	0	0	0	0	0	0	0	0	0	0	0	0	5	5	P00735	P00735	1	625	Bos taurus (Bovine)	3.4.21.5	0	0	49	0	Eukaryota	Prothrombin (EC 3.4.21.5) (Coagulation factor II) [Cleaved into: Activation peptide fragment 1_ Activation peptide fragment 2_ Thrombin light chain_ Thrombin heavy chain]	NA	128	All order	Without disorder regions	Rigid
1BCC_H	9	0	0	0.16	0.626969697	1.25	1L0L_H	1PP9_U	0	0	0	0	0	0	0	0	0	0	0	0	0	0	2	2	P00126	P00126	1	91	Bos taurus (Bovine)	NA	0	0	78	0	Eukaryota	Cytochrome b-c1 complex subunit 6, mitochondrial (Complex III subunit 6) (Complex III subunit VIII) (Cytochrome c1 non-heme 11 kDa protein) (Mitochondrial hinge protein) (Ubiquinol-cytochrome c reductase complex 11 kDa protein)	NA	33	All order	Without disorder regions	Rigid
1BCF_A	56	0	0	0.14	0.1889823718	0.24	2HTN_H	3E1L_L	0	0	0	0	0	0	0	0	0	0	0	0	0	0	1	1	P0ABD3	P0ABD3	1	158	Escherichia coli (strain K12)	1.16.3.1	0	0	158	0	Bacteria	Bacterioferritin (BFR) (EC 1.16.3.1) (Cytochrome b-1) (Cytochrome b-557)	4	1248	All order	Without disorder regions	Rigid
1BD3_A	24	0	0	0.18	0.4086607143	0.58	1JLR_B	1JLS_B	0	0	0	0	0	0	0	0	0	0	0	0	0	0	1	1	Q26998	Q26998	1	244	Toxoplasma gondii	2.4.2.9	0	0	243	0	Eukaryota	Uracil phosphoribosyltransferase (UPRT) (UPRTase) (EC 2.4.2.9) (UMP pyrophosphorylase)	7	112	All order	Without disorder regions	Rigid
1BD9_A	5	0	0	0.2	0.31625	0.44	1BD9_B	2QYQ_A	0	0	0	0	0	0	0	0	0	0	0	0	0	0	1	1	P30086	P30086	1	187	Homo sapiens (Human)	NA	0	4	187	2.139	Eukaryota	Phosphatidylethanolamine-binding protein 1 (PEBP-1) (HCNPpp) (Neuropolypeptide h3) (Prostatic-binding protein) (Raf kinase inhibitor protein) (RKIP) [Cleaved into: Hippocampal cholinergic neurostimulating peptide (HCNP)]	2	8	All order	Without disorder regions	Rigid
1BE3_C	9	0	0	0.21	0.396969697	0.57	1NTM_C	2A06_P	0	0	0	0	0	0	0	0	0	0	0	0	0	0	1	1	P00157	P00157	1	379	Bos taurus (Bovine)	NA	0	2	379	0.528	Eukaryota	Cytochrome b (Complex III subunit 3) (Complex III subunit III) (Cytochrome b-c1 complex subunit 3) (Ubiquinol-cytochrome-c reductase complex cytochrome b subunit)	7	33	All order	Without disorder regions	Rigid
1BE3_E	9	0	0	0.29	1.1260606061	1.92	1L0L_E	2A06_E	0	0	0	0	0	0	0	0	0	0	0	0	0	0	4	4	P13272	P13272	1	274	Bos taurus (Bovine)	1.10.2.2	1	5	196	2.551	Eukaryota	Cytochrome b-c1 complex subunit Rieske, mitochondrial (EC 1.10.2.2) (Complex III subunit 5) (Cytochrome b-c1 complex subunit 5) (Rieske iron-sulfur protein) (RISP) (Ubiquinol-cytochrome c reductase iron-sulfur subunit) [Cleaved into: Cytochrome b-c1 complex subunit 11 (Complex III subunit IX) (Ubiquinol-cytochrome c reductase 8 kDa protein)]	2	33	All order	Without disorder regions	Rigid
1BE3_I	6	4	66.6666666667	0.22	1.2392307692	2.59	1L0L_I	2A06_V	0	2	0	1.3333333333	2	0	10.6666666667	16	0	13.6752136752	20.5128205128	0	7.3333333333	11	NA	2	P13272	P13272	1	274	Bos taurus (Bovine)	1.10.2.2	0	0	78	0	Eukaryota	Cytochrome b-c1 complex subunit Rieske, mitochondrial (EC 1.10.2.2) (Complex III subunit 5) (Cytochrome b-c1 complex subunit 5) (Rieske iron-sulfur protein) (RISP) (Ubiquinol-cytochrome c reductase iron-sulfur subunit) [Cleaved into: Cytochrome b-c1 complex subunit 11 (Complex III subunit IX) (Ubiquinol-cytochrome c reductase 8 kDa protein)]	NA	13	Disorder	With disorder regions	P. Disordered
1BE9_A	5	0	0	0.16	0.6125	0.77	1BE9_A	1BFE_A	0	0	0	0	0	0	0	0	0	0	0	0	0	0	1	1	P31016	P31016	1	724	Rattus norvegicus (Rat)	NA	0	0	119	0	Eukaryota	Disks large homolog 4 (Postsynaptic density protein 95) (PSD-95) (Synapse-associated protein 90) (SAP-90) (SAP90)	1	4	All order	Without disorder regions	Rigid
1BG8_A	9	0	0	0.57	0.8727777778	1.27	1BG8_C	1DJ8_B	0	0	0	0	0	0	0	0	0	0	0	0	0	0	3	3	P0AES9	P0AES9	1	110	Escherichia coli (strain K12)	NA	0	0	89	0	Bacteria	Acid stress chaperone HdeA (10K-S protein)	NA	18	All order	Without disorder regions	Rigid
1BGT_A	24	5	20.8333333333	0	0.9880701754	2.26	1JEJ_A	1M5R_A	0	0	0	0.4166666667	2	0	4.5	23	0	1.2820512821	6.5527065527	0	2.7916666667	15	6	6	P04547	P04547	1	351	Enterobacteria phage T4 (Bacteriophage T4)	2.4.1.27	0	0	351	0	Viruses	DNA beta-glucosyltransferase (BGT) (Beta-GT) (EC 2.4.1.27)	3	228	Disorder	Without disorder regions	Malleable
1BHS_A	17	17	100	0.09	0.5262365591	1.39	1I5R_A	3DHE_A	1	1	1	1.5882352941	2	22	27.0588235294	35	6.7278287462	8.2748695809	10.7033639144	20	22.5294117647	23	3	3	P14061	P14061	1	328	Homo sapiens (Human)	1.1.1.62	1	17	327	5.199	Eukaryota	Estradiol 17-beta-dehydrogenase 1 (EC 1.1.1.62) (17-beta-hydroxysteroid dehydrogenase type 1) (17-beta-HSD 1) (20 alpha-hydroxysteroid dehydrogenase) (20-alpha-HSD) (E2DH) (Placental 17-beta-hydroxysteroid dehydrogenase) (Short chain dehydrogenase/reductase family 28C member 1)	10	93	Disorder	With disorder regions	P. Disordered
1BHX_F	5	0	0	0.27	0.3675	0.47	1RIW_C	2HNT_F	0	0	0	0	0	0	0	0	0	0	0	0	0	0	1	1	P00734	P00734	1	622	Homo sapiens (Human)	3.4.21.5	0	1	105	0.952	Eukaryota	Prothrombin (EC 3.4.21.5) (Coagulation factor II) [Cleaved into: Activation peptide fragment 1_ Activation peptide fragment 2_ Thrombin light chain_ Thrombin heavy chain]	5	4	All order	Without disorder regions	Rigid
1BI0_A	11	11	100	0.3	0.7483333333	1.07	1G3T_B	1G3W_A	1	1	1	1	1	7	23.0909090909	66	3.0973451327	10.2172164119	29.203539823	7	23.0909090909	66	NA	3	P0DJL7	P0DJL7	1	226	Corynebacterium diphtheriae (strain ATCC 700971 / NCTC 13129 / Biotype gravis)	NA	1	6	226	2.655	Bacteria	Diphtheria toxin repressor (Iron-dependent diphtheria tox regulatory element) (Tox regulatory factor)	3	24	Disorder	With disorder regions	P. Disordered
1BIQ_A	33	33	100	0.08	0.477972973	0.75	1JPR_A	2XOF_B	1	1	1	1	1	14	14.8484848485	16	3.7333333333	3.9595959596	4.2666666667	14	14.8484848485	16	NA	1	P69924	P69924	1	376	Escherichia coli (strain K12)	1.17.4.1	0	0	375	0	Bacteria	Ribonucleoside-diphosphate reductase 1 subunit beta (EC 1.17.4.1) (Protein B2) (Protein R2) (Ribonucleotide reductase 1)	6	74	Disorder	With disorder regions	P. Disordered
1BJ3_A	5	0	0	0.53	0.6988888889	0.95	1J35_A	1X2T_A	0	0	0	0	0	0	0	0	0	0	0	0	0	0	1	1	Q7LZ71	Q7LZ71	1	129	Protobothrops flavoviridis (Habu) (Trimeresurus flavoviridis)	NA	0	0	129	0	Eukaryota	Snaclec coagulation factor IX-binding protein subunit A (IX-bp subunit A)	1	9	All order	Without disorder regions	Rigid
1BJ3_B	8	0	0	0.29	0.4995833333	0.66	1IXX_D	1X2W_B	0	0	0	0	0	0	0	0	0	0	0	0	0	0	1	1	P23807	P23807	1	146	Protobothrops flavoviridis (Habu) (Trimeresurus flavoviridis)	NA	0	0	123	0	Eukaryota	Snaclec coagulation factor IX/factor X-binding protein subunit B (IX/X-bp subunit B)	1	24	All order	Without disorder regions	Rigid
1BJM_A	6	0	0	0.88	1.4808333333	2.51	3BJL_B	4BJL_B	0	0	0	0	0	0	0	0	0	0	0	0	0	0	4	4	NA	NA	NA	NA	NA	NA	1	12	216	5.556	NA	NA	NA	12	All order	Without disorder regions	Rigid
1BJP_A	71	0	0	0.17	0.3454609929	0.62	4X19_N	4X1C_N	0	0	0	0	0	0	0	0	0	0	0	0	0	0	1	1	Q01468	Q01468	1	63	Pseudomonas putida (Arthrobacter siderocapsulatus)	5.3.2.6	0	0	62	0	Bacteria	2-hydroxymuconate tautomerase (EC 5.3.2.6) (4-oxalocrotonate tautomerase) (4-OT)	1	1833	All order	Without disorder regions	Rigid
1BJR_E	62	0	0	0.01	0.1675768322	0.47	1HT3_A	1PFG_A	0	0	0	0	0	0	0	0	0	0	0	0	0	0	1	1	P06873	P06873	1	384	Engyodontium album (Tritirachium album)	3.4.21.64	0	1	279	0.358	Eukaryota	Proteinase K (EC 3.4.21.64) (Endopeptidase K) (Tritirachium alkaline proteinase)	18	846	All order	Without disorder regions	Rigid
1BK0_A	39	0	0	0.05	0.2778513514	0.96	1IPS_A	3ZKU_A	0	0	0	0	0	0	0	0	0	0	0	0	0	0	1	1	P05326	P05326	1	331	Emericella nidulans (strain FGSC A4 / ATCC 38163 / CBS 112.46 / NRRL 194 / M139) (Aspergillus nidulans)	1.21.3.1	1	27	331	8.157	Eukaryota	Isopenicillin N synthase (IPNS) (EC 1.21.3.1)	33	740	All order	Without disorder regions	Rigid
1BLA_A	12	2	16.6666666667	0.15	0.5284210526	1.57	1IIL_B	4OEE_A	0	0	0	0.1666666667	1	0	1.25	8	0	0.8064516129	5.1612903226	0	1.25	8	NA	2	P09038	P09038	1	288	Homo sapiens (Human)	NA	1	5	155	3.226	Eukaryota	Fibroblast growth factor 2 (FGF-2) (Basic fibroblast growth factor) (bFGF) (Heparin-binding growth factor 2) (HBGF-2)	8	19	Disorder	Without disorder regions	Malleable
1BLR_A	32	1	3.125	0.2	0.7740677966	1.34	3FA6_B	3FEK_B	0	0	0	0.03125	1	0	0.40625	13	0	0.2965328467	9.4890510949	0	0.40625	13	NA	6	P29373	P29373	1	138	Homo sapiens (Human)	NA	0	0	137	0	Eukaryota	Cellular retinoic acid-binding protein 2 (Cellular retinoic acid-binding protein II) (CRABP-II)	8	59	Disorder	Without disorder regions	Malleable
1BM9_A	8	1	12.5	1.21	1.74	2.62	1F4K_B	2EFW_B	0	0	0	0.125	1	0	0.875	7	0	0.7172131148	5.737704918	0	0.875	7	6	5	P0CI76	P0CI76	1	122	Bacillus subtilis (strain 168)	NA	0	0	122	0	Bacteria	Replication termination protein (Replication terminator protein)	1	20	Disorder	Without disorder regions	Malleable
1BMB_A	34	1	2.9411764706	0.12	0.4663636364	1.8	2H46_E	3C7I_A	0	0	0	0.0294117647	1	0	0.1470588235	5	0	0.1485442662	5.0505050505	0	0.1470588235	5	NA	9	P62993	P62993	1	217	Homo sapiens (Human)	NA	0	2	116	1.724	Eukaryota	Growth factor receptor-bound protein 2 (Adapter protein GRB2) (Protein Ash) (SH2/SH3 adapter GRB2)	10	121	Disorder	Without disorder regions	Malleable
1BMF_A	18	6	33.3333333333	0.22	1.0925925926	1.7	1E79_B	1H8E_A	0	1	0	0.3333333333	1	0	2.5555555556	8	0	0.5010893246	1.568627451	0	2.5555555556	8	3	3	P19483	P19483	1	553	Bos taurus (Bovine)	NA	0	1	510	0.196	Eukaryota	ATP synthase subunit alpha, mitochondrial	7	135	Disorder	With disorder regions	P. Disordered
1BN8_A	6	0	0	0.05	0.1753333333	0.28	2O0W_A	2O17_A	0	0	0	0	0	0	0	0	0	0	0	0	0	0	1	1	P39116	P39116	1	420	Bacillus subtilis (strain 168)	4.2.2.2	1	43	399	10.777	Bacteria	Pectate lyase (PL) (EC 4.2.2.2)	2	15	All order	Without disorder regions	Rigid
1BO7_A	23	1	4.347826087	0.22	0.6806153846	1.05	1LCB_A	3IK1_A	0	0	0	0.0434782609	1	0	0.8695652174	20	0	0.2751788663	6.3291139241	0	0.8695652174	20	2	2	P00469	P00469	1	316	Lactobacillus casei	2.1.1.45	1	16	316	5.063	Bacteria	Thymidylate synthase (TS) (TSase) (EC 2.1.1.45)	13	65	Disorder	Without disorder regions	Malleable
1BOH_A	5	0	0	0.23	0.63	1.1	1ORB_A	1RHS_A	0	0	0	0	0	0	0	0	0	0	0	0	0	0	NA	2	P00586	P00586	1	297	Bos taurus (Bovine)	2.8.1.1	1	23	296	7.77	Eukaryota	Thiosulfate sulfurtransferase (EC 2.8.1.1) (Rhodanese)	NA	10	All order	Without disorder regions	Rigid
1BOQ_A	43	0	0	0	0.2016504854	0.43	2ULL_A	3QGJ_A	0	0	0	0	0	0	0	0	0	0	0	0	0	0	NA	1	P00778	P00778	1	397	Lysobacter enzymogenes	3.4.21.12	1	11	198	5.556	Bacteria	Alpha-lytic protease (EC 3.4.21.12) (Alpha-lytic endopeptidase)	5	206	All order	Without disorder regions	Rigid
1BOS_A	30	0	0	0.21	0.4032615385	0.96	1DM0_F	2XSC_B	0	0	0	0	0	0	0	0	0	0	0	0	0	0	1	1	Q7BQ98	V5URS0	5	89	Shigella dysenteriae	NA	0	0	69	0	Bacteria	Shiga toxin subunit B	2	325	All order	Without disorder regions	Rigid
1BP3_B	6	0	0	0.14	0.2257142857	0.29	3N0P_B	3NCB_B	0	0	0	0	0	0	0	0	0	0	0	0	0	0	1	1	P16471	P16471	1	622	Homo sapiens (Human)	NA	0	1	210	0.476	Eukaryota	Prolactin receptor (PRL-R)	1	7	All order	Without disorder regions	Rigid
1BP4_A	17	0	0	0.14	0.3344927536	0.58	1POP_A	4KP9_B	0	0	0	0	0	0	0	0	0	0	0	0	0	0	NA	1	P00784	P00784	1	345	Carica papaya (Papaya)	3.4.22.2	0	1	212	0.472	Eukaryota	Papain (EC 3.4.22.2) (Papaya proteinase I) (PPI) (allergen Car p 1)	10	69	All order	Without disorder regions	Rigid
1BQ3_A	16	0	0	0.27	0.394	0.54	1BQ4_D	4PGM_D	0	0	0	0	0	0	0	0	0	0	0	0	0	0	NA	1	P00950	P00950	1	247	Saccharomyces cerevisiae (strain ATCC 204508 / S288c) (Baker's yeast)	5.4.2.11	1	22	246	8.943	Eukaryota	Phosphoglycerate mutase 1 (PGAM 1) (EC 5.4.2.11) (BPG-dependent PGAM 1) (MPGM 1) (Phosphoglyceromutase 1)	3	80	All order	Without disorder regions	Rigid
1BQ5_A	26	0	0	0.03	0.2134090909	0.39	1HAW_A	2ZON_B	0	0	0	0	0	0	0	0	0	0	0	0	0	0	NA	1	O68601	O68601	1	360	Alcaligenes xylosoxydans xylosoxydans (Achromobacter xylosoxidans)	1.7.2.1	1	16	336	4.762	Bacteria	Copper-containing nitrite reductase (EC 1.7.2.1) (Dissimilatory copper-containing nitrite reductase) (Nitrite Reductase (NiR))	5	88	All order	Without disorder regions	Rigid
1BQ8_A	20	0	0	0.04	0.191031746	1.36	4AR4_A	4K9F_A	0	0	0	0	0	0	0	0	0	0	0	0	0	0	2	2	P24297	P24297	1	54	Pyrococcus furiosus (strain ATCC 43587 / DSM 3638 / JCM 8422 / Vc1)	NA	1	7	54	12.963	Archaea	Rubredoxin (Rd)	1	126	All order	Without disorder regions	Rigid
1BQK_A	8	0	0	0.08	0.2491666667	0.61	2UX6_A	2UXG_A	0	0	0	0	0	0	0	0	0	0	0	0	0	0	NA	2	P19567	P19567	1	152	Achromobacter cycloclastes	NA	0	2	122	1.639	Bacteria	Pseudoazurin (Blue copper protein)	1	12	All order	Without disorder regions	Rigid
1BQT_A	8	4	50	0.49	1.6582142857	2.78	1GZZ_B	1IMX_A	1	1	0	0.5	1	0	3.875	10	0	5.5357142857	14.2857142857	0	3.875	10	5	5	P05019	P05019	3	195	Homo sapiens (Human)	NA	0	0	70	0	Eukaryota	Insulin-like growth factor I (IGF-I) (Mechano growth factor) (MGF) (Somatomedin-C)	2	28	Disorder	With disorder regions	P. Disordered
1BRL_A	5	5	100	0.47	0.885	1.69	1BRL_C	3FGC_A	1	1	1	1	1	6	14.4	29	1.6901408451	4.0563380282	8.1690140845	6	14.4	29	2	2	P07740	P07740	1	355	Vibrio harveyi (Beneckea harveyi)	1.14.14.3	0	0	355	0	Bacteria	Alkanal monooxygenase alpha chain (EC 1.14.14.3) (Bacterial luciferase alpha chain)	1	8	Disorder	With disorder regions	P. Disordered
1BRM_A	5	0	0	0.39	0.4566666667	0.52	1T4B_B	1T4D_B	0	0	0	0	0	0	0	0	0	0	0	0	0	0	1	1	P0A9Q9	P0A9Q9	1	367	Escherichia coli (strain K12)	1.2.1.11	1	7	367	1.907	Bacteria	Aspartate-semialdehyde dehydrogenase (ASA dehydrogenase) (ASADH) (EC 1.2.1.11) (Aspartate-beta-semialdehyde dehydrogenase)	NA	6	All order	Without disorder regions	Rigid
1BSI_A	13	0	0	0.13	0.3861538462	1	3BAW_A	4GQQ_A	0	0	0	0	0	0	0	0	0	0	0	0	0	0	1	1	P04746	P04746	1	511	Homo sapiens (Human)	3.2.1.1	1	6	496	1.21	Eukaryota	Pancreatic alpha-amylase (PA) (EC 3.2.1.1) (1,4-alpha-D-glucan glucanohydrolase)	16	78	All order	Without disorder regions	Rigid
1BSO_A	11	2	18.1818181818	0.22	0.8792592593	1.39	1QG5_A	4IB8_A	0	0	0	0.1818181818	1	0	0.9090909091	5	0	0.5611672278	3.0864197531	0	0.9090909091	5	4	4	P02754	P02754	1	178	Bos taurus (Bovine)	NA	0	0	162	0	Eukaryota	Beta-lactoglobulin (Beta-LG) (allergen Bos d 5)	5	54	Disorder	Without disorder regions	Malleable
1BUQ_A	17	0	0	0.39	0.6507894737	0.92	1OHP_B	1QJG_E	0	0	0	0	0	0	0	0	0	0	0	0	0	0	NA	3	P00947	P00947	1	125	Comamonas testosteroni (Pseudomonas testosteroni)	5.3.3.1	0	1	125	0.8	Bacteria	Steroid Delta-isomerase (EC 5.3.3.1) (Delta(5)-3-ketosteroid isomerase)	3	38	All order	Without disorder regions	Rigid
1BV2_A	5	0	0	0.64	1.2233333333	1.65	1RZL_A	1UVB_A	0	0	0	0	0	0	0	0	0	0	0	0	0	0	3	3	Q0IQK9	Q0IQK9	1	116	Oryza sativa subsp. japonica (Rice)	NA	0	0	91	0	Eukaryota	Non-specific lipid-transfer protein 1 (LTP 1) (PAPI)	3	9	All order	Without disorder regions	Rigid
1BV4_A	24	0	0	0.06	0.1916935484	0.35	1RDN_1	1RDO_2	0	0	0	0	0	0	0	0	0	0	0	0	0	0	4	3	P08661	P08661	1	244	Rattus norvegicus (Rat)	NA	0	0	113	0	Eukaryota	Mannose-binding protein C (MBP-C) (Mannan-binding protein) (Ra-reactive factor polysaccharide-binding component p28A) (RaRF p28A)	7	124	All order	Without disorder regions	Rigid
1BV9_A	6	0	0	0.19	0.2616666667	0.33	1BV9_A	1MES_B	0	0	0	0	0	0	0	0	0	0	0	0	0	0	1	1	P04585	P03366	2	1435	Human immunodeficiency virus type 1 group M subtype B (isolate HXB2) (HIV-1)	3.4.23.16_2.7.7.49_2.7.7.7_3.1.26.13_3.1.13.2_2.7.7.-_3.1.-.-	0	0	99	0	Viruses	Gag-Pol polyprotein (Pr160Gag-Pol) [Cleaved into: Matrix protein p17 (MA)_ Capsid protein p24 (CA)_ Spacer peptide 1 (SP1) (p2)_ Nucleocapsid protein p7 (NC)_ Transframe peptide (TF)_ p6-pol (p6*)_ Protease (EC 3.4.23.16) (PR) (Retropepsin)_ Reverse transcriptase/ribonuclease H (EC 2.7.7.49) (EC 2.7.7.7) (EC 3.1.26.13) (Exoribonuclease H) (EC 3.1.13.2) (p66 RT)_ p51 RT_ p15_ Integrase (IN) (EC 2.…	3	12	All order	Without disorder regions	Rigid
1BVH_A	5	0	0	0.11	0.264	0.45	1PHR_A	1Z12_A	0	0	0	0	0	0	0	0	0	0	0	0	0	0	1	1	P11064	P11064	1	158	Bos taurus (Bovine)	3.1.3.48_3.1.3.2	0	0	157	0	Eukaryota	Low molecular weight phosphotyrosine protein phosphatase (LMW-PTP) (LMW-PTPase) (EC 3.1.3.48) (Low molecular weight cytosolic acid phosphatase) (EC 3.1.3.2)	2	10	All order	Without disorder regions	Rigid
1BVN_P	15	0	0	0.11	0.4331034483	0.59	1KXQ_C	1KXV_A	0	0	0	0	0	0	0	0	0	0	0	0	0	0	3	2	P00690	P00690	1	511	Sus scrofa (Pig)	3.2.1.1	0	1	496	0.202	Eukaryota	Pancreatic alpha-amylase (PA) (EC 3.2.1.1) (1,4-alpha-D-glucan glucanohydrolase)	8	29	All order	Without disorder regions	Rigid
1BVV_A	5	0	0	0.17	0.7911111111	1.1	1XNB_A	3HD8_B	0	0	0	0	0	0	0	0	0	0	0	0	0	0	2	2	P09850	P09850	3	213	Bacillus circulans	3.2.1.8	0	1	185	0.541	Bacteria	Endo-1,4-beta-xylanase (Xylanase) (EC 3.2.1.8) (1,4-beta-D-xylan xylanohydrolase)	2	9	All order	Without disorder regions	Rigid
1BWA_A	6	0	0	0.18	0.235	0.3	1BWA_A	1MEU_B	0	0	0	0	0	0	0	0	0	0	0	0	0	0	1	1	P04585	P04585	2	1435	Human immunodeficiency virus type 1 group M subtype B (isolate HXB2) (HIV-1)	3.4.23.16_2.7.7.49_2.7.7.7_3.1.26.13_3.1.13.2_2.7.7.-_3.1.-.-	0	0	99	0	Viruses	Gag-Pol polyprotein (Pr160Gag-Pol) [Cleaved into: Matrix protein p17 (MA)_ Capsid protein p24 (CA)_ Spacer peptide 1 (SP1) (p2)_ Nucleocapsid protein p7 (NC)_ Transframe peptide (TF)_ p6-pol (p6*)_ Protease (EC 3.4.23.16) (PR) (Retropepsin)_ Reverse transcriptase/ribonuclease H (EC 2.7.7.49) (EC 2.7.7.7) (EC 3.1.26.13) (Exoribonuclease H) (EC 3.1.13.2) (p66 RT)_ p51 RT_ p15_ Integrase (IN) (EC 2.…	3	12	All order	Without disorder regions	Rigid
1BWP_A	5	0	0	0.15	0.32	0.73	1FXW_A	1WAB_A	0	0	0	0	0	0	0	0	0	0	0	0	0	0	1	1	Q29460	Q29460	1	232	Bos taurus (Bovine)	3.1.1.47	1	11	232	4.741	Eukaryota	Platelet-activating factor acetylhydrolase IB subunit gamma (EC 3.1.1.47) (PAF acetylhydrolase 29 kDa subunit) (PAF-AH 29 kDa subunit) (PAF-AH subunit gamma) (PAFAH subunit gamma)	3	4	All order	Without disorder regions	Rigid
1BXI_B	21	0	0	0	0.6162857143	1.68	1V13_A	1V15_A	0	0	0	0	0	0	0	0	0	0	0	0	0	0	NA	2	P09883	P09883	1	582	Escherichia coli	3.1.-.-	1	54	134	40.299	Bacteria	Colicin-E9 (EC 3.1.-.-)	2	105	All order	Without disorder regions	Rigid
1BXR_B	28	0	0	0.12	0.218625	0.31	1CE8_H	1JDB_I	0	0	0	0	0	0	0	0	0	0	0	0	0	0	NA	1	P0A6F1	P0A6F1	1	382	Escherichia coli (strain K12)	6.3.5.5	1	28	382	7.33	Bacteria	Carbamoyl-phosphate synthase small chain (EC 6.3.5.5) (Carbamoyl-phosphate synthetase glutamine chain)	4	80	All order	Without disorder regions	Rigid
1BZ9_B	187	0	0	0.07	0.5599574572	1.1	1FZM_B	1S7V_B	0	0	0	0	0	0	0	0	0	0	0	0	0	0	8	3	P01887	P01887	1	119	Mus musculus (Mouse)	NA	0	1	99	1.01	Eukaryota	Beta-2-microglobulin	1	8227	All order	Without disorder regions	Rigid
1BZA_A	14	0	0	0.09	0.2095	0.31	2ZQ7_A	2ZQ9_A	0	0	0	0	0	0	0	0	0	0	0	0	0	0	NA	1	Q47066	Q47066	1	291	Escherichia coli	3.5.2.6	1	20	262	7.634	Bacteria	Beta-lactamase Toho-1 (EC 3.5.2.6)	10	20	All order	Without disorder regions	Rigid
1BZQ_K	9	0	0	0.11	0.6328571429	1.09	2P42_B	2P49_B	0	0	0	0	0	0	0	0	0	0	0	0	0	0	NA	5	NA	NA	NA	NA	NA	NA	0	2	123	1.626	NA	NA	NA	14	All order	Without disorder regions	Rigid
1BZS_A	24	0	0	0.14	0.6001694915	1	1ZP5_A	3DPF_B	0	0	0	0	0	0	0	0	0	0	0	0	0	0	NA	2	P22894	P22894	1	467	Homo sapiens (Human)	3.4.24.34	1	22	163	13.497	Eukaryota	Neutrophil collagenase (EC 3.4.24.34) (Matrix metalloproteinase-8) (MMP-8) (PMNL collagenase) (PMNL-CL)	17	118	All order	Without disorder regions	Rigid
1C03_A	7	6	85.7142857143	0.63	0.64	0.65	1OXB_A	1OXK_G	0	1	0	0.8571428571	1	0	5.1428571429	6	0	3.0981067126	3.6144578313	0	5.1428571429	6	2	2	Q07688	Q07688	1	167	Saccharomyces cerevisiae (strain ATCC 204508 / S288c) (Baker's yeast)	NA	0	0	166	0	Eukaryota	Phosphorelay intermediate protein YPD1 (Histidine-containing phosphotransfer protein YPD1) (Tyrosine phosphatase-dependent protein 1)	NA	6	Disorder	With disorder regions	P. Disordered
1C08_A	14	0	0	0.07	0.2696666667	0.45	1UAC_L	2DQF_D	0	0	0	0	0	0	0	0	0	0	0	0	0	0	NA	1	P01642	P01642	7	115	Mus musculus (Mouse)	NA	0	1	107	0.935	Eukaryota	Ig kappa chain V-V region L7 (Fragment)	NA	90	All order	Without disorder regions	Rigid
1C08_B	11	0	0	0.07	0.1759459459	0.46	1UA6_H	1UAC_H	0	0	0	0	0	0	0	0	0	0	0	0	0	0	NA	1	P01823	P01823	3	113	Mus musculus (Mouse)	NA	0	0	114	0	Eukaryota	Ig heavy chain V region 36-60	NA	37	All order	Without disorder regions	Rigid
1C0B_A	260	0	0	0.02	0.5979905592	2.84	3FL1_A	3FL3_B	0	0	0	0	0	0	0	0	0	0	0	0	0	0	NA	16	P61823	P61823	1	150	Bos taurus (Bovine)	3.1.27.5	0	0	124	0	Eukaryota	Ribonuclease pancreatic (EC 3.1.27.5) (RNase 1) (RNase A)	76	26057	All order	Without disorder regions	Rigid
1C0F_S	9	0	0	0.14	0.4231818182	0.7	1C0F_S	3A5M_S	0	0	0	0	0	0	0	0	0	0	0	0	0	0	1	1	P06396	P06396	1	782	Homo sapiens (Human)	NA	0	0	127	0	Eukaryota	Gelsolin (AGEL) (Actin-depolymerizing factor) (ADF) (Brevin)	1	22	All order	Without disorder regions	Rigid
1C12_A	15	0	0	0.16	0.4639795918	1.05	2VDR_L	3ZE2_F	0	0	0	0	0	0	0	0	0	0	0	0	0	0	NA	4	NA	NA	NA	NA	NA	NA	0	2	214	0.935	NA	NA	NA	98	All order	Without disorder regions	Rigid
1C2T_A	14	2	14.2857142857	0.61	0.9209433962	1.69	1GAR_A	1JKX_B	0	0	0	0.1428571429	1	0	2.5714285714	21	0	1.2129380054	9.9056603774	0	2.5714285714	21	NA	3	P08179	P08179	1	212	Escherichia coli (strain K12)	2.1.2.2	1	19	212	8.962	Bacteria	Phosphoribosylglycinamide formyltransferase (EC 2.1.2.2) (5'-phosphoribosylglycinamide transformylase) (GAR transformylase) (GART)	5	53	Disorder	Without disorder regions	Malleable
1C3B_A	146	15	10.2739726027	0.07	0.3663083266	1.01	3GVB_A	4KG2_A	0	0	0	0.102739726	1	0	0.7671232877	16	0	0.214280248	4.469273743	0	0.7671232877	16	2	2	P00811	P00811	1	377	Escherichia coli (strain K12)	3.5.2.6	0	0	358	0	Bacteria	Beta-lactamase (EC 3.5.2.6) (Cephalosporinase)	71	9944	Disorder	Without disorder regions	Malleable
1C3Q_A	10	5	50	0.27	0.6023076923	1.14	1ESJ_B	1ESQ_C	0	1	0	0.5	1	0	6.7	15	0	2.4042046396	5.5147058824	0	6.7	15	4	4	P39593	P39593	1	272	Bacillus subtilis (strain 168)	2.7.1.50	0	1	284	0.352	Bacteria	Hydroxyethylthiazole kinase (EC 2.7.1.50) (4-methyl-5-beta-hydroxyethylthiazole kinase) (TH kinase) (Thz kinase)	3	13	Disorder	With disorder regions	P. Disordered
1C3X_A	6	0	0	0.23	0.3433333333	0.45	1C3X_B	1QE5_C	0	0	0	0	0	0	0	0	0	0	0	0	0	0	1	1	P81989	P81989	1	282	Cellulomonas sp.	2.4.2.1	0	1	266	0.376	Bacteria	Purine nucleoside phosphorylase (PNP) (Pu-NPase) (EC 2.4.2.1) (Inosine phosphorylase) (Inosine-guanosine phosphorylase)	3	9	All order	Without disorder regions	Rigid
1C48_A	15	0	0	0.13	0.2684	0.58	1C48_E	1CQF_C	0	0	0	0	0	0	0	0	0	0	0	0	0	0	1	1	P69178	P69179	2	89	Bacteriophage H30	NA	0	0	69	0	Viruses	Shiga-like toxin 1 subunit B (SLT-1 B subunit) (SLT-1b) (SLT-Ib) (Verocytotoxin 1 subunit B) (Verotoxin 1 subunit B)	2	75	All order	Without disorder regions	Rigid
1C4F_A	6	0	0	0.1	0.2586666667	0.34	1C4F_A	1Q4A_A	0	0	0	0	0	0	0	0	0	0	0	0	0	0	1	1	P42212	P42212	1	238	Aequorea victoria (Jellyfish)	NA	1	25	236	10.593	Eukaryota	Green fluorescent protein	NA	15	All order	Without disorder regions	Rigid
1C5E_A	9	0	0	0.23	0.2955555556	0.38	1C5E_B	1TCZ_E	0	0	0	0	0	0	0	0	0	0	0	0	0	0	1	1	P03712	P03712	1	110	Enterobacteria phage lambda (Bacteriophage lambda)	NA	0	0	95	0	Viruses	Capsid decoration protein (Auxiliary protein D) (Gene product D) (gpD) (Major capsid protein D)	NA	18	All order	Without disorder regions	Rigid
1C5G_A	11	6	54.5454545455	0.42	0.6812	1.04	1DVM_B	3PB1_I	1	0	0	0.5454545455	1	0	6.7272727273	17	0	1.7750059966	4.4854881266	0	6.7272727273	17	9	7	P05121	P05121	1	402	Homo sapiens (Human)	NA	0	1	379	0.264	Eukaryota	Plasminogen activator inhibitor 1 (PAI) (PAI-1) (Endothelial plasminogen activator inhibitor) (Serpin E1)	2	25	Disorder	With disorder regions	P. Disordered
1C5K_A	5	1	20	0.54	0.77	0.88	1C5K_A	2IVZ_D	1	0	0	0.2	1	0	2.6	13	0	0.5922551253	2.9612756264	0	2.6	13	NA	3	P0A855	P0A855	1	430	Escherichia coli (strain K12)	NA	1	71	439	16.173	Bacteria	Protein TolB	2	4	Disorder	With disorder regions	P. Disordered
1C5M_D	109	5	4.5871559633	0.08	0.3137267081	0.64	1HCG_A	2XBW_A	1	0	0	0.0458715596	1	0	0.3486238532	11	0	0.1434881929	4.5643153527	0	0.3486238532	11	NA	3	P00742	P00742	1	488	Homo sapiens (Human)	3.4.21.6	0	4	241	1.66	Eukaryota	Coagulation factor X (EC 3.4.21.6) (Stuart factor) (Stuart-Prower factor) [Cleaved into: Factor X light chain_ Factor X heavy chain_ Activated factor Xa heavy chain]	102	1127	Disorder	With disorder regions	P. Disordered
1C5M_F	17	7	41.1764705882	0.35	0.8969444444	2.11	1XKA_L	1XKB_A	0	0	0	0.4117647059	1	0	8.6470588235	22	0	9.0424159585	22.9166666667	0	8.6470588235	22	10	6	P00742	P00742	1	488	Homo sapiens (Human)	3.4.21.6	0	0	95	0	Eukaryota	Coagulation factor X (EC 3.4.21.6) (Stuart factor) (Stuart-Prower factor) [Cleaved into: Factor X light chain_ Factor X heavy chain_ Activated factor Xa heavy chain]	1	36	Disorder	Without disorder regions	Malleable
1C5W_A	22	0	0	0	1.3723580786	3.07	1GI7_A	1GJA_A	0	0	0	0	0	0	0	0	0	0	0	0	0	0	5	5	P00749	P00749	1	431	Homo sapiens (Human)	3.4.21.73	0	0	23	0	Eukaryota	Urokinase-type plasminogen activator (U-plasminogen activator) (uPA) (EC 3.4.21.73) [Cleaved into: Urokinase-type plasminogen activator long chain A_ Urokinase-type plasminogen activator short chain A_ Urokinase-type plasminogen activator chain B]	NA	229	All order	Without disorder regions	Rigid
1C6L_A	5	0	0	0.1	0.213	0.3	1C6N_A	1L89_A	0	0	0	0	0	0	0	0	0	0	0	0	0	0	1	1	P00720	P00720	1	164	Enterobacteria phage T4 (Bacteriophage T4)	3.2.1.17	0	0	164	0	Viruses	Endolysin (EC 3.2.1.17) (Lysis protein) (Lysozyme) (Muramidase)	3	10	All order	Without disorder regions	Rigid
1C6X_A	6	0	0	0.28	0.4816666667	0.59	1C6Y_B	1C6Z_A	0	0	0	0	0	0	0	0	0	0	0	0	0	0	1	1	O09893	O09893	1	99	Human immunodeficiency virus 1	NA	0	0	99	0	Viruses	Protease (Fragment)	3	12	All order	Without disorder regions	Rigid
1C76_A	7	0	0	0	0.445	0.83	1C78_B	1C79_A	0	0	0	0	0	0	0	0	0	0	0	0	0	0	1	1	P68802	P68802	1	163	Staphylococcus aureus	NA	0	0	136	0	Bacteria	Staphylokinase (Neutral proteinase) (Protease III) (SakSTAR)	NA	18	All order	Without disorder regions	Rigid
1C7M_A	8	0	0	0.1	0.609375	1.57	1QL3_A	1QL4_C	0	0	0	0	0	0	0	0	0	0	0	0	0	0	2	2	P54820	P54820	1	176	Paracoccus denitrificans	NA	0	1	99	1.01	Bacteria	Cytochrome c-552 (Cytochrome c552)	1	16	All order	Without disorder regions	Rigid
1C7N_A	16	0	0	0.19	0.294375	0.37	1C7N_H	1C7O_G	0	0	0	0	0	0	0	0	0	0	0	0	0	0	1	1	Q56257	Q56257	1	399	Treponema denticola	NA	0	1	399	0.251	Bacteria	Hemolysin	2	64	All order	Without disorder regions	Rigid
1C7Z_A	5	0	0	0.31	0.4425	0.52	1C81_A	1TIP_B	0	0	0	0	0	0	0	0	0	0	0	0	0	0	NA	1	P07953	P07953	1	471	Rattus norvegicus (Rat)	2.7.1.105_3.1.3.46	0	0	191	0	Eukaryota	6-phosphofructo-2-kinase/fructose-2,6-bisphosphatase 1 (6PF-2-K/Fru-2,6-P2ase 1) (PFK/FBPase 1) (6PF-2-K/Fru-2,6-P2ase liver isozyme) [Includes: 6-phosphofructo-2-kinase (EC 2.7.1.105)_ Fructose-2,6-bisphosphatase (EC 3.1.3.46)]	3	8	All order	Without disorder regions	Rigid
1C82_A	8	0	0	0.06	0.286875	0.46	1EGU_A	1OJP_A	0	0	0	0	0	0	0	0	0	0	0	0	0	0	NA	1	Q54873	Q54873	1	1066	Streptococcus pneumoniae serotype 4 (strain ATCC BAA-334 / TIGR4)	4.2.2.1	1	28	731	3.83	Bacteria	Hyaluronate lyase (EC 4.2.2.1) (Hyaluronidase) (HYase)	9	16	All order	Without disorder regions	Rigid
1C9K_A	6	2	33.3333333333	1.04	1.2677777778	1.53	1C9K_C	1CBU_C	1	0	0	0.3333333333	1	0	2.5	9	0	1.3888888889	5	0	2.5	9	2	2	Q05599	Q05599	1	181	Salmonella typhimurium (strain LT2 / SGSC1412 / ATCC 700720)	2.7.1.156_2.7.7.62	0	0	180	0	Bacteria	Bifunctional adenosylcobalamin biosynthesis protein CobU (Adenosylcobinamide kinase) (EC 2.7.1.156) (Adenosylcobinamide-phosphate guanylyltransferase) (EC 2.7.7.62)	4	9	Disorder	With disorder regions	P. Disordered
1C9U_A	8	5	62.5	0.18	0.36125	0.49	1C9U_A	1QBI_B	1	2	0	0.875	2	0	6.25	16	0	1.3766519824	3.5242290749	0	4.75	10	1	1	P13650	P13650	1	478	Acinetobacter calcoaceticus	1.1.5.2	1	31	454	6.828	Bacteria	Quinoprotein glucose dehydrogenase B (EC 1.1.5.2) (Glucose dehydrogenase B [pyrroloquinoline-quinone]) (Soluble glucose dehydrogenase) (s-GDH)	4	24	Disorder	With disorder regions	P. Disordered
1CA9_A	35	0	0	0.27	0.4296078431	0.7	1D00_B	1D0J_A	0	0	0	0	0	0	0	0	0	0	0	0	0	0	1	3	Q12933	Q12933	1	501	Homo sapiens (Human)	6.3.2.-	0	0	168	0	Eukaryota	TNF receptor-associated factor 2 (EC 6.3.2.-) (E3 ubiquitin-protein ligase TRAF2) (Tumor necrosis factor type 2 receptor-associated protein 3)	1	204	All order	Without disorder regions	Rigid
1CAG_A	6	0	0	0.27	0.8244444444	1.42	1CAG_B	1CGD_A	0	0	0	0	0	0	0	0	0	0	0	0	0	0	2	2	NA	NA	NA	NA	NA	NA	0	0	30	0	NA	NA	NA	9	All order	Without disorder regions	Rigid
1CB0_A	14	10	71.4285714286	0.14	0.7884	1.33	1SD2_A	3OZE_E	2	1	0	0.7857142857	2	0	5.5	11	0	1.9434628975	3.8869257951	0	5.1428571429	10	2	2	Q13126	Q13126	1	283	Homo sapiens (Human)	2.4.2.28	0	0	283	0	Eukaryota	S-methyl-5'-thioadenosine phosphorylase (EC 2.4.2.28) (5'-methylthioadenosine phosphorylase) (MTA phosphorylase) (MTAP) (MTAPase)	8	75	Disorder	With disorder regions	P. Disordered
1CB2_A	16	0	0	0.23	0.4035714286	0.63	1CB2_B	1QJW_B	0	0	0	0	0	0	0	0	0	0	0	0	0	0	NA	1	P07987	P07987	1	471	Hypocrea jecorina (Trichoderma reesei)	3.2.1.91	1	14	365	3.836	Eukaryota	Exoglucanase 2 (EC 3.2.1.91) (1,4-beta-cellobiohydrolase) (Exocellobiohydrolase II) (CBHII) (Exoglucanase II)	12	28	All order	Without disorder regions	Rigid
1CB7_B	6	0	0	0.1	0.1408333333	0.18	1CB7_D	1I9C_D	0	0	0	0	0	0	0	0	0	0	0	0	0	0	1	1	P80077	P80077	1	483	Clostridium cochlearium	5.4.99.1	0	0	483	0	Bacteria	Glutamate mutase epsilon subunit (EC 5.4.99.1) (Glutamate mutase E chain) (Glutamate mutase large subunit) (Methylaspartate mutase)	6	12	All order	Without disorder regions	Rigid
1CC1_S	12	0	0	0.01	0.1833333333	0.33	4KO2_T	4KO4_S	0	0	0	0	0	0	0	0	0	0	0	0	0	0	1	1	P13063	P13063	1	315	Desulfomicrobium baculatum (Desulfovibrio baculatus)	1.12.99.6	0	1	283	0.353	Bacteria	Periplasmic [NiFeSe] hydrogenase small subunit (EC 1.12.99.6) (NiFeSe hydrogenlyase small chain)	2	60	All order	Without disorder regions	Rigid
1CC7_A	14	0	0	0.58	0.7972	0.98	1CC7_A	3K7R_G	0	0	0	0	0	0	0	0	0	0	0	0	0	0	1	1	P38636	P38636	1	73	Saccharomyces cerevisiae (strain ATCC 204508 / S288c) (Baker's yeast)	NA	0	0	73	0	Eukaryota	Metal homeostasis factor ATX1	2	25	All order	Without disorder regions	Rigid
1CCA_A	7	0	0	0.29	0.4233333333	0.57	1U74_A	2BCN_C	0	0	0	0	0	0	0	0	0	0	0	0	0	0	1	1	P00431	P00431	1	361	Saccharomyces cerevisiae (strain ATCC 204508 / S288c) (Baker's yeast)	1.11.1.5	1	25	296	8.446	Eukaryota	Cytochrome c peroxidase, mitochondrial (CCP) (EC 1.11.1.5)	2	18	All order	Without disorder regions	Rigid
1CD2_A	20	1	5	0.27	0.7274210526	1.45	4CD2_A	4IXE_D	0	0	0	0.05	1	0	0.4	8	0	0.1941747573	3.8834951456	0	0.4	8	NA	3	P16184	P16184	1	206	Pneumocystis carinii	1.5.1.3	0	0	206	0	Eukaryota	Dihydrofolate reductase (EC 1.5.1.3)	19	190	Disorder	Without disorder regions	Malleable
1CD5_A	17	0	0	0.07	0.5118604651	1.12	1FQO_A	1FSF_A	0	0	0	0	0	0	0	0	0	0	0	0	0	0	2	2	P0A759	P0A759	1	266	Escherichia coli (strain K12)	3.5.99.6	0	0	266	0	Bacteria	Glucosamine-6-phosphate deaminase (EC 3.5.99.6) (GlcN6P deaminase) (GNPDA) (Glucosamine-6-phosphate isomerase)	5	129	All order	Without disorder regions	Rigid
1CDG_A	10	0	0	0.16	0.2728571429	0.38	1CXI_A	2CXG_A	0	0	0	0	0	0	0	0	0	0	0	0	0	0	NA	1	P43379	P43379	1	713	Bacillus circulans	2.4.1.19	1	25	686	3.644	Bacteria	Cyclomaltodextrin glucanotransferase (EC 2.4.1.19) (Cyclodextrin-glycosyltransferase) (CGTase)	7	14	All order	Without disorder regions	Rigid
1CDP_A	6	0	0	0.21	0.746	1.41	1B8C_B	1B8L_A	0	0	0	0	0	0	0	0	0	0	0	0	0	0	NA	3	P02618	P02618	1	108	Cyprinus carpio (Common carp)	NA	0	0	108	0	Eukaryota	Parvalbumin beta	4	5	All order	Without disorder regions	Rigid
1CE6_B	499	0	0	0.06	0.4959368804	3.01	1LDS_A	4NQV_B	0	0	0	0	0	0	0	0	0	0	0	0	0	0	NA	21	P61769	P61769	4	119	Homo sapiens (Human)	NA	0	0	100	0	Eukaryota	Beta-2-microglobulin [Cleaved into: Beta-2-microglobulin form pI 5.3]	2	67079	All order	Without disorder regions	Rigid
1CEF_A	14	0	0	0.11	0.1971428571	0.28	1IKG_A	1SCW_A	0	0	0	0	0	0	0	0	0	0	0	0	0	0	1	1	P15555	P15555	1	406	Streptomyces sp. (strain R61)	3.4.16.4	1	5	349	1.433	Bacteria	D-alanyl-D-alanine carboxypeptidase (DD-carboxypeptidase) (DD-peptidase) (EC 3.4.16.4)	14	91	All order	Without disorder regions	Rigid
1CEI_A	13	0	0	0.17	0.8989855072	1.96	1AYI_A	1UNK_C	0	0	0	0	0	0	0	0	0	0	0	0	0	0	7	3	Q03708	Q03708	1	87	Escherichia coli	NA	1	8	87	9.195	Bacteria	Colicin-E7 immunity protein (ImmE7) (Microcin-E7 immunity protein)	NA	69	All order	Without disorder regions	Rigid
1CEL_A	18	0	0	0.1	0.2193181818	0.36	1CEL_B	2V3I_A	0	0	0	0	0	0	0	0	0	0	0	0	0	0	NA	1	P62694	P62694	1	513	Hypocrea jecorina (Trichoderma reesei)	3.2.1.91	1	31	434	7.143	Eukaryota	Exoglucanase 1 (EC 3.2.1.91) (1,4-beta-cellobiohydrolase) (Exocellobiohydrolase I) (CBHI) (Exoglucanase I)	13	44	All order	Without disorder regions	Rigid
1CEV_A	24	0	0	0.16	0.5619907407	0.95	1CEV_B	2CEV_A	0	0	0	0	0	0	0	0	0	0	0	0	0	0	1	1	P53608	P53608	1	299	Bacillus caldovelox	3.5.3.1	0	2	299	0.669	Bacteria	Arginase (EC 3.5.3.1)	4	216	All order	Without disorder regions	Rigid
1CEX_A	21	0	0	0.05	0.3190625	0.64	3ESA_B	3ESB_A	0	0	0	0	0	0	0	0	0	0	0	0	0	0	NA	1	P00590	P00590	1	230	Fusarium solani subsp. pisi (Nectria haematococca)	3.1.1.74	0	0	214	0	Eukaryota	Cutinase 1 (EC 3.1.1.74) (Cutin hydrolase 1)	8	32	All order	Without disorder regions	Rigid
1CF9_A	48	44	91.6666666667	0.05	0.2152083333	0.49	1GG9_A	1GGF_C	1	1	0	0.9166666667	1	0	6.1666666667	7	0	0.8189464365	0.9296148738	0	6.1666666667	7	NA	1	P21179	P21179	1	753	Escherichia coli (strain K12)	1.11.1.6	1	117	753	15.538	Bacteria	Catalase HPII (EC 1.11.1.6) (Hydroxyperoxidase II)	4	480	Disorder	With disorder regions	P. Disordered
1CFM_A	6	0	0	0.36	0.5844444444	0.97	1CFM_A	1EWH_B	0	0	0	0	0	0	0	0	0	0	0	0	0	0	NA	2	P23577	P23577	1	317	Chlamydomonas reinhardtii (Chlamydomonas smithii)	NA	1	15	251	5.976	Eukaryota	Cytochrome f	1	9	All order	Without disorder regions	Rigid
1CFP_A	25	0	0	0.15	0.5878723404	1.5	3GK4_X	3LLE_A	0	0	0	0	0	0	0	0	0	0	0	0	0	0	NA	3	P02638	P02638	1	92	Bos taurus (Bovine)	NA	0	1	92	1.087	Eukaryota	Protein S100-B (S-100 protein beta chain) (S-100 protein subunit beta) (S100 calcium-binding protein B)	15	188	All order	Without disorder regions	Rigid
1CFW_A	8	0	0	0.13	0.26125	0.34	1DCD_A	1DXG_A	0	0	0	0	0	0	0	0	0	0	0	0	0	0	1	1	P00273	P00273	1	37	Desulfovibrio gigas	NA	0	0	36	0	Bacteria	Desulforedoxin (DX)	1	24	All order	Without disorder regions	Rigid
1CGT_A	5	0	0	0.1	0.18	0.33	1CGU_A	5CGT_A	0	0	0	0	0	0	0	0	0	0	0	0	0	0	1	1	P30920	P30920	1	718	Bacillus circulans	2.4.1.19	1	15	684	2.193	Bacteria	Cyclomaltodextrin glucanotransferase (EC 2.4.1.19) (Cyclodextrin-glycosyltransferase) (CGTase)	6	4	All order	Without disorder regions	Rigid
1CHO_I	6	0	0	0.37	0.6216666667	0.77	1CHO_I	1PPF_I	0	0	0	0	0	0	0	0	0	0	0	0	0	0	1	1	P68390	P68390	1	185	Meleagris gallopavo (Common turkey)	NA	0	0	56	0	Eukaryota	Ovomucoid	NA	6	All order	Without disorder regions	Rigid
1CIW_A	36	0	0	0.14	0.3055902778	0.48	2DVD_B	2PEL_D	0	0	0	0	0	0	0	0	0	0	0	0	0	0	1	1	P02872	P02872	1	273	Arachis hypogaea (Peanut)	NA	1	8	236	3.39	Eukaryota	Galactose-binding lectin (Agglutinin) (PNA)	8	288	All order	Without disorder regions	Rigid
1CJC_A	7	0	0	0.19	0.776	1.2	1E1L_A	1E6E_A	0	0	0	0	0	0	0	0	0	0	0	0	0	0	2	2	P08165	P08165	1	492	Bos taurus (Bovine)	1.18.1.6	1	12	460	2.609	Eukaryota	NADPH:adrenodoxin oxidoreductase, mitochondrial (AR) (Adrenodoxin reductase) (EC 1.18.1.6) (Ferredoxin--NADP(+) reductase) (Ferredoxin reductase)	2	20	All order	Without disorder regions	Rigid
1CJD_A	9	0	0	0.26	0.5792592593	0.98	1HQN_A	1HX6_C	0	0	0	0	0	0	0	0	0	0	0	0	0	0	1	1	P22535	P22535	1	395	Enterobacteria phage PRD1 (Bacteriophage PRD1)	NA	0	0	394	0	Viruses	Major capsid protein P3 (Protein P3)	1	27	All order	Without disorder regions	Rigid
1CJF_A	11	0	0	0.14	0.69125	1.05	1FIK_A	2PBD_P	0	0	0	0	0	0	0	0	0	0	0	0	0	0	2	2	P07737	P07737	1	140	Homo sapiens (Human)	NA	0	0	139	0	Eukaryota	Profilin-1 (Epididymis tissue protein Li 184a) (Profilin I)	2	24	All order	Without disorder regions	Rigid
1CKE_A	9	0	0	0.57	0.9196875	1.33	1KDT_B	2CMK_A	0	0	0	0	0	0	0	0	0	0	0	0	0	0	NA	4	P0A6I0	P0A6I0	1	227	Escherichia coli (strain K12)	2.7.4.25	0	0	227	0	Bacteria	Cytidylate kinase (CK) (EC 2.7.4.25) (Cytidine monophosphate kinase) (CMP kinase) (Protein MssA) (p25)	4	32	All order	Without disorder regions	Rigid
1CL5_A	61	0	0	0	0.6173146623	1.06	1OXL_A	1Y38_B	0	0	0	0	0	0	0	0	0	0	0	0	0	0	3	3	P59071	P59071	8	121	Daboia russelii (Russel's viper) (Vipera russelii)	3.1.1.4	0	0	121	0	Eukaryota	Basic phospholipase A2 VRV-PL-VIIIa (svPLA2) (EC 3.1.1.4) (DPLA2) (P1) (Phosphatidylcholine 2-acylhydrolase) (Phospholipase A2 4) (PLA24)	31	1821	All order	Without disorder regions	Rigid
1CLH_A	5	0	0	0.18	0.67	1.16	1J2A_A	1VAI_A	0	0	0	0	0	0	0	0	0	0	0	0	0	0	2	2	P0AFL3	P0AFL3	1	190	Escherichia coli (strain K12)	5.2.1.8	1	34	166	20.482	Bacteria	Peptidyl-prolyl cis-trans isomerase A (PPIase A) (EC 5.2.1.8) (Cyclophilin A) (Rotamase A)	1	8	All order	Without disorder regions	Rigid
1CM9_A	5	0	0	0.43	0.5025	0.58	2FHT_A	2FJ2_A	0	0	0	0	0	0	0	0	0	0	0	0	0	0	1	1	Q98157	Q98157	1	94	Human herpesvirus 8 type P (isolate GK18) (HHV-8) (Kaposi's sarcoma-associated herpesvirus)	NA	0	0	71	0	Viruses	Viral macrophage inflammatory protein 2 (Viral macrophage inflammatory protein II) (vMIP-II) (vMIP-1B)	NA	4	All order	Without disorder regions	Rigid
1CMA_A	26	0	0	0.16	1.1791666667	2.41	1MJM_A	1MJO_D	0	0	0	0	0	0	0	0	0	0	0	0	0	0	6	6	P0A8U6	P0A8U6	1	105	Escherichia coli (strain K12)	NA	1	13	104	12.5	Bacteria	Met repressor (Met regulon regulatory protein MetJ)	4	192	All order	Without disorder regions	Rigid
1CMK_I	119	0	0	0	0.4810224832	1.79	3E8C_L	4WB6_J	0	0	0	0	0	0	0	0	0	0	0	0	0	0	4	4	P63248	P63248	45	76	Mus musculus (Mouse)	NA	0	0	20	0	Eukaryota	cAMP-dependent protein kinase inhibitor alpha (PKI-alpha) (cAMP-dependent protein kinase inhibitor, muscle/brain isoform)	NA	6983	All order	Without disorder regions	Rigid
1CMS_A	5	0	0	0.32	0.809	1.1	1CMS_A	1CZI_E	0	0	0	0	0	0	0	0	0	0	0	0	0	0	2	2	P00794	P00794	1	381	Bos taurus (Bovine)	3.4.23.4	0	1	323	0.31	Eukaryota	Chymosin (EC 3.4.23.4) (Preprorennin)	1	10	All order	Without disorder regions	Rigid
1CO7_E	24	0	0	0.06	0.2853125	0.64	1J16_A	1J17_T	0	0	0	0	0	0	0	0	0	0	0	0	0	0	4	3	P00763	P00763	1	246	Rattus norvegicus (Rat)	3.4.21.4	0	0	223	0	Eukaryota	Anionic trypsin-2 (EC 3.4.21.4) (Anionic trypsin II) (Pretrypsinogen II) (Serine protease 2)	6	32	All order	Without disorder regions	Rigid
1COM_A	63	0	0	0.09	0.333015873	0.97	1COM_C	1DBF_C	0	0	0	0	0	0	0	0	0	0	0	0	0	0	NA	1	P19080	P19080	1	127	Bacillus subtilis (strain 168)	5.4.99.5	0	2	127	1.575	Bacteria	Chorismate mutase AroH (CM) (EC 5.4.99.5)	5	882	All order	Without disorder regions	Rigid
1COS_A	6	0	0	0.13	0.4555555556	0.81	2JGO_A	3LJM_B	0	0	0	0	0	0	0	0	0	0	0	0	0	0	NA	3	NA	NA	NA	NA	NA	NA	0	0	31	0	NA	NA	1	9	All order	Without disorder regions	Rigid
1COZ_A	6	0	0	0.75	0.8175	0.88	1COZ_A	1N1D_A	0	0	0	0	0	0	0	0	0	0	0	0	0	0	1	1	P27623	P27623	1	129	Bacillus subtilis (strain 168)	2.7.7.39	0	0	129	0	Bacteria	Glycerol-3-phosphate cytidylyltransferase (GCT) (Gro-PCT) (EC 2.7.7.39) (CDP-glycerol pyrophosphorylase) (Teichoic acid biosynthesis protein D)	3	8	All order	Without disorder regions	Rigid
1CP7_A	11	1	9.0909090909	0.05	0.2485454545	0.74	1F2P_A	1TKF_A	0	0	0	0.0909090909	1	0	0.5454545455	6	0	0.1920614597	2.1126760563	0	0.5454545455	6	1	1	P80561	P80561	1	445	Streptomyces griseus subsp. griseus (strain JCM 4626 / NBRC 13350)	3.4.11.24	1	15	284	5.282	Bacteria	Aminopeptidase S (EC 3.4.11.24) (API) (SGAP)	12	55	Disorder	Without disorder regions	Malleable
1CPD_A	23	0	0	0.05	0.2837305699	0.92	1RYC_A	2EUU_A	0	0	0	0	0	0	0	0	0	0	0	0	0	0	1	1	P00431	P00431	1	361	Saccharomyces cerevisiae (strain ATCC 204508 / S288c) (Baker's yeast)	1.11.1.5	1	25	294	8.503	Eukaryota	Cytochrome c peroxidase, mitochondrial (CCP) (EC 1.11.1.5)	19	193	All order	Without disorder regions	Rigid
1CPQ_A	5	0	0	0.3	0.43375	0.58	1NBB_B	1RCP_A	0	0	0	0	0	0	0	0	0	0	0	0	0	0	1	1	P00147	P00147	1	129	Rhodobacter capsulatus (Rhodopseudomonas capsulata)	NA	0	2	129	1.55	Bacteria	Cytochrome c'	1	8	All order	Without disorder regions	Rigid
1CQV_A	7	4	57.1428571429	0.15	0.7333333333	1.24	1I4X_A	1STE_A	0	0	0	0.5714285714	1	0	3.1428571429	7	0	1.3150029886	2.9288702929	0	3.1428571429	7	3	3	P34071	P34071	1	266	Staphylococcus aureus	NA	0	0	239	0	Bacteria	Enterotoxin type C-2 (SEC2)	1	21	Disorder	Without disorder regions	Malleable
1CQX_A	5	0	0	0.45	1.04625	2.53	3OZU_A	3OZV_A	0	0	0	0	0	0	0	0	0	0	0	0	0	0	4	2	P39662	P39662	1	403	Cupriavidus necator (strain ATCC 17699 / H16 / DSM 428 / Stanier 337) (Ralstonia eutropha)	1.14.12.17	1	20	403	4.963	Bacteria	Flavohemoprotein (FHP) (Flavohemoglobin) (Hemoglobin-like protein) (Nitric oxide dioxygenase) (NO oxygenase) (NOD) (EC 1.14.12.17)	5	8	All order	Without disorder regions	Rigid
1CR9_L	31	0	0	0.07	0.4536111111	1.44	4ONF_L	4ONG_L	0	0	0	0	0	0	0	0	0	0	0	0	0	0	NA	11	Q58EU8	Q58EU8	4	239	Mus musculus (Mouse)	NA	0	2	219	0.913	Eukaryota	Igk protein	13	72	All order	Without disorder regions	Rigid
1CRC_A	28	0	0	0.26	0.8956774194	2.06	3NBS_A	3NBT_B	0	0	0	0	0	0	0	0	0	0	0	0	0	0	6	4	P00004	P00004	1	105	Equus caballus (Horse)	NA	1	13	104	12.5	Eukaryota	Cytochrome c	5	155	All order	Without disorder regions	Rigid
1CSB_A	5	0	0	0.2	0.22125	0.25	1CSB_D	1HUC_C	0	0	0	0	0	0	0	0	0	0	0	0	0	0	1	1	P07858	P07858	1	339	Homo sapiens (Human)	3.4.22.1	0	0	47	0	Eukaryota	Cathepsin B (EC 3.4.22.1) (APP secretase) (APPS) (Cathepsin B1) [Cleaved into: Cathepsin B light chain_ Cathepsin B heavy chain]	2	8	All order	Without disorder regions	Rigid
1CSB_B	5	0	0	0.36	0.47625	0.54	1CSB_B	2IPP_B	0	0	0	0	0	0	0	0	0	0	0	0	0	0	1	1	P07858	P07858	1	339	Homo sapiens (Human)	3.4.22.1	0	0	205	0	Eukaryota	Cathepsin B (EC 3.4.22.1) (APP secretase) (APPS) (Cathepsin B1) [Cleaved into: Cathepsin B light chain_ Cathepsin B heavy chain]	1	8	All order	Without disorder regions	Rigid
1CSC_A	6	0	0	0.09	0.1326666667	0.17	3CSC_A	6CTS_A	0	0	0	0	0	0	0	0	0	0	0	0	0	0	1	1	P23007	P23007	1	433	Gallus gallus (Chicken)	2.3.3.1	0	2	433	0.462	Eukaryota	Citrate synthase, mitochondrial (EC 2.3.3.1) (Citrate (Si)-synthase)	6	15	All order	Without disorder regions	Rigid
1CSO_E	29	0	0	0.05	0.2219069767	0.57	2QA9_E	2SGD_E	0	0	0	0	0	0	0	0	0	0	0	0	0	0	1	1	P00777	P00777	1	299	Streptomyces griseus	3.4.21.81	1	7	185	3.784	Bacteria	Streptogrisin-B (EC 3.4.21.81) (Pronase enzyme B) (SGPB) (Serine protease B)	5	215	All order	Without disorder regions	Rigid
1CSP_A	6	0	0	0.09	0.5515384615	0.98	1CSP_A	2ES2_A	0	0	0	0	0	0	0	0	0	0	0	0	0	0	1	1	P32081	P32081	1	67	Bacillus subtilis (strain 168)	NA	0	0	67	0	Bacteria	Cold shock protein CspB (Major cold shock protein)	2	13	All order	Without disorder regions	Rigid
1CVW_H	41	2	4.8780487805	0.07	0.4671097561	2.06	1JBU_H	1KLJ_H	1	1	0	0.0487804878	1	0	0.3170731707	8	0	0.124831957	3.1496062992	0	0.3170731707	8	2	2	P08709	P08709	1	466	Homo sapiens (Human)	3.4.21.21	0	2	254	0.787	Eukaryota	Coagulation factor VII (EC 3.4.21.21) (Proconvertin) (Serum prothrombin conversion accelerator) (SPCA) (Eptacog alfa) [Cleaved into: Factor VII light chain_ Factor VII heavy chain]	39	820	Disorder	With disorder regions	P. Disordered
1CWW_A	5	0	0	0.59	0.6025	0.62	1CY5_A	4RHW_D	0	0	0	0	0	0	0	0	0	0	0	0	0	0	NA	2	O14727	O14727	1	1248	Homo sapiens (Human)	NA	1	5	97	5.155	Eukaryota	Apoptotic protease-activating factor 1 (APAF-1)	1	4	All order	Without disorder regions	Rigid
1CXA_A	5	0	0	0.35	0.5711111111	0.96	1CXA_A	1L9B_C	0	0	0	0	0	0	0	0	0	0	0	0	0	0	1	1	P0C0X8	P0C0X8	1	124	Rhodobacter sphaeroides (Rhodopseudomonas sphaeroides)	NA	0	0	124	0	Bacteria	Cytochrome c2 (Cyt c2)	2	9	All order	Without disorder regions	Rigid
1CY0_A	8	8	100	0.3	0.806875	1.33	1CY0_A	1CY1_A	3	3	2	2.5	3	29	33.25	42	4.8414023372	5.5659700289	7.0116861436	20	23.125	27	NA	3	P06612	P06612	1	865	Escherichia coli (strain K12)	5.99.1.2	1	97	599	16.194	Bacteria	DNA topoisomerase 1 (EC 5.99.1.2) (DNA topoisomerase I) (Omega-protein) (Relaxing enzyme) (Swivelase) (Untwisting enzyme)	4	16	Disorder	With disorder regions	P. Disordered
1CYU_A	9	0	0	0.57	0.8480769231	1.07	1NB5_I	3KSE_D	0	0	0	0	0	0	0	0	0	0	0	0	0	0	2	2	P01040	P01040	1	98	Homo sapiens (Human)	NA	0	3	98	3.061	Eukaryota	Cystatin-A (Cystatin-AS) (Stefin-A) [Cleaved into: Cystatin-A, N-terminally processed]	1	26	All order	Without disorder regions	Rigid
1CZH_A	8	0	0	0.08	0.2292307692	0.33	1CZU_A	1OFV_A	0	0	0	0	0	0	0	0	0	0	0	0	0	0	NA	1	P10340	P10340	1	170	Synechococcus elongatus (strain PCC 7942) (Anacystis nidulans R2)	NA	0	0	169	0	Bacteria	Flavodoxin	1	13	All order	Without disorder regions	Rigid
1CZP_A	6	0	0	0.18	0.4346153846	0.78	1EWY_C	1FXA_B	0	0	0	0	0	0	0	0	0	0	0	0	0	0	1	1	P0A3C8	P0A3C8	3	99	Nostoc sp. (strain ATCC 29151 / PCC 7119) (Anabaena sp.)	NA	0	0	98	0	Bacteria	Ferredoxin-1 (Ferredoxin I)	2	13	All order	Without disorder regions	Rigid
1CZW_A	15	0	0	0.13	0.13	0.13	1CZW_J	1D1I_E	0	0	0	0	0	0	0	0	0	0	0	0	0	0	1	1	P69179	P69179	1	89	Enterobacteria phage H19B (Bacteriophage H19B)	NA	0	0	69	0	Viruses	Shiga-like toxin 1 subunit B (SLT-1 B subunit) (SLT-1b) (SLT-Ib) (Verocytotoxin 1 subunit B) (Verotoxin 1 subunit B)	2	50	All order	Without disorder regions	Rigid
1D0C_A	101	99	98.0198019802	0.11	0.4403949224	0.78	1ED5_B	1NSE_A	1	1	0	1.2574257426	2	0	12.3267326733	23	0	2.8035505772	5.1801801802	0	9.8811881188	13	NA	1	P29473	P29473	1	1205	Bos taurus (Bovine)	1.14.13.39	1	45	444	10.135	Eukaryota	Nitric oxide synthase, endothelial (EC 1.14.13.39) (Constitutive NOS) (cNOS) (EC-NOS) (Endothelial NOS) (eNOS) (NOS type III) (NOSIII)	51	2836	Disorder	With disorder regions	P. Disordered
1D0G_A	9	9	100	0.92	0.9811111111	1.07	1D0G_A	1DU3_L	1	1	1	1	1	10	10	10	5.9523809524	5.9523809524	5.9523809524	10	10	10	3	3	P50591	P50591	1	281	Homo sapiens (Human)	NA	1	19	168	11.31	Eukaryota	Tumor necrosis factor ligand superfamily member 10 (Apo-2 ligand) (Apo-2L) (TNF-related apoptosis-inducing ligand) (Protein TRAIL) (CD antigen CD253)	NA	18	Disorder	With disorder regions	P. Disordered
1D0K_A	7	7	100	0.12	0.35	0.62	1D0M_A	1QDT_A	1	1	1	1	1	8	9.4285714286	10	2.4844720497	2.9281277728	3.1055900621	8	9.4285714286	10	1	1	P41052	P41052	1	361	Escherichia coli (strain K12)	4.2.2.n1	1	20	322	6.211	Bacteria	Membrane-bound lytic murein transglycosylase B (EC 4.2.2.n1) (35 kDa soluble lytic transglycosylase) (Murein hydrolase B) (Slt35)	6	21	Disorder	With disorder regions	P. Disordered
1D0S_A	35	0	0	0.08	0.1427878788	0.63	4KQH_A	4KQI_A	0	0	0	0	0	0	0	0	0	0	0	0	0	0	1	1	Q05603	Q05603	1	356	Salmonella typhimurium (strain LT2 / SGSC1412 / ATCC 700720)	2.4.2.21	0	1	356	0.281	Bacteria	Nicotinate-nucleotide--dimethylbenzimidazole phosphoribosyltransferase (NN:DBI PRT) (EC 2.4.2.21) (N(1)-alpha-phosphoribosyltransferase)	26	330	All order	Without disorder regions	Rigid
1D1Z_A	8	1	12.5	0.54	0.9895238095	1.14	1D1Z_C	1D4T_A	0	0	0	0.125	1	0	0.875	7	0	0.8413461538	6.7307692308	0	0.875	7	3	3	O60880	O60880	1	128	Homo sapiens (Human)	NA	0	0	104	0	Eukaryota	SH2 domain-containing protein 1A (Duncan disease SH2-protein) (Signaling lymphocytic activation molecule-associated protein) (SLAM-associated protein) (T-cell signal transduction molecule SAP)	1	21	Disorder	Without disorder regions	Malleable
1D2I_A	5	1	20	0.07	0.8	1.31	1DFM_A	1ES8_A	0	2	0	0.4	2	0	3	15	0	1.3452914798	6.7264573991	0	1.6	8	2	2	Q45488	Q45488	1	223	Bacillus subtilis	3.1.21.4	0	0	223	0	Bacteria	Type-2 restriction enzyme BglII (R.BglII) (EC 3.1.21.4) (Endonuclease BglII) (Type II restriction enzyme BglII)	3	8	Disorder	With disorder regions	P. Disordered
1D2U_A	45	2	4.4444444444	0.07	0.5930548926	1.14	1ERX_A	4HPA_A	0	0	0	0.0444444444	1	0	0.2222222222	5	0	0.1207729469	2.7173913043	0	0.2222222222	5	NA	2	Q94734	Q94734	1	205	Rhodnius prolixus (Triatomid bug)	1.7.6.1	0	0	184	0	Eukaryota	Nitrophorin-4 (NP4) (EC 1.7.6.1) (Nitrite dismutase)	12	419	Disorder	Without disorder regions	Malleable
1D3V_A	19	0	0	0.08	0.2494285714	0.35	1HQ5_B	1RLA_B	0	0	0	0	0	0	0	0	0	0	0	0	0	0	NA	1	P07824	P07824	1	323	Rattus norvegicus (Rat)	3.5.3.1	1	9	323	2.786	Eukaryota	Arginase-1 (EC 3.5.3.1) (Liver-type arginase) (Type I arginase)	6	70	All order	Without disorder regions	Rigid
1D5N_A	26	0	0	0.06	0.3834868421	0.81	1D5N_A	3K9S_B	0	0	0	0	0	0	0	0	0	0	0	0	0	0	NA	1	P00448	P00448	1	206	Escherichia coli (strain K12)	1.15.1.1	1	6	205	2.927	Bacteria	Superoxide dismutase [Mn] (EC 1.15.1.1) (MnSOD)	5	152	All order	Without disorder regions	Rigid
1D5W_A	7	0	0	0.21	1.010625	1.33	1D5W_C	1DBW_A	0	0	0	0	0	0	0	0	0	0	0	0	0	0	2	2	P10958	P10958	1	204	Rhizobium meliloti (strain 1021) (Ensifer meliloti) (Sinorhizobium meliloti)	NA	0	0	126	0	Bacteria	Transcriptional regulatory protein FixJ	1	16	All order	Without disorder regions	Rigid
1D6A_A	10	0	0	0.18	0.32725	0.55	1PAF_B	1QCJ_B	0	0	0	0	0	0	0	0	0	0	0	0	0	0	1	1	P10297	P10297	1	313	Phytolacca americana (American pokeweed) (Phytolacca decandra)	3.2.2.22	0	0	262	0	Eukaryota	Antiviral protein I (EC 3.2.2.22) (PAP-C) (PAP-I) (Ribosome-inactivating protein) (rRNA N-glycosidase)	3	40	All order	Without disorder regions	Rigid
1D6J_A	10	5	50	0.53	1.09125	1.67	1D6J_B	1M7G_C	1	0	0	0.5	1	0	6.6	26	0	3.1279620853	12.3222748815	0	6.6	26	4	4	Q12657	Q12657	1	211	Penicillium chrysogenum (Penicillium notatum)	2.7.1.25	1	8	211	3.791	Eukaryota	Adenylyl-sulfate kinase (EC 2.7.1.25) (ATP adenosine-5'-phosphosulfate 3'-phosphotransferase) (Adenosine-5'-phosphosulfate kinase) (APS kinase)	4	32	Disorder	With disorder regions	P. Disordered
1D6S_A	6	0	0	0.36	0.64375	1.27	1FCJ_A	1OAS_B	0	0	0	0	0	0	0	0	0	0	0	0	0	0	5	3	P0A1E3	P0A1E3	1	323	Salmonella typhimurium (strain LT2 / SGSC1412 / ATCC 700720)	2.5.1.47	1	23	322	7.143	Bacteria	Cysteine synthase A (CSase A) (EC 2.5.1.47) (O-acetylserine (thiol)-lyase A) (OAS-TL A) (O-acetylserine sulfhydrylase A)	3	8	All order	Without disorder regions	Rigid
1D6U_A	20	0	0	0.1	0.4358888889	0.76	1OAC_A	2WGQ_B	0	0	0	0	0	0	0	0	0	0	0	0	0	0	NA	1	P46883	P46883	1	757	Escherichia coli (strain K12)	1.4.3.21	1	80	727	11.004	Bacteria	Primary amine oxidase (EC 1.4.3.21) (2-phenylethylamine oxidase) (Copper amine oxidase) (Tyramine oxidase)	7	180	All order	Without disorder regions	Rigid
1D7F_A	18	0	0	0.13	0.3220833333	0.67	1V3J_A	1V3L_B	0	0	0	0	0	0	0	0	0	0	0	0	0	0	NA	1	P05618	P05618	1	713	Bacillus sp. (strain 1011)	2.4.1.19	1	28	686	4.082	Bacteria	Cyclomaltodextrin glucanotransferase (EC 2.4.1.19) (Cyclodextrin-glycosyltransferase) (CGTase)	9	24	All order	Without disorder regions	Rigid
1D7L_A	10	0	0	0.06	0.1933333333	0.34	1D7L_A	1IUV_A	0	0	0	0	0	0	0	0	0	0	0	0	0	0	1	1	P20586	P20586	1	394	Pseudomonas aeruginosa (strain ATCC 15692 / PAO1 / 1C / PRS 101 / LMG 12228)	1.14.13.2	0	0	394	0	Bacteria	p-hydroxybenzoate hydroxylase (PHBH) (EC 1.14.13.2) (4-hydroxybenzoate 3-monooxygenase)	5	45	All order	Without disorder regions	Rigid
1D7R_A	9	0	0	0.12	0.2755555556	0.41	1ZC9_A	2DKB_A	0	0	0	0	0	0	0	0	0	0	0	0	0	0	1	1	P16932	P16932	1	433	Burkholderia cepacia (Pseudomonas cepacia)	4.1.1.64	0	0	433	0	Bacteria	2,2-dialkylglycine decarboxylase (DGD) (EC 4.1.1.64)	10	18	All order	Without disorder regions	Rigid
1D7Y_A	10	0	0	0.1	0.5175	0.92	2GQW_A	2YVJ_P	0	0	0	0	0	0	0	0	0	0	0	0	0	0	1	1	Q52437	Q52437	1	408	Pseudomonas sp. (strain KKS102)	NA	1	6	408	1.471	Bacteria	Ferredoxin reductase	5	44	All order	Without disorder regions	Rigid
1D8H_A	6	6	100	0.42	0.4588888889	0.49	1D8H_C	1D8I_C	2	2	2	2	2	13	13	13	4.1800643087	4.1800643087	4.1800643087	8	8	8	1	1	O13297	O13297	1	549	Saccharomyces cerevisiae (strain ATCC 204508 / S288c) (Baker's yeast)	3.1.3.33	1	46	311	14.791	Eukaryota	mRNA-capping enzyme subunit beta (EC 3.1.3.33) (Polynucleotide 5'-triphosphatase) (mRNA 5'-triphosphatase) (TPase)	2	9	Disorder	With disorder regions	P. Disordered
1D8W_A	12	4	33.3333333333	0.2	0.29125	0.45	1D8W_D	1DE5_A	1	0	0	0.3333333333	1	0	4.9166666667	15	0	1.1541471049	3.5211267606	0	4.9166666667	15	1	1	P32170	P32170	1	419	Escherichia coli (strain K12)	5.3.1.14	1	22	426	5.164	Bacteria	L-rhamnose isomerase (EC 5.3.1.14)	4	48	Disorder	With disorder regions	P. Disordered
1D8Y_A	8	0	0	0	0.3064285714	0.44	1KRP_A	1QSL_A	0	0	0	0	0	0	0	0	0	0	0	0	0	0	1	1	P00582	P00582	1	928	Escherichia coli (strain K12)	2.7.7.7	1	34	605	5.62	Bacteria	DNA polymerase I (POL I) (EC 2.7.7.7)	5	28	All order	Without disorder regions	Rigid
1D9E_A	7	6	85.7142857143	0.24	0.708	0.99	1G7V_A	1X8F_A	0	1	0	1.4285714286	2	0	14	20	0	4.9295774648	7.0422535211	0	10.2857142857	12	1	1	P0A715	P0A715	1	284	Escherichia coli (strain K12)	2.5.1.55	0	2	284	0.704	Bacteria	2-dehydro-3-deoxyphosphooctonate aldolase (EC 2.5.1.55) (3-deoxy-D-manno-octulosonic acid 8-phosphate synthase) (KDO-8-phosphate synthase) (KDO 8-P synthase) (KDOPS) (Phospho-2-dehydro-3-deoxyoctonate aldolase)	2	15	Disorder	With disorder regions	P. Disordered
1D9Q_A	8	8	100	0.41	0.54	0.65	1D9Q_B	1DCU_C	1	1	1	1.625	2	9	13.875	18	2.5210084034	3.8865546218	5.0420168067	8	9.375	11	1	1	P46275	P46275	1	407	Pisum sativum (Garden pea)	3.1.3.11	1	19	357	5.322	Eukaryota	Fructose-1,6-bisphosphatase, chloroplastic (FBPase) (EC 3.1.3.11) (D-fructose-1,6-bisphosphate 1-phosphohydrolase)	NA	16	Disorder	With disorder regions	P. Disordered
1DAN_L	22	6	27.2727272727	0.14	0.7921848739	1.86	1DAN_L	1FAK_L	0	1	0	0.2727272727	1	0	6.7272727273	28	0	4.4258373206	18.4210526316	0	6.7272727273	28	7	4	P08709	P08709	1	466	Homo sapiens (Human)	3.4.21.21	0	0	152	0	Eukaryota	Coagulation factor VII (EC 3.4.21.21) (Proconvertin) (Serum prothrombin conversion accelerator) (SPCA) (Eptacog alfa) [Cleaved into: Factor VII light chain_ Factor VII heavy chain]	7	119	Disorder	With disorder regions	P. Disordered
1DAP_A	7	0	0	0.21	1.0644444444	1.94	1DAP_A	1F06_B	0	0	0	0	0	0	0	0	0	0	0	0	0	0	3	3	P04964	P04964	1	320	Corynebacterium glutamicum (strain ATCC 13032 / DSM 20300 / JCM 1318 / LMG 3730 / NCIMB 10025)	1.4.1.16	1	18	320	5.625	Bacteria	Meso-diaminopimelate D-dehydrogenase (DAPDH) (Meso-DAP dehydrogenase) (EC 1.4.1.16)	5	18	All order	Without disorder regions	Rigid
1DBV_O	44	0	0	0.1	0.4	0.85	2GD1_P	3CMC_R	0	0	0	0	0	0	0	0	0	0	0	0	0	0	1	1	P00362	P00362	1	335	Geobacillus stearothermophilus (Bacillus stearothermophilus)	1.2.1.12	0	0	334	0	Bacteria	Glyceraldehyde-3-phosphate dehydrogenase (GAPDH) (EC 1.2.1.12) (NAD-dependent glyceraldehyde-3-phosphate dehydrogenase)	4	112	All order	Without disorder regions	Rigid
1DCE_B	21	1	4.7619047619	0.09	0.4006306306	0.79	1DCE_D	3DSS_B	0	0	0	0.0476190476	1	0	0.2380952381	5	0	0.0721500722	1.5151515152	0	0.2380952381	5	1	1	Q08603	Q08603	1	331	Rattus norvegicus (Rat)	2.5.1.60	0	2	331	0.604	Eukaryota	Geranylgeranyl transferase type-2 subunit beta (EC 2.5.1.60) (Geranylgeranyl transferase type II subunit beta) (GGTase-II-beta) (Rab geranyl-geranyltransferase subunit beta) (Rab GG transferase beta) (Rab GGTase beta) (Rab geranylgeranyltransferase subunit beta) (Type II protein geranyl-geranyltransferase subunit beta)	17	111	Disorder	Without disorder regions	Malleable
1DCH_A	16	0	0	0.15	0.44640625	0.6	1DCO_H	1DCP_G	0	0	0	0	0	0	0	0	0	0	0	0	0	0	NA	1	P61459	P61459	1	104	Rattus norvegicus (Rat)	4.2.1.96	0	0	104	0	Eukaryota	Pterin-4-alpha-carbinolamine dehydratase (PHS) (EC 4.2.1.96) (4-alpha-hydroxy-tetrahydropterin dehydratase) (Dimerization cofactor of hepatocyte nuclear factor 1-alpha) (DCoH) (Dimerization cofactor of HNF1) (Phenylalanine hydroxylase-stimulating protein) (Pterin carbinolamine dehydratase) (PCD)	1	64	All order	Without disorder regions	Rigid
1DD3_C	18	0	0	0.21	0.4322222222	0.83	1ZAW_V	1ZAX_Z	0	0	0	0	0	0	0	0	0	0	0	0	0	0	3	2	P29396	P29396	1	128	Thermotoga maritima (strain ATCC 43589 / MSB8 / DSM 3109 / JCM 10099)	NA	0	0	30	0	Bacteria	50S ribosomal protein L7/L12	NA	108	All order	Without disorder regions	Rigid
1DD6_A	18	0	0	0.15	0.5314285714	0.8	1DD6_A	1JJT_B	0	0	0	0	0	0	0	0	0	0	0	0	0	0	1	1	P52699	Q79MP6	10	246	Serratia marcescens	3.5.2.6	0	0	228	0	Bacteria	Beta-lactamase IMP-1 (EC 3.5.2.6) (BLAIMP) (Beta-lactamase type II) (Penicillinase)	9	84	All order	Without disorder regions	Rigid
1DDR_A	16	0	0	0.14	1.0018103448	1.46	4EIZ_B	4KJJ_A	0	0	0	0	0	0	0	0	0	0	0	0	0	0	2	2	P0ABQ4	P0ABQ4	1	159	Escherichia coli (strain K12)	1.5.1.3	1	8	159	5.031	Bacteria	Dihydrofolate reductase (EC 1.5.1.3)	4	116	All order	Without disorder regions	Rigid
1DDT_A	8	8	100	0.32	1.06	1.69	1F0L_B	1TOX_A	1	2	1	1.25	2	12	14.5	22	2.2429906542	2.7102803738	4.1121495327	12	12.25	13	2	2	P00588	P00588	1	567	Corynephage beta	2.4.2.36	1	51	535	9.533	Viruses	Diphtheria toxin (DT) (NAD(+)--diphthamide ADP-ribosyltransferase) (EC 2.4.2.36) [Cleaved into: Diphtheria toxin fragment A_ Diphtheria toxin fragment B]	2	25	Disorder	With disorder regions	P. Disordered
1DE0_A	20	0	0	0.03	1.2838815789	1.63	1G1M_B	1M34_E	0	0	0	0	0	0	0	0	0	0	0	0	0	0	NA	5	P00459	P00459	1	290	Azotobacter vinelandii	1.18.6.1	0	0	289	0	Bacteria	Nitrogenase iron protein 1 (EC 1.18.6.1) (Nitrogenase Fe protein 1) (Nitrogenase component II) (Nitrogenase reductase)	4	152	All order	Without disorder regions	Rigid
1DEH_A	10	0	0	0.08	0.29675	0.47	1HDX_B	1U3U_A	0	0	0	0	0	0	0	0	0	0	0	0	0	0	NA	1	P00325	P00325	1	375	Homo sapiens (Human)	1.1.1.1	0	1	374	0.267	Eukaryota	Alcohol dehydrogenase 1B (EC 1.1.1.1) (Alcohol dehydrogenase subunit beta)	6	40	All order	Without disorder regions	Rigid
1DEO_A	5	0	0	0.1	0.2544444444	0.34	1K7C_A	1PP4_A	0	0	0	0	0	0	0	0	0	0	0	0	0	0	1	1	Q00017	Q00017	1	250	Aspergillus aculeatus	3.1.1.86	0	1	233	0.429	Eukaryota	Rhamnogalacturonan acetylesterase (RGAE) (EC 3.1.1.86)	NA	9	All order	Without disorder regions	Rigid
1DHN_A	13	0	0	0.05	0.3311111111	0.51	1RRW_A	2NM2_D	0	0	0	0	0	0	0	0	0	0	0	0	0	0	1	1	P56740	P56740	1	121	Staphylococcus aureus	4.1.2.25_5.1.99.-	0	2	121	1.653	Bacteria	Dihydroneopterin aldolase (DHNA) (EC 4.1.2.25) (7,8-dihydroneopterin 2'-epimerase) (7,8-dihydroneopterin aldolase) (7,8-dihydroneopterin epimerase) (EC 5.1.99.-) (Dihydroneopterin epimerase)	9	72	All order	Without disorder regions	Rigid
1DHP_A	20	0	0	0.07	0.2230208333	0.38	1YXD_B	2ATS_A	0	0	0	0	0	0	0	0	0	0	0	0	0	0	NA	1	P0A6L2	P0A6L2	1	292	Escherichia coli (strain K12)	4.3.3.7	0	0	292	0	Bacteria	4-hydroxy-tetrahydrodipicolinate synthase (HTPA synthase) (EC 4.3.3.7)	3	96	All order	Without disorder regions	Rigid
1DHY_A	10	1	10	0.07	0.21	0.29	1EIL_A	1KW6_B	0	0	0	0.1	1	0	0.7	7	0	0.2397260274	2.397260274	0	0.7	7	1	1	P17297	P17297	1	293	Pseudomonas sp. (strain KKS102)	1.13.11.39	0	0	292	0	Bacteria	Biphenyl-2,3-diol 1,2-dioxygenase (EC 1.13.11.39) (2,3-dihydroxybiphenyl dioxygenase) (DHBD) (23OHBP oxygenase)	4	29	Disorder	Without disorder regions	Malleable
1DID_A	32	0	0	0.1	0.2240217391	0.42	1XLC_A	1XLL_B	0	0	0	0	0	0	0	0	0	0	0	0	0	0	NA	1	P12070	P12070	1	395	Arthrobacter sp. (strain NRRL B3728)	5.3.1.5	1	7	394	1.777	Bacteria	Xylose isomerase (EC 5.3.1.5)	10	368	All order	Without disorder regions	Rigid
1DIO_A	16	0	0	0.04	0.3042857143	0.48	1DIO_L	1EGM_A	0	0	0	0	0	0	0	0	0	0	0	0	0	0	1	1	Q59470	Q59470	1	554	Klebsiella oxytoca	4.2.1.28	1	21	554	3.791	Bacteria	Diol dehydrase alpha subunit (EC 4.2.1.28) (Propanediol dehydratase) (Propanediol dehydratase large subunit)	8	112	All order	Without disorder regions	Rigid
1DIO_B	16	16	100	0.05	0.3423214286	0.56	1EGM_E	3AUJ_E	1	1	1	1	1	24	25	26	10.7142857143	11.1607142857	11.6071428571	24	25	26	1	1	Q59471	Q59471	1	224	Klebsiella oxytoca	4.2.1.28	1	51	224	22.768	Bacteria	Diol dehydrase beta subunit (EC 4.2.1.28) (Propanediol dehydratase)	3	112	Disorder	With disorder regions	P. Disordered
1DIO_G	16	16	100	0.05	0.5348214286	0.96	1IWB_M	3AUJ_G	1	1	1	1	1	14	15.8125	16	8.0924855491	9.1401734104	9.2485549133	14	15.8125	16	1	1	Q59472	Q59472	1	173	Klebsiella oxytoca	4.2.1.28	1	14	173	8.092	Bacteria	Diol dehydrase gamma subunit (EC 4.2.1.28) (Propanediol dehydratase) (Propanediol dehydratase small subunit)	NA	112	Disorder	With disorder regions	P. Disordered
1DJA_A	8	0	0	0.21	0.3814285714	0.57	1GHI_A	1GHP_A	0	0	0	0	0	0	0	0	0	0	0	0	0	0	NA	2	P00807	P00807	1	281	Staphylococcus aureus	3.5.2.6	0	1	258	0.388	Bacteria	Beta-lactamase (EC 3.5.2.6) (Penicillinase)	6	7	All order	Without disorder regions	Rigid
1DJG_A	10	10	100	0.25	0.5225	0.71	1DJW_A	1DJX_B	2	2	2	2	2	43	67	91	6.891025641	10.7371794872	14.5833333333	38	42.5	47	NA	1	P10688	P10688	1	756	Rattus norvegicus (Rat)	3.1.4.11	1	37	624	5.929	Eukaryota	1-phosphatidylinositol 4,5-bisphosphate phosphodiesterase delta-1 (EC 3.1.4.11) (Phosphoinositide phospholipase C-delta-1) (Phospholipase C-III) (PLC-III) (Phospholipase C-delta-1) (PLC-delta-1)	4	40	Disorder	With disorder regions	P. Disordered
1DJL_A	6	0	0	0.14	0.7741666667	1.39	1PT9_B	1U31_A	0	0	0	0	0	0	0	0	0	0	0	0	0	0	2	2	Q13423	Q13423	1	1086	Homo sapiens (Human)	1.6.1.2	1	5	207	2.415	Eukaryota	NAD(P) transhydrogenase, mitochondrial (EC 1.6.1.2) (Nicotinamide nucleotide transhydrogenase) (Pyridine nucleotide transhydrogenase)	2	12	All order	Without disorder regions	Rigid
1DJM_A	15	0	0	0.25	1.1295876289	2.23	1EAY_B	1F4V_A	0	0	0	0	0	0	0	0	0	0	0	0	0	0	7	5	P0AE67	P0AE67	1	129	Escherichia coli (strain K12)	NA	0	0	128	0	Bacteria	Chemotaxis protein CheY	5	97	All order	Without disorder regions	Rigid
1DJN_A	6	0	0	0.15	0.2058333333	0.25	1DJN_B	1O94_A	0	0	0	0	0	0	0	0	0	0	0	0	0	0	NA	1	P16099	P16099	1	730	Methylophilus methylotrophus (Bacterium W3A1)	1.5.8.2	1	39	729	5.35	Bacteria	Trimethylamine dehydrogenase (TMADh) (EC 1.5.8.2)	3	12	All order	Without disorder regions	Rigid
1DJR_D	120	0	0	0.1	0.2886587361	0.74	1DJR_F	1HTL_G	0	0	0	0	0	0	0	0	0	0	0	0	0	0	1	1	P32890	P32890	1	124	Escherichia coli	NA	0	0	103	0	Bacteria	Heat-labile enterotoxin B chain (LT-B, porcine) (LTP-B)	12	6725	All order	Without disorder regions	Rigid
1DKL_A	5	0	0	0.14	0.345	0.5	1DKM_A	1DKN_A	0	0	0	0	0	0	0	0	0	0	0	0	0	0	1	1	P07102	P07102	1	432	Escherichia coli (strain K12)	3.1.3.2_3.1.3.26	1	24	410	5.854	Bacteria	Periplasmic AppA protein [Includes: Phosphoanhydride phosphohydrolase (EC 3.1.3.2) (pH 2.5 acid phosphatase) (AP)_ 4-phytase (EC 3.1.3.26)]	3	4	All order	Without disorder regions	Rigid
1DLG_A	26	0	0	0.27	0.8316763006	1.27	1EYN_A	4E7C_A	0	0	0	0	0	0	0	0	0	0	0	0	0	0	7	5	P33038	P33038	1	419	Enterobacter cloacae subsp. cloacae (strain ATCC 13047 / DSM 30054 / NBRC 13535 / NCDC 279-56)	2.5.1.7	1	7	419	1.671	Bacteria	UDP-N-acetylglucosamine 1-carboxyvinyltransferase (EC 2.5.1.7) (Enoylpyruvate transferase) (UDP-N-acetylglucosamine enolpyruvyl transferase) (EPT)	5	173	All order	Without disorder regions	Rigid
1DLM_A	8	0	0	0.14	0.3	0.45	1DLQ_B	1DMH_A	0	0	0	0	0	0	0	0	0	0	0	0	0	0	1	1	P07773	P07773	1	311	Acinetobacter baylyi (strain ATCC 33305 / BD413 / ADP1)	1.13.11.1	1	28	311	9.003	Bacteria	Catechol 1,2-dioxygenase (EC 1.13.11.1) (1,2-CTD)	4	24	All order	Without disorder regions	Rigid
1DMR_A	10	10	100	0.12	0.3111764706	0.53	1E60_C	1E61_A	2	2	1	1.7	2	22	31.4	38	2.6731470231	3.815309842	4.617253949	22	22.9	25	NA	1	Q52675	Q52675	1	823	Rhodobacter capsulatus (Rhodopseudomonas capsulata)	1.7.2.3_1.8.5.3	1	13	823	1.58	Bacteria	Dimethyl sulfoxide/trimethylamine N-oxide reductase (DMSO reductase) (DMSOR) (Me2SO reductase) (TMAOR) (EC 1.7.2.3) (EC 1.8.5.3)	4	17	Disorder	With disorder regions	P. Disordered
1DO6_A	10	0	0	0.16	0.850625	1.55	1DO6_A	1DQI_B	0	0	0	0	0	0	0	0	0	0	0	0	0	0	2	2	P82385	P82385	1	124	Pyrococcus furiosus (strain ATCC 43587 / DSM 3638 / JCM 8422 / Vc1)	1.15.1.2	0	0	124	0	Archaea	Superoxide reductase (SOR) (EC 1.15.1.2)	1	32	All order	Without disorder regions	Rigid
1DOH_A	8	1	12.5	0.19	0.2285	0.3	1DOH_A	1G0N_B	0	1	0	0.125	1	0	2.125	17	0	0.7508833922	6.0070671378	0	2.125	17	1	1	Q12634	Q12634	1	283	Magnaporthe oryzae (strain 70-15 / ATCC MYA-4617 / FGSC 8958) (Rice blast fungus) (Pyricularia oryzae)	1.1.1.252	0	1	283	0.353	Eukaryota	Tetrahydroxynaphthalene reductase (EC 1.1.1.252) (T4HN reductase) (THNR)	4	20	Disorder	With disorder regions	P. Disordered
1DOR_A	14	0	0	0.1	0.1970454545	0.56	1JUB_A	1OVD_B	0	0	0	0	0	0	0	0	0	0	0	0	0	0	NA	2	A2RJT9	A2RJT9	1	311	Lactococcus lactis subsp. cremoris (strain MG1363)	1.3.98.1	0	1	311	0.322	Bacteria	Dihydroorotate dehydrogenase A (fumarate) (DHOD A) (DHODase A) (DHOdehase A) (EC 1.3.98.1)	5	44	All order	Without disorder regions	Rigid
1DP6_A	26	0	0	0.12	0.4708264463	1.21	2VV7_B	2VV8_A	0	0	0	0	0	0	0	0	0	0	0	0	0	0	NA	2	P23222	P23222	1	505	Bradyrhizobium diazoefficiens (strain JCM 10833 / IAM 13628 / NBRC 14792 / USDA 110)	2.7.13.3	1	17	119	14.286	Bacteria	Sensor protein FixL (EC 2.7.13.3)	5	121	All order	Without disorder regions	Rigid
1DPT_A	9	0	0	0.14	0.247037037	0.36	3KAN_C	4Q3F_B	0	0	0	0	0	0	0	0	0	0	0	0	0	0	1	1	P30046	P30046	1	118	Homo sapiens (Human)	4.1.1.84	0	0	117	0	Eukaryota	D-dopachrome decarboxylase (EC 4.1.1.84) (D-dopachrome tautomerase) (Phenylpyruvate tautomerase II)	1	27	All order	Without disorder regions	Rigid
1DQ8_A	84	47	55.9523809524	0	0.4876002358	1.28	2Q6B_C	3CDA_A	0	0	0	0.9285714286	3	0	12.119047619	51	0	2.6150741048	10.9207708779	0	9.2619047619	43	3	3	P04035	P04035	1	888	Homo sapiens (Human)	1.1.1.34	0	0	441	0	Eukaryota	3-hydroxy-3-methylglutaryl-coenzyme A reductase (HMG-CoA reductase) (EC 1.1.1.34)	22	1696	Disorder	Without disorder regions	Malleable
1DQD_L	6	0	0	0.39	0.5891666667	0.77	1WC7_L	1WCB_A	0	0	0	0	0	0	0	0	0	0	0	0	0	0	NA	3	NA	NA	NA	NA	NA	NA	0	2	213	0.939	NA	NA	4	12	All order	Without disorder regions	Rigid
1DQJ_B	6	0	0	0.29	0.7664285714	1.15	1DQQ_B	1NBZ_B	0	0	0	0	0	0	0	0	0	0	0	0	0	0	2	2	NA	NA	NA	NA	NA	NA	0	0	210	0	NA	NA	NA	14	All order	Without disorder regions	Rigid
1DQS_A	6	4	66.6666666667	0.39	1.315	1.96	1DQS_B	1SG6_B	1	1	0	0.8333333333	2	0	6.3333333333	12	0	1.6115351993	3.0534351145	0	5.5	11	2	2	P07547	P07547	1	1583	Emericella nidulans (strain FGSC A4 / ATCC 38163 / CBS 112.46 / NRRL 194 / M139) (Aspergillus nidulans)	4.2.3.4_2.5.1.19_2.7.1.71_4.2.1.10_1.1.1.25	1	13	393	3.308	Eukaryota	Pentafunctional AROM polypeptide [Includes: 3-dehydroquinate synthase (DHQS) (EC 4.2.3.4)_ 3-phosphoshikimate 1-carboxyvinyltransferase (EC 2.5.1.19) (5-enolpyruvylshikimate-3-phosphate synthase) (EPSP synthase) (EPSPS)_ Shikimate kinase (SK) (EC 2.7.1.71)_ 3-dehydroquinate dehydratase (3-dehydroquinase) (EC 4.2.1.10)_ Shikimate dehydrogenase (EC 1.1.1.25)]	4	12	Disorder	With disorder regions	P. Disordered
1DQW_A	22	6	27.2727272727	0.09	0.9045	1.76	1DQW_D	1DQX_C	0	0	0	0.2727272727	1	0	3.2727272727	12	0	1.2257405516	4.4943820225	0	3.2727272727	12	NA	3	P03962	P03962	1	267	Saccharomyces cerevisiae (strain ATCC 204508 / S288c) (Baker's yeast)	4.1.1.23	0	0	267	0	Eukaryota	Orotidine 5'-phosphate decarboxylase (EC 4.1.1.23) (OMP decarboxylase) (OMPDCase) (OMPdecase) (Uridine 5'-monophosphate synthase) (UMP synthase)	2	40	Disorder	Without disorder regions	Malleable
1DR1_A	8	0	0	0.11	0.1896428571	0.27	1DR6_A	1DR7_A	0	0	0	0	0	0	0	0	0	0	0	0	0	0	1	1	P00378	P00378	1	189	Gallus gallus (Chicken)	1.5.1.3	0	0	189	0	Eukaryota	Dihydrofolate reductase (EC 1.5.1.3)	5	28	All order	Without disorder regions	Rigid
1DRE_A	34	0	0	0.1	0.8411732852	1.84	1RA1_A	1RG7_A	0	0	0	0	0	0	0	0	0	0	0	0	0	0	4	4	P0ABQ4	P0ABQ4	1	159	Escherichia coli (strain K12)	1.5.1.3	1	8	159	5.031	Bacteria	Dihydrofolate reductase (EC 1.5.1.3)	18	554	All order	Without disorder regions	Rigid
1DRT_A	5	3	60	0.16	0.238	0.34	1DS0_A	1GVG_A	0	1	0	0.6	1	0	4.6	8	0	1.4197530864	2.4691358025	0	4.6	8	1	1	Q05581	Q05581	1	324	Streptomyces clavuligerus (strain ATCC 27064 / DSM 738 / JCM 4710 / NBRC 13307 / NCIMB 12785 / NRRL 3585 / VKM Ac-602)	1.14.11.21	1	33	324	10.185	Bacteria	Clavaminate synthase 1 (EC 1.14.11.21) (Clavaminic acid synthase 1) (CAS1) (CS1)	7	10	Disorder	With disorder regions	P. Disordered
1DS4_A	5	0	0	0.09	0.1725	0.2	1DS4_A	1DSP_A	0	0	0	0	0	0	0	0	0	0	0	0	0	0	1	1	P00431	P00431	1	361	Saccharomyces cerevisiae (strain ATCC 204508 / S288c) (Baker's yeast)	1.11.1.5	1	25	292	8.562	Eukaryota	Cytochrome c peroxidase, mitochondrial (CCP) (EC 1.11.1.5)	2	4	All order	Without disorder regions	Rigid
1DS7_A	26	0	0	0.16	0.3838157895	0.68	1ICU_D	1OO5_B	0	0	0	0	0	0	0	0	0	0	0	0	0	0	1	1	P38489	P38489	1	217	Escherichia coli (strain K12)	1.-.-.-_1.5.1.34	1	10	217	4.608	Bacteria	Oxygen-insensitive NAD(P)H nitroreductase (EC 1.-.-.-) (Dihydropteridine reductase) (EC 1.5.1.34) (FMN-dependent nitroreductase)	8	304	All order	Without disorder regions	Rigid
1DT3_A	29	0	0	0.08	0.6673076923	1.62	1DTE_B	4EA6_B	0	0	0	0	0	0	0	0	0	0	0	0	0	0	NA	2	O59952	O59952	1	291	Thermomyces lanuginosus (Humicola lanuginosa)	3.1.1.3	0	0	269	0	Eukaryota	Lipase (EC 3.1.1.3) (Triacylglycerol lipase)	4	364	All order	Without disorder regions	Rigid
1DTW_A	10	9	90	0.08	0.2517241379	0.4	1U5B_A	1X80_A	0	1	0	1	2	0	11.8	35	0	2.95	8.75	0	11	27	NA	1	P12694	P12694	1	445	Homo sapiens (Human)	1.2.4.4	1	27	400	6.75	Eukaryota	2-oxoisovalerate dehydrogenase subunit alpha, mitochondrial (EC 1.2.4.4) (Branched-chain alpha-keto acid dehydrogenase E1 component alpha chain) (BCKDE1A) (BCKDH E1-alpha)	8	29	Disorder	With disorder regions	P. Disordered
1DTY_A	6	0	0	0.14	0.25	0.31	1MLZ_A	1QJ5_B	0	0	0	0	0	0	0	0	0	0	0	0	0	0	NA	1	P12995	P12995	1	429	Escherichia coli (strain K12)	2.6.1.62	0	1	429	0.233	Bacteria	Adenosylmethionine-8-amino-7-oxononanoate aminotransferase (EC 2.6.1.62) (7,8-diamino-pelargonic acid aminotransferase) (DAPA AT) (DAPA aminotransferase) (7,8-diaminononanoate synthase) (DANS) (Diaminopelargonic acid synthase)	3	12	All order	Without disorder regions	Rigid
1DUB_A	12	5	41.6666666667	0.18	0.2380555556	0.3	1DUB_D	2DUB_E	0	1	0	0.4166666667	1	0	2.0833333333	5	0	0.7982120051	1.9157088123	0	2.0833333333	5	NA	1	P14604	P14604	1	290	Rattus norvegicus (Rat)	4.2.1.17	0	0	261	0	Eukaryota	Enoyl-CoA hydratase, mitochondrial (EC 4.2.1.17) (Enoyl-CoA hydratase 1) (Short-chain enoyl-CoA hydratase) (SCEH)	2	36	Disorder	With disorder regions	P. Disordered
1DUD_A	10	0	0	0.12	0.3934482759	1.12	1RNJ_A	1SYL_A	0	0	0	0	0	0	0	0	0	0	0	0	0	0	2	2	P06968	P06968	1	151	Escherichia coli (strain K12)	3.6.1.23	0	0	152	0	Bacteria	Deoxyuridine 5'-triphosphate nucleotidohydrolase (dUTPase) (EC 3.6.1.23) (dUTP pyrophosphatase)	7	29	All order	Without disorder regions	Rigid
1DVE_A	22	22	100	0.04	0.3269109948	0.77	1DVE_A	1IX3_A	1	1	1	1	1	11	23.5	25	4.1198501873	8.8113371939	9.3632958801	11	23.5	25	1	1	P06762	P06762	1	289	Rattus norvegicus (Rat)	1.14.99.3	1	23	267	8.614	Eukaryota	Heme oxygenase 1 (HO-1) (EC 1.14.14.18) (HSP32)	9	191	Disorder	With disorder regions	P. Disordered
1DVF_A	8	0	0	0.09	0.22125	0.36	1DVF_A	1VFA_A	0	0	0	0	0	0	0	0	0	0	0	0	0	0	NA	1	P01635	P01635	1	115	Mus musculus (Mouse)	NA	0	0	108	0	Eukaryota	Ig kappa chain V-V region K2 (Fragment)	NA	8	All order	Without disorder regions	Rigid
1DW0_A	12	0	0	0.05	0.3933333333	0.82	1DW1_B	1DW3_A	0	0	0	0	0	0	0	0	0	0	0	0	0	0	1	1	P81238	P81238	1	129	Rhodobacter sphaeroides (strain ATCC 17023 / 2.4.1 / NCIB 8253 / DSM 158)	NA	1	38	112	33.929	Bacteria	Cytochrome c-type protein SHP (Oxygen-binding heme protein) (Sphaeroides heme protein)	3	54	All order	Without disorder regions	Rigid
1DW6_C	8	0	0	0.24	0.5004	0.75	1FEJ_C	3NUO_B	0	0	0	0	0	0	0	0	0	0	0	0	0	0	1	1	P03366	P04587	8	1447	Human immunodeficiency virus type 1 group M subtype B (isolate BH10) (HIV-1)	3.4.23.16_2.7.7.49_2.7.7.7_3.1.26.13_3.1.13.2_2.7.7.-_3.1.-.-	0	0	99	0	Viruses	Gag-Pol polyprotein (Pr160Gag-Pol) [Cleaved into: Matrix protein p17 (MA)_ Capsid protein p24 (CA)_ Spacer peptide 1 (SP1) (p2)_ Nucleocapsid protein p7 (NC)_ Transframe peptide (TF)_ p6-pol (p6*)_ Protease (EC 3.4.23.16) (PR) (Retropepsin)_ Reverse transcriptase/ribonuclease H (EC 2.7.7.49) (EC 2.7.7.7) (EC 3.1.26.13) (Exoribonuclease H) (EC 3.1.13.2) (p66 RT)_ p51 RT_ p15_ Integrase (IN) (EC 2.…	5	25	All order	Without disorder regions	Rigid
1DW9_A	20	0	0	0.07	0.1916	0.33	1DW9_A	1DWK_D	0	0	0	0	0	0	0	0	0	0	0	0	0	0	NA	1	P00816	P00816	1	156	Escherichia coli (strain K12)	4.2.1.104	0	0	156	0	Bacteria	Cyanate hydratase (Cyanase) (EC 4.2.1.104) (Cyanate hydrolase) (Cyanate lyase)	2	100	All order	Without disorder regions	Rigid
1DWO_A	14	0	0	0.12	0.1825	0.26	1DWP_A	1DWQ_B	0	0	0	0	0	0	0	0	0	0	0	0	0	0	NA	1	P52705	P52705	1	258	Manihot esculenta (Cassava) (Jatropha manihot)	4.1.2.47	0	0	262	0	Eukaryota	(S)-hydroxynitrile lyase (EC 4.1.2.47) ((S)-acetone-cyanohydrin lyase) (Oxynitrilase)	3	20	All order	Without disorder regions	Rigid
1DXR_H	14	4	28.5714285714	0.15	0.7217910448	1.05	1PRC_H	2WJM_H	0	1	0	0.2857142857	1	0	3.2857142857	15	0	1.2735326689	5.8139534884	0	3.2857142857	15	3	3	P06008	P06008	1	258	Blastochloris viridis (Rhodopseudomonas viridis)	NA	1	37	258	14.341	Bacteria	Reaction center protein H chain (Photosynthetic reaction center H subunit)	1	67	Disorder	With disorder regions	P. Disordered
1DXT_B	299	1	0.3344481605	0.02	0.5756896736	1.25	1R1Y_B	3ONZ_B	0	1	0	0.0033444816	1	0	0.016722408	5	0	0.0114537041	3.4246575342	0	0.016722408	5	NA	2	P68871	P68871	1	147	Homo sapiens (Human)	NA	0	0	146	0	Eukaryota	Hemoglobin subunit beta (Beta-globin) (Hemoglobin beta chain) [Cleaved into: LVV-hemorphin-7_ Spinorphin]	32	18748	Disorder	With disorder regions	P. Disordered
1DYW_A	5	0	0	0.15	0.28	0.38	1DYW_A	2IGV_A	0	0	0	0	0	0	0	0	0	0	0	0	0	0	1	1	P52011	P52011	1	173	Caenorhabditis elegans	5.2.1.8	1	32	173	18.497	Eukaryota	Peptidyl-prolyl cis-trans isomerase 3 (PPIase 3) (EC 5.2.1.8) (Cyclophilin-3) (Rotamase 3)	5	10	All order	Without disorder regions	Rigid
1DZ3_A	5	0	0	1.96	2.0075	2.12	1DZ3_A	1QMP_B	0	0	0	0	0	0	0	0	0	0	0	0	0	0	2	2	P52934	P52934	1	259	Geobacillus stearothermophilus (Bacillus stearothermophilus)	NA	0	0	130	0	Bacteria	Stage 0 sporulation protein A	NA	4	All order	Without disorder regions	Rigid
1DZJ_A	15	0	0	0.08	0.4246938776	0.73	1DZP_A	1HQP_A	0	0	0	0	0	0	0	0	0	0	0	0	0	0	NA	1	P81245	P81245	1	157	Sus scrofa (Pig)	NA	0	4	157	2.548	Eukaryota	Odorant-binding protein (OBP)	7	98	All order	Without disorder regions	Rigid
1DZO_A	7	0	0	0.03	0.1619047619	0.27	1X6P_A	1X6Z_A	0	0	0	0	0	0	0	0	0	0	0	0	0	0	2	2	P02973	P02973	1	150	Pseudomonas aeruginosa	NA	1	6	123	4.878	Bacteria	Fimbrial protein (Pilin)	NA	21	All order	Without disorder regions	Rigid
1E0V_A	8	0	0	0.08	0.2907407407	0.46	1E0W_A	1OD8_A	0	0	0	0	0	0	0	0	0	0	0	0	0	0	1	1	P26514	P26514	1	477	Streptomyces lividans	3.2.1.8	0	4	313	1.278	Bacteria	Endo-1,4-beta-xylanase A (Xylanase A) (EC 3.2.1.8) (1,4-beta-D-xylan xylanohydrolase A)	5	27	All order	Without disorder regions	Rigid
1E15_A	18	0	0	0.13	0.6557638889	1.17	1UR8_B	1W1Y_A	0	0	0	0	0	0	0	0	0	0	0	0	0	0	NA	2	Q54276	Q54276	3	499	Serratia marcescens	NA	1	9	499	1.804	Bacteria	Chitinase	7	144	All order	Without disorder regions	Rigid
1E1C_A	10	0	0	0.14	1.03075	2.28	2REQ_C	6REQ_A	0	0	0	0	0	0	0	0	0	0	0	0	0	0	NA	2	P11653	P11653	1	728	Propionibacterium freudenreichii subsp. shermanii	5.4.99.2	1	12	727	1.651	Bacteria	Methylmalonyl-CoA mutase large subunit (EC 5.4.99.2) (MCM-alpha)	7	40	All order	Without disorder regions	Rigid
1E1C_B	12	0	0	0.16	0.3335	0.62	1REQ_D	2REQ_D	0	0	0	0	0	0	0	0	0	0	0	0	0	0	1	1	P11652	P11652	1	638	Propionibacterium freudenreichii subsp. shermanii	5.4.99.2	1	21	637	3.297	Bacteria	Methylmalonyl-CoA mutase small subunit (EC 5.4.99.2) (MCB-beta)	7	60	All order	Without disorder regions	Rigid
1E1D_A	5	0	0	0.1	0.212	0.31	1GNT_A	1OA1_A	0	0	0	0	0	0	0	0	0	0	0	0	0	0	1	1	P31101	P31101	1	553	Desulfovibrio vulgaris (strain Hildenborough / ATCC 29579 / NCIMB 8303)	1.7.99.1	0	0	553	0	Bacteria	Hydroxylamine reductase (EC 1.7.99.1) (Hybrid-cluster protein) (HCP) (Prismane protein)	5	10	All order	Without disorder regions	Rigid
1E1E_A	10	0	0	0.16	0.23225	0.32	1E4N_B	1V08_A	0	0	0	0	0	0	0	0	0	0	0	0	0	0	1	1	P49235	P49235	1	566	Zea mays (Maize)	3.2.1.182_3.2.1.21	1	19	512	3.711	Eukaryota	4-hydroxy-7-methoxy-3-oxo-3,4-dihydro-2H-1,4-benzoxazin-2-yl glucoside beta-D-glucosidase 1, chloroplastic (EC 3.2.1.182) (Beta-D-glucoside glucohydrolase) (Beta-glucosidase 1) (ZmGlu1) (EC 3.2.1.21)	4	40	All order	Without disorder regions	Rigid
1E3A_B	20	0	0	0.04	0.22	0.48	1K7D_B	1PNM_B	0	0	0	0	0	0	0	0	0	0	0	0	0	0	NA	1	P06875	P06875	1	846	Escherichia coli	3.5.1.11	1	33	557	5.925	Bacteria	Penicillin G acylase (EC 3.5.1.11) (Penicillin G amidase) (Penicillin G amidohydrolase) [Cleaved into: Penicillin G acylase subunit alpha_ Penicillin G acylase subunit beta]	12	37	All order	Without disorder regions	Rigid
1E3M_A	8	8	100	0.25	1.4816666667	2.68	1OH6_A	1W7A_B	1	2	1	1.875	3	8	20.375	33	1	2.546875	4.125	8	11.625	13	NA	2	P23909	P23909	1	853	Escherichia coli (strain K12)	NA	1	8	800	1	Bacteria	DNA mismatch repair protein MutS	4	24	Disorder	With disorder regions	P. Disordered
1E3S_A	7	0	0	0.36	0.39	0.43	1E3S_C	1E3W_D	0	0	0	0	0	0	0	0	0	0	0	0	0	0	NA	1	O70351	O70351	1	261	Rattus norvegicus (Rat)	1.1.1.35_1.1.1.51_1.1.1.178	0	0	261	0	Eukaryota	3-hydroxyacyl-CoA dehydrogenase type-2 (EC 1.1.1.35) (17-beta-hydroxysteroid dehydrogenase 10) (17-beta-HSD 10) (EC 1.1.1.51) (3-hydroxy-2-methylbutyryl-CoA dehydrogenase) (EC 1.1.1.178) (3-hydroxyacyl-CoA dehydrogenase type II) (Endoplasmic reticulum-associated amyloid beta-peptide-binding protein) (Mitochondrial ribonuclease P protein 2) (Mitochondrial RNase P protein 2) (Type II HADH)	1	12	All order	Without disorder regions	Rigid
1E4K_A	6	0	0	0.31	0.7408333333	1.16	1H3T_B	1H3X_A	0	0	0	0	0	0	0	0	0	0	0	0	0	0	2	2	P01857	P01857	1	330	Homo sapiens (Human)	NA	1	36	223	16.143	Eukaryota	Ig gamma-1 chain C region	4	12	All order	Without disorder regions	Rigid
1E4M_M	17	0	0	0	0.0995714286	0.23	1DWI_M	1DWJ_M	0	0	0	0	0	0	0	0	0	0	0	0	0	0	1	1	P29736	P29736	1	501	Sinapis alba (White mustard) (Brassica hirta)	3.2.1.147	1	9	499	1.804	Eukaryota	Myrosinase MA1 (EC 3.2.1.147) (Sinigrinase) (Thioglucosidase)	12	70	All order	Without disorder regions	Rigid
1E4S_A	6	0	0	0.24	0.415	0.62	1IJU_D	1IJV_A	0	0	0	0	0	0	0	0	0	0	0	0	0	0	NA	2	P60022	P60022	1	68	Homo sapiens (Human)	NA	0	0	36	0	Eukaryota	Beta-defensin 1 (BD-1) (hBD-1) (Defensin, beta 1)	NA	8	All order	Without disorder regions	Rigid
1E5J_A	19	0	0	0.06	0.1742647059	0.69	1QHZ_A	2V38_A	0	0	0	0	0	0	0	0	0	0	0	0	0	0	1	1	O85465	O85465	1	400	Bacillus agaradhaerens (Bacillus agaradherans)	3.2.1.4	1	14	305	4.59	Bacteria	Endoglucanase 5A (EC 3.2.1.4) (Alkaline cellulase) (Endo-1,4-beta-glucanase 5A)	15	68	All order	Without disorder regions	Rigid
1E5L_A	11	0	0	0.98	2.1353846154	2.42	1E5L_A	1E5Q_H	0	0	0	0	0	0	0	0	0	0	0	0	0	0	3	3	Q9P4R4	Q9P4R4	1	450	Magnaporthe oryzae (strain 70-15 / ATCC MYA-4617 / FGSC 8958) (Rice blast fungus) (Pyricularia oryzae)	1.5.1.10	0	3	450	0.667	Eukaryota	Saccharopine dehydrogenase [NADP(+), L-glutamate-forming] (EC 1.5.1.10) (Saccharopine reductase)	2	26	All order	Without disorder regions	Rigid
1E5O_E	56	1	1.7857142857	0.06	0.4518961039	0.95	1GVX_A	3Q6Y_A	0	3	0	0.0535714286	3	0	0.4464285714	25	0	0.1352813853	7.5757575758	0	0.1607142857	9	1	1	P11838	P11838	1	419	Cryphonectria parasitica (Chesnut blight fungus) (Endothia parasitica)	3.4.23.22	0	0	329	0	Eukaryota	Endothiapepsin (EC 3.4.23.22) (Aspartate protease)	40	1540	Disorder	With disorder regions	P. Disordered
1E68_A	8	0	0	0.06	0.329375	0.58	1O82_D	1O83_C	0	0	0	0	0	0	0	0	0	0	0	0	0	0	NA	1	Q47765	Q47765	1	105	Enterococcus faecalis (Streptococcus faecalis)	NA	0	0	70	0	Bacteria	AS-48 protein (AS-48A) (BacA) (Enterocin proprotein) (Peptide antibiotic AS-48)	2	16	All order	Without disorder regions	Rigid
1E79_H	5	3	60	0.3	0.848	2.47	1H8E_H	2JDI_H	1	4	0	1.8	4	0	21	41	0	14.3835616438	28.0821917808	0	11.4	23	2	2	P05630	P05630	1	168	Bos taurus (Bovine)	NA	0	0	146	0	Eukaryota	ATP synthase subunit delta, mitochondrial (F-ATPase delta subunit)	1	10	Disorder	With disorder regions	P. Disordered
1E8M_A	6	0	0	0.17	0.2786666667	0.39	1E8M_A	1H2Z_A	0	0	0	0	0	0	0	0	0	0	0	0	0	0	1	1	P23687	P23687	1	710	Sus scrofa (Pig)	3.4.21.26	1	6	710	0.845	Eukaryota	Prolyl endopeptidase (PE) (EC 3.4.21.26) (Post-proline cleaving enzyme)	3	15	All order	Without disorder regions	Rigid
1E8T_A	8	0	0	0.21	0.7870833333	1.06	1E8T_B	1USR_B	0	0	0	0	0	0	0	0	0	0	0	0	0	0	2	2	Q9Q2W5	Q9Q2W5	2	577	Newcastle disease virus (strain Kansas) (NDV)	3.2.1.18	0	0	454	0	Viruses	Hemagglutinin-neuraminidase (EC 3.2.1.18)	4	24	All order	Without disorder regions	Rigid
1E8Y_A	7	6	85.7142857143	0.42	0.7761904762	1.07	1E8Y_A	2CHX_A	6	0	0	5.7142857143	8	0	94.1428571429	115	0	9.7456373854	11.9047619048	0	29	35	2	2	P48736	P48736	1	1102	Homo sapiens (Human)	2.7.1.153_2.7.11.1	1	40	966	4.141	Eukaryota	Phosphatidylinositol 4,5-bisphosphate 3-kinase catalytic subunit gamma isoform (PI3-kinase subunit gamma) (PI3K-gamma) (PI3Kgamma) (PtdIns-3-kinase subunit gamma) (EC 2.7.1.153) (Phosphatidylinositol 4,5-bisphosphate 3-kinase 110 kDa catalytic subunit gamma) (PtdIns-3-kinase subunit p110-gamma) (p110gamma) (Phosphoinositide-3-kinase catalytic gamma polypeptide) (Serine/threonine protein kinase PI…	6	21	Disorder	With disorder regions	P. Disordered
1E9N_A	12	6	50	0.14	0.4917391304	0.99	1E9N_A	3U8U_A	0	1	0	0.5833333333	2	0	12	29	0	3.7735849057	9.1194968553	0	11.5	23	NA	2	P27695	P27695	1	318	Homo sapiens (Human)	3.1.-.-_4.2.99.18	1	52	318	16.352	Eukaryota	DNA-(apurinic or apyrimidinic site) lyase (EC 3.1.-.-) (EC 4.2.99.18) (APEX nuclease) (APEN) (Apurinic-apyrimidinic endonuclease 1) (AP endonuclease 1) (APE-1) (REF-1) (Redox factor-1) [Cleaved into: DNA-(apurinic or apyrimidinic site) lyase, mitochondrial]	2	23	Disorder	With disorder regions	P. Disordered
1E9O_A	40	0	0	0.05	0.3198230088	0.84	1Q0E_B	2SOD_O	0	0	0	0	0	0	0	0	0	0	0	0	0	0	NA	1	P00442	P00442	1	152	Bos taurus (Bovine)	1.15.1.1	1	45	152	29.605	Eukaryota	Superoxide dismutase [Cu-Zn] (EC 1.15.1.1)	8	452	All order	Without disorder regions	Rigid
1E9R_A	18	18	100	0.47	0.5265277778	0.59	1E9R_G	1E9S_D	1	1	1	1	1	7	10.5	14	1.6018306636	2.4027459954	3.2036613272	7	10.5	14	1	1	Q04230	Q04230	1	507	Escherichia coli	NA	1	57	437	13.043	Bacteria	TrwB (TrwB protein)	NA	72	Disorder	With disorder regions	P. Disordered
1E9X_A	11	8	72.7272727273	0.16	0.749	1.63	2VKU_A	2W0B_A	0	1	0	1.1818181818	2	0	12.1818181818	25	0	2.6773226773	5.4945054945	0	9.7272727273	20	NA	2	P9WPP9	P9WPP9	1	451	Mycobacterium tuberculosis (strain ATCC 25618 / H37Rv)	1.14.13.70	1	28	455	6.154	Bacteria	Lanosterol 14-alpha demethylase (EC 1.14.13.70) (CYPLI) (Cytochrome P450 51) (Cytochrome P450-14DM) (Cytochrome P450-LIA1) (Sterol 14-alpha demethylase)	10	30	Disorder	With disorder regions	P. Disordered
1EA7_A	5	0	0	0.07	0.15875	0.21	2IXT_A	3D43_B	0	0	0	0	0	0	0	0	0	0	0	0	0	0	1	1	Q9S3L6	Q9S3L6	1	431	Lysinibacillus sphaericus (Bacillus sphaericus)	NA	0	3	310	0.968	Bacteria	Putative 36kDa protease	1	8	All order	Without disorder regions	Rigid
1EAN_A	5	0	0	0.08	0.64875	1.1	1EAO_B	1EAQ_A	0	0	0	0	0	0	0	0	0	0	0	0	0	0	2	2	Q03347	Q03347	1	451	Mus musculus (Mouse)	NA	0	2	140	1.429	Eukaryota	Runt-related transcription factor 1 (Acute myeloid leukemia 1 protein) (Core-binding factor subunit alpha-2) (CBF-alpha-2) (Oncogene AML-1) (Polyomavirus enhancer-binding protein 2 alpha B subunit) (PEA2-alpha B) (PEBP2-alpha B) (SL3-3 enhancer factor 1 alpha B subunit) (SL3/AKV core-binding factor alpha B subunit)	1	8	All order	Without disorder regions	Rigid
1EAW_A	20	0	0	0.05	0.2528846154	0.59	3BN9_A	3NPS_A	0	0	0	0	0	0	0	0	0	0	0	0	0	0	1	1	Q9Y5Y6	Q9Y5Y6	1	855	Homo sapiens (Human)	3.4.21.109	1	5	241	2.075	Eukaryota	Suppressor of tumorigenicity 14 protein (EC 3.4.21.109) (Matriptase) (Membrane-type serine protease 1) (MT-SP1) (Prostamin) (Serine protease 14) (Serine protease TADG-15) (Tumor-associated differentially-expressed gene 15 protein)	12	52	All order	Without disorder regions	Rigid
1EC5_A	9	0	0	0.24	0.5488888889	0.75	1JM0_E	1JMB_C	0	0	0	0	0	0	0	0	0	0	0	0	0	0	NA	2	NA	NA	NA	NA	NA	NA	0	0	50	0	NA	NA	2	18	All order	Without disorder regions	Rigid
1EC7_A	18	3	16.6666666667	0.12	0.2490625	0.41	1EC7_D	4GYP_A	1	0	0	0.1666666667	1	0	2.1666666667	14	0	0.485799701	3.1390134529	0	2.1666666667	14	NA	1	P0AES2	P0AES2	1	446	Escherichia coli (strain K12)	4.2.1.40	0	3	446	0.673	Bacteria	Glucarate dehydratase (GDH) (GlucD) (EC 4.2.1.40)	4	128	Disorder	With disorder regions	P. Disordered
1ECB_A	10	0	0	0.1	0.89	1.53	1ECC_B	1ECJ_A	0	0	0	0	0	0	0	0	0	0	0	0	0	0	2	2	P0AG16	P0AG16	1	505	Escherichia coli (strain K12)	2.4.2.14	0	3	504	0.595	Bacteria	Amidophosphoribosyltransferase (ATase) (EC 2.4.2.14) (Glutamine phosphoribosylpyrophosphate amidotransferase) (GPATase)	5	36	All order	Without disorder regions	Rigid
1EE1_A	14	5	35.7142857143	0.17	0.3680952381	0.53	1FYD_B	1KQP_A	1	0	0	0.5	2	0	8.1428571429	26	0	3.0047443332	9.594095941	0	7.4285714286	21	1	1	P08164	P08164	1	272	Bacillus subtilis (strain 168)	6.3.1.5	1	25	271	9.225	Bacteria	NH(3)-dependent NAD(+) synthetase (EC 6.3.1.5) (General stress protein 38) (GSP38) (Spore outgrowth factor B) (Sporulation protein OutB)	8	84	Disorder	With disorder regions	P. Disordered
1EG9_A	25	0	0	0.04	0.1569023569	0.31	1NDO_A	1O7H_A	0	0	0	0	0	0	0	0	0	0	0	0	0	0	1	1	P0A110	P0A110	3	449	Pseudomonas putida (Arthrobacter siderocapsulatus)	1.14.12.12	1	23	449	5.122	Bacteria	Naphthalene 1,2-dioxygenase subunit alpha (EC 1.14.12.12) (Naphthalene 1,2-dioxygenase ISP alpha)	19	297	All order	Without disorder regions	Rigid
1EG9_B	28	0	0	0.04	0.26688	0.59	1O7N_B	4HM0_B	0	0	0	0	0	0	0	0	0	0	0	0	0	0	1	1	P0A112	P0A112	3	194	Pseudomonas putida (Arthrobacter siderocapsulatus)	1.14.12.12	0	0	194	0	Bacteria	Naphthalene 1,2-dioxygenase subunit beta (EC 1.14.12.12) (Naphthalene 1,2-dioxygenase ISP beta)	NA	375	All order	Without disorder regions	Rigid
1EHK_B	6	0	0	0.14	0.3326666667	0.54	1EHK_B	3S8G_B	0	0	0	0	0	0	0	0	0	0	0	0	0	0	1	1	Q5SJ80	P98052	3	168	Thermus thermophilus (strain HB8 / ATCC 27634 / DSM 579)	1.9.3.1	1	6	168	3.571	Bacteria	Cytochrome c oxidase subunit 2 (EC 1.9.3.1) (Cytochrome c ba(3) subunit II) (Cytochrome c oxidase polypeptide II) (Cytochrome cba3 subunit 2)	2	15	All order	Without disorder regions	Rigid
1EIX_A	6	2	33.3333333333	1.19	1.2725	1.36	1EIX_D	1L2U_B	0	1	0	0.3333333333	1	0	3	9	0	1.2244897959	3.6734693878	0	3	9	2	2	P08244	P08244	1	245	Escherichia coli (strain K12)	4.1.1.23	1	17	245	6.939	Bacteria	Orotidine 5'-phosphate decarboxylase (EC 4.1.1.23) (OMP decarboxylase) (OMPDCase) (OMPdecase)	1	8	Disorder	With disorder regions	P. Disordered
1EJ1_A	9	1	11.1111111111	0.44	0.8267857143	1.62	1EJ4_A	1EJH_C	0	0	0	0.1111111111	1	0	0.5555555556	5	0	0.2923976608	2.6315789474	0	0.5555555556	5	3	3	P63073	P63073	1	217	Mus musculus (Mouse)	NA	0	0	190	0	Eukaryota	Eukaryotic translation initiation factor 4E (eIF-4E) (eIF4E) (mRNA cap-binding protein) (eIF-4F 25 kDa subunit)	3	28	Disorder	Without disorder regions	Malleable
1EJ3_A	6	0	0	0.15	0.6341666667	1.21	1EJ3_A	1UHI_B	0	0	0	0	0	0	0	0	0	0	0	0	0	0	2	2	P02592	P02592	1	196	Aequorea victoria (Jellyfish)	NA	0	0	191	0	Eukaryota	Aequorin-2	3	12	All order	Without disorder regions	Rigid
1EJR_C	19	4	21.0526315789	0.03	0.2853125	0.87	1EF2_A	4EPE_C	0	0	0	0.2105263158	1	0	3.6315789474	30	0	0.6412281194	5.3003533569	0	3.6315789474	30	1	1	P18314	P18314	1	567	Enterobacter aerogenes (Aerobacter aerogenes)	3.5.1.5	0	3	566	0.53	Bacteria	Urease subunit alpha (EC 3.5.1.5) (Urea amidohydrolase subunit alpha)	5	32	Disorder	Without disorder regions	Malleable
1EK4_A	68	0	0	0.07	0.280700431	0.58	2BUI_A	2VB7_C	0	0	0	0	0	0	0	0	0	0	0	0	0	0	1	1	P0A953	P0A953	1	406	Escherichia coli (strain K12)	2.3.1.41	0	1	406	0.246	Bacteria	3-oxoacyl-[acyl-carrier-protein] synthase 1 (EC 2.3.1.41) (3-oxoacyl-[acyl-carrier-protein] synthase I) (Beta-ketoacyl-ACP synthase I) (KAS I)	7	928	All order	Without disorder regions	Rigid
1EK5_A	11	0	0	0.08	0.4353846154	1.94	1EK5_A	1EK6_B	0	0	0	0	0	0	0	0	0	0	0	0	0	0	NA	3	Q14376	Q14376	1	348	Homo sapiens (Human)	5.1.3.2_5.1.3.7	0	0	348	0	Eukaryota	UDP-glucose 4-epimerase (EC 5.1.3.2) (Galactowaldenase) (UDP-N-acetylgalactosamine 4-epimerase) (UDP-GalNAc 4-epimerase) (UDP-N-acetylglucosamine 4-epimerase) (UDP-GlcNAc 4-epimerase) (EC 5.1.3.7) (UDP-galactose 4-epimerase)	6	26	All order	Without disorder regions	Rigid
1EKF_A	18	4	22.2222222222	0.19	0.6647727273	1.02	1EKF_A	1KT8_B	0	0	0	0.2222222222	1	0	1.6111111111	12	0	0.4414003044	3.2876712329	0	1.6111111111	12	NA	2	O15382	O15382	1	392	Homo sapiens (Human)	2.6.1.42	1	10	365	2.74	Eukaryota	Branched-chain-amino-acid aminotransferase, mitochondrial (BCAT(m)) (EC 2.6.1.42) (Placental protein 18) (PP18)	6	88	Disorder	Without disorder regions	Malleable
1EKX_A	65	2	3.0769230769	0	1.0950098328	1.83	3CSU_A	4KGV_A	2	0	0	0.0615384615	2	0	0.6769230769	22	0	0.2183622829	7.0967741935	0	0.5230769231	17	23	8	P0A786	P0A786	3	311	Escherichia coli (strain K12)	2.1.3.2	1	6	310	1.935	Bacteria	Aspartate carbamoyltransferase catalytic chain (EC 2.1.3.2) (Aspartate transcarbamylase) (ATCase)	9	2034	Disorder	With disorder regions	P. Disordered
1EL0_A	8	0	0	0.3	1.346875	2.34	4OIJ_D	4OIK_B	0	0	0	0	0	0	0	0	0	0	0	0	0	0	2	2	P22362	P22362	4	96	Homo sapiens (Human)	NA	0	0	74	0	Eukaryota	C-C motif chemokine 1 (Small-inducible cytokine A1) (T lymphocyte-secreted protein I-309)	NA	16	All order	Without disorder regions	Rigid
1EL4_A	10	1	10	0.09	1.03	2.48	4MRX_A	4MRY_A	0	0	0	0.1	1	0	0.5	5	0	0.2564102564	2.5641025641	0	0.5	5	NA	5	Q27709	Q27709	1	195	Obelia longissima (Black sea hydrozoan) (Laomedea longissima)	NA	0	0	195	0	Eukaryota	Obelin (OBL)	3	7	Disorder	Without disorder regions	Malleable
1ELQ_A	8	0	0	0.11	0.18375	0.28	1ELQ_A	1ELU_B	0	0	0	0	0	0	0	0	0	0	0	0	0	0	1	1	Q9ZHG9	Q9ZHG9	1	393	Synechocystis sp. (strain PCC 6714) (Aphanocapsa sp. (strain PCC 6714))	NA	0	0	390	0	Bacteria	L-cysteine/cystine lyase C-DES	5	8	All order	Without disorder regions	Rigid
1EMC_A	6	0	0	0.29	0.33	0.37	1EMC_D	1EML_A	0	0	0	0	0	0	0	0	0	0	0	0	0	0	1	1	P42212	P42212	1	238	Aequorea victoria (Jellyfish)	NA	1	30	237	12.658	Eukaryota	Green fluorescent protein	NA	9	All order	Without disorder regions	Rigid
1EMD_A	18	2	11.1111111111	0.11	0.8793939394	1.47	1IB6_C	1IE3_D	0	0	0	0.1111111111	1	0	0.6666666667	7	0	0.2136752137	2.2435897436	0	0.6666666667	7	2	2	P61889	P61889	1	312	Escherichia coli (strain K12)	1.1.1.37	0	0	312	0	Bacteria	Malate dehydrogenase (EC 1.1.1.37)	4	33	Disorder	Without disorder regions	Malleable
1ENX_A	25	0	0	0.04	0.4793495935	0.86	1XYO_A	4HKW_A	0	0	0	0	0	0	0	0	0	0	0	0	0	0	1	1	P36217	P36217	4	222	Hypocrea jecorina (Trichoderma reesei)	3.2.1.8	0	0	190	0	Eukaryota	Endo-1,4-beta-xylanase 2 (Xylanase 2) (EC 3.2.1.8) (1,4-beta-D-xylan xylanohydrolase 2)	8	246	All order	Without disorder regions	Rigid
1EO2_A	15	0	0	0.09	0.2640983607	0.53	1EO2_A	2BUW_A	0	0	0	0	0	0	0	0	0	0	0	0	0	0	1	1	P20371	P20371	1	209	Acinetobacter baylyi (strain ATCC 33305 / BD413 / ADP1)	1.13.11.3	1	12	209	5.742	Bacteria	Protocatechuate 3,4-dioxygenase alpha chain (EC 1.13.11.3) (3,4-PCD)	3	61	All order	Without disorder regions	Rigid
1EO2_B	16	0	0	0.07	0.1745833333	0.28	1EOC_B	2BUX_B	0	0	0	0	0	0	0	0	0	0	0	0	0	0	1	1	P20372	P20372	1	241	Acinetobacter baylyi (strain ATCC 33305 / BD413 / ADP1)	1.13.11.3	0	0	241	0	Bacteria	Protocatechuate 3,4-dioxygenase beta chain (EC 1.13.11.3) (3,4-PCD)	6	72	All order	Without disorder regions	Rigid
1EO3_A	50	23	46	0.19	0.6121944444	1.91	1EOO_B	1RVE_A	0	0	0	0.74	4	0	4.36	27	0	1.7854800937	11.0655737705	0	2.8	8	NA	4	P04390	P04390	1	245	Escherichia coli	3.1.21.4	1	6	245	2.449	Bacteria	Type-2 restriction enzyme EcoRV (R.EcoRV) (EC 3.1.21.4) (Endonuclease EcoRV) (Type II restriction enzyme EcoRV)	5	360	Disorder	Without disorder regions	Malleable
1EP5_A	6	0	0	0.43	0.64	1.06	1EP5_B	1EP6_A	0	0	0	0	0	0	0	0	0	0	0	0	0	0	2	2	P05674	P05674	1	1254	Venezuelan equine encephalitis virus (strain TC-83) (VEEV)	3.4.21.90	1	5	157	3.185	Viruses	Structural polyprotein (p130) [Cleaved into: Capsid protein (EC 3.4.21.90) (Coat protein) (C)_ p62 (E3/E2)_ E3 protein (Spike glycoprotein E3)_ E2 envelope glycoprotein (Spike glycoprotein E2)_ 6K protein_ E1 envelope glycoprotein (Spike glycoprotein E1)]	NA	9	All order	Without disorder regions	Rigid
1EPS_A	15	0	0	0.08	0.228	0.51	1X8T_A	2AAY_A	0	0	0	0	0	0	0	0	0	0	0	0	0	0	NA	1	P0A6D3	P0A6D3	1	427	Escherichia coli (strain K12)	2.5.1.19	0	0	427	0	Bacteria	3-phosphoshikimate 1-carboxyvinyltransferase (EC 2.5.1.19) (5-enolpyruvylshikimate-3-phosphate synthase) (EPSP synthase) (EPSPS)	9	25	All order	Without disorder regions	Rigid
1EPW_A	11	1	9.0909090909	0.12	0.354	0.69	1G9D_A	1S0F_A	0	1	0	0.0909090909	1	0	0.6363636364	7	0	0.0493305144	0.5426356589	0	0.6363636364	7	1	1	P10844	P10844	1	1291	Clostridium botulinum	3.4.24.69	0	0	1290	0	Bacteria	Botulinum neurotoxin type B (BoNT/B) (EC 3.4.24.69) (Bontoxilysin-B) [Cleaved into: Botulinum neurotoxin B light chain_ Botulinum neurotoxin B heavy chain]	4	55	Disorder	With disorder regions	P. Disordered
1EQY_A	35	35	100	0.18	0.8288888889	1.42	2Q0R_A	3U9Z_A	1	1	1	1.0285714286	2	6	11.8571428571	37	1.5915119363	3.1552318066	9.8143236074	6	11.6571428571	37	NA	6	P68135	P68135	4	377	Oryctolagus cuniculus (Rabbit)	NA	1	14	375	3.733	Eukaryota	Actin, alpha skeletal muscle (Alpha-actin-1)	15	234	Disorder	With disorder regions	P. Disordered
1EQZ_A	8	0	0	0.13	0.6120833333	0.9	1EQZ_A	2ARO_E	0	0	0	0	0	0	0	0	0	0	0	0	0	0	1	1	P02263	P02263	1	129	Gallus gallus (Chicken)	NA	0	4	129	3.101	Eukaryota	Histone H2A-IV	3	24	All order	Without disorder regions	Rigid
1EQZ_B	8	6	75	0.14	0.80375	1.44	1EQZ_B	2ARO_F	0	1	0	0.75	1	0	9.75	13	0	7.7380952381	10.3174603175	0	9.75	13	3	3	P0C1H5	P0C1H5	2	126	Gallus gallus (Chicken)	NA	1	13	126	10.317	Eukaryota	Histone H2B 7 (H2B VII)	1	24	Disorder	With disorder regions	P. Disordered
1ERB_A	9	0	0	0.15	0.4275	0.8	1KT3_A	1KT7_A	0	0	0	0	0	0	0	0	0	0	0	0	0	0	1	1	P18902	P18902	1	183	Bos taurus (Bovine)	NA	0	1	183	0.546	Eukaryota	Retinol-binding protein 4 (Plasma retinol-binding protein) (PRBP) (RBP)	5	36	All order	Without disorder regions	Rigid
1ERM_A	7	0	0	0.13	0.332	0.46	1ERM_A	1S0W_B	0	0	0	0	0	0	0	0	0	0	0	0	0	0	1	1	P62593	P62593	1	286	Escherichia coli	3.5.2.6	1	16	263	6.084	Bacteria	Beta-lactamase TEM (EC 3.5.2.6) (IRT-4) (Penicillinase) (TEM-1) (TEM-16/CAZ-7) (TEM-2) (TEM-24/CAZ-6) (TEM-3) (TEM-4) (TEM-5) (TEM-6) (TEM-8/CAZ-2)	4	20	All order	Without disorder regions	Rigid
1ES7_A	10	0	0	0.43	0.740625	1.31	2GOO_D	2H62_B	0	0	0	0	0	0	0	0	0	0	0	0	0	0	4	3	P12643	P12643	1	396	Homo sapiens (Human)	NA	0	0	114	0	Eukaryota	Bone morphogenetic protein 2 (BMP-2) (Bone morphogenetic protein 2A) (BMP-2A)	NA	16	All order	Without disorder regions	Rigid
1ETP_A	10	0	0	0.14	0.538125	0.8	1M6Z_C	1M70_A	0	0	0	0	0	0	0	0	0	0	0	0	0	0	1	1	Q52369	Q52369	1	210	Pseudomonas stutzeri (Pseudomonas perfectomarina)	NA	1	22	190	11.579	Bacteria	Cytochrome c4	2	32	All order	Without disorder regions	Rigid
1ETY_A	6	2	33.3333333333	0.29	0.6233333333	1.83	1ETY_B	3FIS_B	0	1	0	0.3333333333	1	0	1.6666666667	5	0	1.7006802721	5.1020408163	0	1.6666666667	5	2	2	P0A6R3	P0A6R3	1	98	Escherichia coli (strain K12)	NA	0	1	98	1.02	Bacteria	DNA-binding protein Fis (Factor-for-inversion stimulation protein) (Hin recombinational enhancer-binding protein)	NA	12	Disorder	With disorder regions	P. Disordered
1EUH_A	8	0	0	0.35	0.36625	0.39	1EUH_A	1QI6_D	0	0	0	0	0	0	0	0	0	0	0	0	0	0	NA	1	Q59931	Q59931	1	475	Streptococcus mutans serotype c (strain ATCC 700610 / UA159)	1.2.1.9	0	0	475	0	Bacteria	NADP-dependent glyceraldehyde-3-phosphate dehydrogenase (EC 1.2.1.9) (Glyceraldehyde-3-phosphate dehydrogenase [NADP(+)]) (Non-phosphorylating glyceraldehyde 3-phosphate dehydrogenase) (Triosephosphate dehydrogenase)	1	16	All order	Without disorder regions	Rigid
1EUI_C	22	0	0	0.39	0.8722093023	1.26	1UGI_E	2UGI_A	0	0	0	0	0	0	0	0	0	0	0	0	0	0	3	4	P14739	P14739	1	84	Bacillus phage PBS2 (Bacteriophage PBS2)	NA	1	5	84	5.952	Viruses	Uracil-DNA glycosylase inhibitor	NA	172	All order	Without disorder regions	Rigid
1EUO_A	14	0	0	0.11	0.656	1.09	1T68_X	2AL0_X	0	0	0	0	0	0	0	0	0	0	0	0	0	0	3	3	Q26241	Q26241	1	202	Rhodnius prolixus (Triatomid bug)	NA	0	0	180	0	Eukaryota	Nitrophorin-2 (NP2) (Prolixin-S)	4	40	All order	Without disorder regions	Rigid
1EVY_A	7	0	0	0.21	0.7955	1.39	1N1E_B	1N1G_A	0	0	0	0	0	0	0	0	0	0	0	0	0	0	2	2	P90551	P90551	1	366	Leishmania mexicana	1.1.1.8	0	0	366	0	Eukaryota	Glycerol-3-phosphate dehydrogenase [NAD(+)], glycosomal (EC 1.1.1.8)	4	20	All order	Without disorder regions	Rigid
1EW2_A	7	0	0	0.11	0.1976190476	0.31	2GLQ_A	3MK2_A	0	0	0	0	0	0	0	0	0	0	0	0	0	0	1	1	P05187	P05187	1	535	Homo sapiens (Human)	3.1.3.1	1	51	484	10.537	Eukaryota	Alkaline phosphatase, placental type (EC 3.1.3.1) (Alkaline phosphatase Regan isozyme) (Placental alkaline phosphatase 1) (PLAP-1)	8	21	All order	Without disorder regions	Rigid
1EW6_A	36	0	0	0.02	0.4054575163	0.89	3DR9_A	4GZG_B	0	0	0	0	0	0	0	0	0	0	0	0	0	0	1	1	Q9NAV8	Q9NAV8	1	138	Amphitrite ornata	NA	0	0	137	0	Eukaryota	Dehaloperoxidase A	9	612	All order	Without disorder regions	Rigid
1EWN_A	6	5	83.3333333333	0.4	0.682	0.91	3QI5_A	3UBY_B	1	3	0	1.3333333333	3	0	10.3333333333	30	0	4.7184170472	13.698630137	0	6.1666666667	11	2	2	P29372	P29372	1	298	Homo sapiens (Human)	3.2.2.21	1	15	219	6.849	Eukaryota	DNA-3-methyladenine glycosylase (EC 3.2.2.21) (3-alkyladenine DNA glycosylase) (3-methyladenine DNA glycosidase) (ADPG) (N-methylpurine-DNA glycosylase)	1	5	Disorder	With disorder regions	P. Disordered
1EY0_A	7	0	0	0.15	0.5057142857	0.76	1EYD_A	1STG_A	0	0	0	0	0	0	0	0	0	0	0	0	0	0	1	1	P00644	P00644	1	231	Staphylococcus aureus	3.1.31.1	1	15	149	10.067	Bacteria	Thermonuclease (TNase) (EC 3.1.31.1) (Micrococcal nuclease) (Staphylococcal nuclease) [Cleaved into: Nuclease B_ Nuclease A]	3	21	All order	Without disorder regions	Rigid
1EYP_A	10	1	10	0.15	0.367	0.55	1EYQ_B	1FM8_A	0	0	0	0.1	1	0	0.6	6	0	0.2702702703	2.7027027027	0	0.6	6	NA	1	P28012	P28012	1	222	Medicago sativa (Alfalfa)	5.5.1.6	0	0	222	0	Eukaryota	Chalcone--flavonone isomerase 1 (Chalcone isomerase 1) (EC 5.5.1.6)	4	40	Disorder	Without disorder regions	Malleable
1EYT_A	6	0	0	0.06	0.1713333333	0.32	1EYT_A	1IUA_A	0	0	0	0	0	0	0	0	0	0	0	0	0	0	1	1	P80176	P80176	1	83	Thermochromatium tepidum (Chromatium tepidum)	NA	1	10	83	12.048	Bacteria	High-potential iron-sulfur protein (HiPIP)	1	15	All order	Without disorder regions	Rigid
1EYY_A	8	0	0	0.12	0.165	0.21	1EYY_D	1EZ0_D	0	0	0	0	0	0	0	0	0	0	0	0	0	0	1	1	Q56694	Q56694	1	510	Vibrio harveyi (Beneckea harveyi)	1.2.1.4	1	23	510	4.51	Bacteria	NADP-dependent fatty aldehyde dehydrogenase (EC 1.2.1.4)	1	16	All order	Without disorder regions	Rigid
1EYZ_A	14	5	35.7142857143	0.12	0.4886363636	0.78	1KJI_A	1KJQ_B	0	0	0	0.3571428571	1	0	2	7	0	0.5115089514	1.7902813299	0	2	7	1	1	P33221	P33221	1	392	Escherichia coli (strain K12)	2.1.2.-	1	7	391	1.79	Bacteria	Phosphoribosylglycinamide formyltransferase 2 (GART 2) (EC 2.1.2.-) (5'-phosphoribosylglycinamide transformylase 2) (Formate-dependent GAR transformylase) (GAR transformylase 2)	7	44	Disorder	Without disorder regions	Malleable
1EZV_B	8	0	0	0.1	0.5369230769	0.75	1P84_B	3CX5_B	0	0	0	0	0	0	0	0	0	0	0	0	0	0	1	1	P07257	P07257	1	368	Saccharomyces cerevisiae (strain ATCC 204508 / S288c) (Baker's yeast)	NA	0	0	352	0	Eukaryota	Cytochrome b-c1 complex subunit 2, mitochondrial (Complex III subunit 2) (Core protein II) (Ubiquinol-cytochrome-c reductase complex core protein 2)	NA	26	All order	Without disorder regions	Rigid
1EZV_C	8	0	0	0.03	0.148	0.24	1EZV_C	1P84_C	0	0	0	0	0	0	0	0	0	0	0	0	0	0	1	1	P00163	P00163	1	385	Saccharomyces cerevisiae (strain ATCC 204508 / S288c) (Baker's yeast)	NA	0	0	385	0	Eukaryota	Cytochrome b (Complex III subunit 3) (Complex III subunit CYTB) (Complex III subunit III) (Cytochrome b-c1 complex subunit 3) (Cytochrome b-c1 complex subunit CYTB) (Ubiquinol-cytochrome-c reductase complex cytochrome b subunit)	8	10	All order	Without disorder regions	Rigid
1EZV_E	8	0	0	0.04	0.4042307692	0.75	1P84_E	3CX5_P	0	0	0	0	0	0	0	0	0	0	0	0	0	0	1	1	P08067	P08067	1	215	Saccharomyces cerevisiae (strain ATCC 204508 / S288c) (Baker's yeast)	1.10.2.2	1	15	185	8.108	Eukaryota	Cytochrome b-c1 complex subunit Rieske, mitochondrial (EC 1.10.2.2) (Complex III subunit 5) (Rieske iron-sulfur protein) (RISP) (Ubiquinol-cytochrome c reductase iron-sulfur subunit)	3	26	All order	Without disorder regions	Rigid
1EZV_X	8	0	0	0.06	0.3015384615	0.4	3CX5_U	3CXH_U	0	0	0	0	0	0	0	0	0	0	0	0	0	0	1	1	P18531	P18531	4	116	Mus musculus (Mouse)	NA	0	0	127	0	Eukaryota	Ig heavy chain V region 3-6 (Ig heavy chain V region M315)	NA	26	All order	Without disorder regions	Rigid
1EZV_Y	8	0	0	0.06	0.4311538462	0.61	3CX5_V	3CXH_V	0	0	0	0	0	0	0	0	0	0	0	0	0	0	1	1	P01647	P01647	5	108	Mus musculus (Mouse)	NA	0	0	107	0	Eukaryota	Ig kappa chain V-V region HP 124E1	NA	26	All order	Without disorder regions	Rigid
1F18_A	9	0	0	0.11	0.2776666667	0.41	1JCV_A	1SDY_B	0	0	0	0	0	0	0	0	0	0	0	0	0	0	1	1	P00445	P00445	1	154	Saccharomyces cerevisiae (strain ATCC 204508 / S288c) (Baker's yeast)	1.15.1.1	1	41	153	26.797	Eukaryota	Superoxide dismutase [Cu-Zn] (EC 1.15.1.1)	4	30	All order	Without disorder regions	Rigid
1F1R_A	6	0	0	0.17	0.24	0.31	1F1U_B	1F1V_A	0	0	0	0	0	0	0	0	0	0	0	0	0	0	1	1	Q44048	Q44048	1	343	Arthrobacter globiformis	NA	1	8	323	2.477	Bacteria	3,4-dihydroxyphenylacetate 2,3-dioxygenase	2	12	All order	Without disorder regions	Rigid
1F38_A	14	0	0	0.18	0.45171875	0.61	1F38_C	1L3I_F	0	0	0	0	0	0	0	0	0	0	0	0	0	0	1	1	O26249	O26249	1	192	Methanothermobacter thermautotrophicus (strain ATCC 29096 / DSM 1053 / JCM 10044 / NBRC 100330 / Delta H) (Methanobacterium thermoautotrophicum)	2.1.1.196	0	3	192	1.563	Archaea	Probable cobalt-precorrin-6B C(15)-methyltransferase (decarboxylating) (EC 2.1.1.196)	1	64	All order	Without disorder regions	Rigid
1F47_B	5	0	0	0.46	0.68375	1.02	1F47_B	1S1S_B	0	0	0	0	0	0	0	0	0	0	0	0	0	0	NA	2	P77173	P77173	1	328	Escherichia coli (strain K12)	NA	0	0	144	0	Bacteria	Cell division protein ZipA (FtsZ interacting protein A)	3	8	All order	Without disorder regions	Rigid
1F4J_A	14	0	0	0.14	0.2220833333	0.3	1DGB_B	1DGH_C	0	0	0	0	0	0	0	0	0	0	0	0	0	0	1	1	P04040	P04040	1	527	Homo sapiens (Human)	1.11.1.6	1	40	498	8.032	Eukaryota	Catalase (EC 1.11.1.6)	3	24	All order	Without disorder regions	Rigid
1F4M_A	8	0	0	0.58	0.8566666667	1.14	1F4M_A	1F4N_A	0	0	0	0	0	0	0	0	0	0	0	0	0	0	2	2	P03051	P03051	1	63	Escherichia coli	NA	0	0	63	0	Bacteria	Regulatory protein rop (RNA one modulator) (ROM)	1	12	All order	Without disorder regions	Rigid
1F4O_A	7	0	0	0.42	0.6416666667	0.89	1K94_B	1K95_A	0	0	0	0	0	0	0	0	0	0	0	0	0	0	2	2	P28676	P28676	1	217	Homo sapiens (Human)	NA	0	0	165	0	Eukaryota	Grancalcin	1	6	All order	Without disorder regions	Rigid
1F4T_A	9	2	22.2222222222	0.35	1.0603125	1.65	1F4T_B	1IO7_A	0	0	0	0.2222222222	1	0	2.1111111111	12	0	0.5736714976	3.2608695652	0	2.1111111111	12	NA	2	Q55080	Q55080	1	368	Sulfolobus acidocaldarius (strain ATCC 33909 / DSM 639 / JCM 8929 / NBRC 15157 / NCIMB 11770)	1.14.-.-_1.11.1.7	0	4	368	1.087	Archaea	Cytochrome P450 119 (EC 1.14.-.-) (Peroxidase) (EC 1.11.1.7)	5	32	Disorder	Without disorder regions	Malleable
1F5F_A	7	0	0	0.33	0.5436363636	0.95	1KDK_A	1KDM_A	0	0	0	0	0	0	0	0	0	0	0	0	0	0	NA	2	P04278	P04278	1	402	Homo sapiens (Human)	NA	0	0	177	0	Eukaryota	Sex hormone-binding globulin (SHBG) (Sex steroid-binding protein) (SBP) (Testis-specific androgen-binding protein) (ABP) (Testosterone-estradiol-binding globulin) (TeBG) (Testosterone-estrogen-binding globulin)	8	11	All order	Without disorder regions	Rigid
1F5R_I	5	0	0	0.11	0.152	0.19	3TGI_I	3TGJ_I	0	0	0	0	0	0	0	0	0	0	0	0	0	0	1	1	P00974	P00974	1	100	Bos taurus (Bovine)	NA	0	0	65	0	Eukaryota	Pancreatic trypsin inhibitor (Aprotinin) (Basic protease inhibitor) (BPI) (BPTI)	NA	10	All order	Without disorder regions	Rigid
1F5S_A	12	1	8.3333333333	0.13	0.4207142857	1.31	1L7O_B	1L7P_B	0	0	0	0.0833333333	1	0	0.6666666667	8	0	0.3159557662	3.7914691943	0	0.6666666667	8	2	2	Q58989	Q58989	1	211	Methanocaldococcus jannaschii (strain ATCC 43067 / DSM 2661 / JAL-1 / JCM 10045 / NBRC 100440) (Methanococcus jannaschii)	3.1.3.3	0	0	211	0	Archaea	Phosphoserine phosphatase (PSP) (PSPase) (EC 3.1.3.3) (O-phosphoserine phosphohydrolase)	6	28	Disorder	Without disorder regions	Malleable
1F5Z_A	18	6	33.3333333333	0.15	0.4106060606	0.78	1F73_C	1F74_C	1	0	0	0.3333333333	1	0	2	8	0	0.6825938567	2.7303754266	0	2	8	1	1	P44539	P44539	1	293	Haemophilus influenzae (strain ATCC 51907 / DSM 11121 / KW20 / Rd)	4.1.3.3	0	0	293	0	Bacteria	N-acetylneuraminate lyase (NAL) (Neu5Ac lyase) (EC 4.1.3.3) (N-acetylneuraminate pyruvate-lyase) (N-acetylneuraminic acid aldolase) (Sialate lyase) (Sialic acid aldolase) (Sialic acid lyase)	4	132	Disorder	With disorder regions	P. Disordered
1F61_A	6	0	0	1.13	1.5425	1.67	1F61_B	1F8M_B	0	0	0	0	0	0	0	0	0	0	0	0	0	0	NA	2	P9WKK6	P9WKK6	1	428	Mycobacterium tuberculosis (strain CDC 1551 / Oshkosh)	4.1.3.1_4.1.3.30	1	8	429	1.865	Bacteria	Isocitrate lyase 1 (ICL1) (EC 4.1.3.1) (Isocitrase) (Isocitratase) (Methylisocitrate lyase) (MICA) (EC 4.1.3.30)	2	8	All order	Without disorder regions	Rigid
1F66_D	32	28	87.5	0.05	0.4113315217	1.18	1KX5_H	3UT9_H	0	1	0	0.875	1	0	8.0625	11	0	6.4586065574	8.8	0	8.0625	11	4	3	P02281	P02281	1	126	Xenopus laevis (African clawed frog)	NA	1	12	125	9.6	Eukaryota	Histone H2B 1.1 (H2B1.1)	6	368	Disorder	With disorder regions	P. Disordered
1F6R_A	18	0	0	0.38	0.6510185185	1.04	1F6R_F	1F6S_E	0	0	0	0	0	0	0	0	0	0	0	0	0	0	2	2	P00711	P00711	1	142	Bos taurus (Bovine)	NA	0	0	123	0	Eukaryota	Alpha-lactalbumin (Lactose synthase B protein) (allergen Bos d 4)	1	108	All order	Without disorder regions	Rigid
1F7A_A	14	0	0	0.16	0.4672619048	0.93	1TSU_A	2FNS_B	0	0	0	0	0	0	0	0	0	0	0	0	0	0	2	2	P03369	P03369	1	1437	Human immunodeficiency virus type 1 group M subtype B (isolate ARV2/SF2) (HIV-1)	3.4.23.16_2.7.7.49_2.7.7.7_3.1.26.13_3.1.13.2_2.7.7.-_3.1.-.-	0	0	99	0	Viruses	Gag-Pol polyprotein (Pr160Gag-Pol) [Cleaved into: Matrix protein p17 (MA)_ Capsid protein p24 (CA)_ Spacer peptide 1 (SP1) (p2)_ Nucleocapsid protein p7 (NC)_ Transframe peptide (TF)_ p6-pol (p6*)_ Protease (EC 3.4.23.16) (PR) (Retropepsin)_ Reverse transcriptase/ribonuclease H (EC 2.7.7.49) (EC 2.7.7.7) (EC 3.1.26.13) (Exoribonuclease H) (EC 3.1.13.2) (p66 RT)_ p51 RT_ p15_ Integrase (IN) (EC 2.…	1	84	All order	Without disorder regions	Rigid
1F7D_A	16	0	0	0.1	0.6846296296	1.27	1F7D_A	1F7O_A	0	0	0	0	0	0	0	0	0	0	0	0	0	0	NA	2	P16088	P16088	1	1124	Feline immunodeficiency virus (isolate Petaluma) (FIV)	3.4.23.-_2.7.7.49_3.1.26.13_3.1.13.2_3.6.1.23_2.7.7.-_3.1.-.-	0	0	136	0	Viruses	Pol polyprotein [Cleaved into: Protease (Retropepsin) (EC 3.4.23.-)_ Reverse transcriptase/ribonuclease H (RT) (EC 2.7.7.49) (EC 3.1.26.13) (Exoribonuclease H) (EC 3.1.13.2)_ Deoxyuridine 5'-triphosphate nucleotidohydrolase (dUTPase) (EC 3.6.1.23)_ Integrase (IN) (EC 2.7.7.-) (EC 3.1.-.-)]	3	108	All order	Without disorder regions	Rigid
1F8G_A	16	13	81.25	0.3	0.8708653846	1.76	1HZZ_B	1U28_A	1	0	0	0.8125	1	0	15.1875	26	0	3.955078125	6.7708333333	0	15.1875	26	NA	3	Q2RSB2	Q2RSB2	1	384	Rhodospirillum rubrum (strain ATCC 11170 / ATH 1.1.1 / DSM 467 / LMG 4362 / NCIB 8255 / S1)	1.6.1.2	0	2	384	0.521	Bacteria	NAD(P) transhydrogenase subunit alpha part 1 (EC 1.6.1.2) (Nicotinamide nucleotide transhydrogenase subunit alpha 1) (Proton-translocating transhydrogenase component 1) (Pyridine nucleotide transhydrogenase subunit alpha 1) (dI)	3	104	Disorder	With disorder regions	P. Disordered
1F8Q_A	6	0	0	0.19	0.34	0.55	1F8Q_A	1MRH_A	0	0	0	0	0	0	0	0	0	0	0	0	0	0	NA	1	P16094	P16094	1	286	Momordica charantia (Bitter gourd) (Balsam pear)	3.2.2.22	0	0	263	0	Eukaryota	Ribosome-inactivating protein momordin I (EC 3.2.2.22) (Alpha-momorcharin) (Alpha-MMC) (rRNA N-glycosidase)	3	6	All order	Without disorder regions	Rigid
1F8R_A	12	0	0	0.2	0.214375	0.25	1F8R_B	1F8S_G	0	0	0	0	0	0	0	0	0	0	0	0	0	0	1	1	P81382	P81382	1	516	Calloselasma rhodostoma (Malayan pit viper) (Agkistrodon rhodostoma)	1.4.3.2	0	0	498	0	Eukaryota	L-amino-acid oxidase (LAAO) (LAO) (EC 1.4.3.2)	4	32	All order	Without disorder regions	Rigid
1F8U_A	12	6	50	0.15	0.3011666667	0.43	4EY6_B	4M0E_A	0	1	0	0.5	1	0	2.9166666667	6	0	0.5381303813	1.1070110701	0	2.9166666667	6	1	1	P22303	P22303	1	614	Homo sapiens (Human)	3.1.1.7	1	34	542	6.273	Eukaryota	Acetylcholinesterase (AChE) (EC 3.1.1.7)	6	60	Disorder	With disorder regions	P. Disordered
1F9D_A	8	0	0	0.09	0.12	0.15	1F9O_A	1G9G_A	0	0	0	0	0	0	0	0	0	0	0	0	0	0	1	1	P37698	P37698	1	722	Clostridium cellulolyticum (strain ATCC 35319 / DSM 5812 / JCM 6584 / H10)	3.2.1.4	1	68	629	10.811	Bacteria	Endoglucanase F (EC 3.2.1.4) (Cellulase F) (EGCCF) (Endo-1,4-beta-glucanase F)	9	13	All order	Without disorder regions	Rigid
1F9F_A	6	4	66.6666666667	0.64	0.82125	1.12	1F9F_A	1JJ4_B	1	0	0	0.6666666667	1	0	3.5	6	0	4.2168674699	7.2289156627	0	3.5	6	2	2	P06790	P06790	1	365	Human papillomavirus type 18	NA	0	0	83	0	Viruses	Regulatory protein E2	1	8	Disorder	With disorder regions	P. Disordered
1F9Q_A	8	0	0	0.65	0.994375	1.6	1F9Q_A	1RHP_A	0	0	0	0	0	0	0	0	0	0	0	0	0	0	4	4	P02776	P02776	1	101	Homo sapiens (Human)	NA	0	0	70	0	Eukaryota	Platelet factor 4 (PF-4) (C-X-C motif chemokine 4) (Iroplact) (Oncostatin-A) [Cleaved into: Platelet factor 4, short form]	NA	16	All order	Without disorder regions	Rigid
1F9Z_A	10	0	0	0.1	0.36575	0.61	1F9Z_A	1FA7_B	0	0	0	0	0	0	0	0	0	0	0	0	0	0	1	1	P0AC81	P0AC81	1	135	Escherichia coli (strain K12)	4.4.1.5	0	1	135	0.741	Bacteria	Lactoylglutathione lyase (EC 4.4.1.5) (Aldoketomutase) (Glyoxalase I) (Glx I) (Ketone-aldehyde mutase) (Methylglyoxalase) (S-D-lactoylglutathione methylglyoxal lyase)	2	40	All order	Without disorder regions	Rigid
1FBM_A	20	0	0	0.12	0.7335333333	1.34	3V2P_C	3V2Q_E	0	0	0	0	0	0	0	0	0	0	0	0	0	0	6	2	Q9R0G6	Q9R0G6	1	755	Mus musculus (Mouse)	NA	0	0	45	0	Eukaryota	Cartilage oligomeric matrix protein (COMP)	1	150	All order	Without disorder regions	Rigid
1FCM_A	6	2	33.3333333333	0.2	0.4916666667	0.84	1FCN_B	1O07_A	0	0	0	0.3333333333	1	0	2	6	0	0.5586592179	1.6759776536	0	2	6	1	1	P00811	P00811	1	377	Escherichia coli (strain K12)	3.5.2.6	0	0	358	0	Bacteria	Beta-lactamase (EC 3.5.2.6) (Cephalosporinase)	3	12	Disorder	Without disorder regions	Malleable
1FD3_A	20	0	0	0.23	0.60359375	0.95	1FD3_B	1FD4_H	0	0	0	0	0	0	0	0	0	0	0	0	0	0	2	2	O15263	O15263	1	64	Homo sapiens (Human)	NA	0	0	41	0	Eukaryota	Beta-defensin 4A (Beta-defensin 2) (BD-2) (hBD-2) (Defensin, beta 2) (Skin-antimicrobial peptide 1) (SAP1)	NA	64	All order	Without disorder regions	Rigid
1FDP_A	9	0	0	0.31	0.6860606061	1.08	1DFP_A	1DSU_A	0	0	0	0	0	0	0	0	0	0	0	0	0	0	5	4	P00746	P00746	1	253	Homo sapiens (Human)	3.4.21.46	1	8	228	3.509	Eukaryota	Complement factor D (EC 3.4.21.46) (Adipsin) (C3 convertase activator) (Properdin factor D)	4	33	All order	Without disorder regions	Rigid
1FE0_A	12	0	0	0.07	0.3082352941	0.51	1FEE_A	3IWL_A	0	0	0	0	0	0	0	0	0	0	0	0	0	0	1	1	O00244	O00244	1	68	Homo sapiens (Human)	NA	0	0	68	0	Eukaryota	Copper transport protein ATOX1 (Metal transport protein ATX1)	7	34	All order	Without disorder regions	Rigid
1FEA_A	8	0	0	0.28	0.4345	0.62	1FEA_D	1FEC_B	0	0	0	0	0	0	0	0	0	0	0	0	0	0	NA	1	P39040	P39040	1	491	Crithidia fasciculata	1.8.1.12	1	16	490	3.265	Eukaryota	Trypanothione reductase (TR) (EC 1.8.1.12) (N(1),N(8)-bis(glutathionyl)spermidine reductase)	1	20	All order	Without disorder regions	Rigid
1FFF_C	8	0	0	0.1	0.3872	0.69	1FFF_C	2QCI_B	0	0	0	0	0	0	0	0	0	0	0	0	0	0	1	1	P04587	P04587	3	1447	Human immunodeficiency virus type 1 group M subtype B (isolate BH5) (HIV-1)	3.4.23.16_2.7.7.49_2.7.7.7_3.1.26.13_3.1.13.2_2.7.7.-_3.1.-.-	0	0	99	0	Viruses	Gag-Pol polyprotein (Pr160Gag-Pol) [Cleaved into: Matrix protein p17 (MA)_ Capsid protein p24 (CA)_ Spacer peptide 1 (SP1) (p2)_ Nucleocapsid protein p7 (NC)_ Transframe peptide (TF)_ p6-pol (p6*)_ Protease (EC 3.4.23.16) (PR) (Retropepsin)_ Reverse transcriptase/ribonuclease H (EC 2.7.7.49) (EC 2.7.7.7) (EC 3.1.26.13) (Exoribonuclease H) (EC 3.1.13.2) (p66 RT)_ p51 RT_ p15_ Integrase (IN) (EC 2.…	5	25	All order	Without disorder regions	Rigid
1FFK_C	14	0	0	0.02	0.1325373134	0.19	1VQ7_C	1VQ9_C	0	0	0	0	0	0	0	0	0	0	0	0	0	0	1	1	P12735	P12735	1	246	Haloarcula marismortui (strain ATCC 43049 / DSM 3752 / JCM 8966 / VKM B-1809) (Halobacterium marismortui)	NA	1	69	246	28.049	Archaea	50S ribosomal protein L4 (Hl6) (Hmal4)	1	67	All order	Without disorder regions	Rigid
1FFK_G	15	0	0	0.02	0.1785714286	0.35	1FFK_G	4V9F_J	0	0	0	0	0	0	0	0	0	0	0	0	0	0	1	1	P29198	P29198	1	145	Haloarcula marismortui (strain ATCC 43049 / DSM 3752 / JCM 8966 / VKM B-1809) (Halobacterium marismortui)	NA	0	0	145	0	Archaea	50S ribosomal protein L13 (Hmal13)	1	105	All order	Without disorder regions	Rigid
1FFK_H	15	0	0	0.07	0.1993442623	0.65	1FFK_H	4V9F_K	0	0	0	0	0	0	0	0	0	0	0	0	0	0	1	1	P22450	P22450	1	132	Haloarcula marismortui (strain ATCC 43049 / DSM 3752 / JCM 8966 / VKM B-1809) (Halobacterium marismortui)	NA	1	21	132	15.909	Archaea	50S ribosomal protein L14 (Hl27) (Hmal14)	1	61	All order	Without disorder regions	Rigid
1FFK_T	15	0	0	0.02	0.1915238095	0.31	1FFK_T	1VQ9_W	0	0	0	0	0	0	0	0	0	0	0	0	0	0	1	1	P14121	P14121	1	154	Haloarcula marismortui (strain ATCC 43049 / DSM 3752 / JCM 8966 / VKM B-1809) (Halobacterium marismortui)	NA	1	39	154	25.325	Archaea	50S ribosomal protein L30P (Hl16) (Hl20) (Hmal30)	1	105	All order	Without disorder regions	Rigid
1FFK_Z	15	0	0	0.02	0.1992380952	0.38	1VQ9_3	4V9F_3	0	0	0	0	0	0	0	0	0	0	0	0	0	0	1	1	P32411	P32411	1	92	Haloarcula marismortui (strain ATCC 43049 / DSM 3752 / JCM 8966 / VKM B-1809) (Halobacterium marismortui)	NA	1	41	92	44.565	Archaea	50S ribosomal protein L44e (HLA) (La)	2	105	All order	Without disorder regions	Rigid
1FG2_A	24	0	0	0.15	1.1237209302	1.48	1YN7_A	3WS3_A	0	0	0	0	0	0	0	0	0	0	0	0	0	0	NA	7	P01899	P01899	1	362	Mus musculus (Mouse)	NA	1	21	273	7.692	Eukaryota	H-2 class I histocompatibility antigen, D-B alpha chain (H-2D(B))	1	43	All order	Without disorder regions	Rigid
1FG3_A	6	3	50	0.12	0.2866666667	0.63	1GEX_A	1GEY_A	1	1	0	0.5	1	0	4.3333333333	11	0	1.2172284644	3.0898876404	0	4.3333333333	11	1	1	P06986	P06986	1	356	Escherichia coli (strain K12)	2.6.1.9	0	0	356	0	Bacteria	Histidinol-phosphate aminotransferase (EC 2.6.1.9) (Imidazole acetol-phosphate transaminase) (HPAT) (HspAT)	4	15	Disorder	With disorder regions	P. Disordered
1FG5_N	21	0	0	0.09	0.1998507463	0.68	2JCK_A	2VFZ_B	0	0	0	0	0	0	0	0	0	0	0	0	0	0	NA	2	P14769	P14769	1	368	Bos taurus (Bovine)	2.4.1.87	0	0	289	0	Eukaryota	N-acetyllactosaminide alpha-1,3-galactosyltransferase (EC 2.4.1.87) (UDP-galactose:beta-D-galactosyl-1,4-N-acetyl-D-glucosaminide alpha-1,3-galactosyltransferase) (Galactosyltransferase)	9	67	All order	Without disorder regions	Rigid
1FG6_C	5	0	0	0.34	0.56	0.69	1FG6_C	1FG8_D	0	0	0	0	0	0	0	0	0	0	0	0	0	0	1	1	P04587	P04587	2	1447	Human immunodeficiency virus type 1 group M subtype B (isolate BH5) (HIV-1)	3.4.23.16_2.7.7.49_2.7.7.7_3.1.26.13_3.1.13.2_2.7.7.-_3.1.-.-	0	0	99	0	Viruses	Gag-Pol polyprotein (Pr160Gag-Pol) [Cleaved into: Matrix protein p17 (MA)_ Capsid protein p24 (CA)_ Spacer peptide 1 (SP1) (p2)_ Nucleocapsid protein p7 (NC)_ Transframe peptide (TF)_ p6-pol (p6*)_ Protease (EC 3.4.23.16) (PR) (Retropepsin)_ Reverse transcriptase/ribonuclease H (EC 2.7.7.49) (EC 2.7.7.7) (EC 3.1.26.13) (Exoribonuclease H) (EC 3.1.13.2) (p66 RT)_ p51 RT_ p15_ Integrase (IN) (EC 2.…	3	8	All order	Without disorder regions	Rigid
1FGJ_A	9	9	100	0.14	0.2714814815	0.37	4FAS_B	4N4O_C	1	1	1	1	1	22	23.3333333333	24	4.0293040293	4.2735042735	4.3956043956	22	23.3333333333	24	1	1	Q50925	Q50925	1	570	Nitrosomonas europaea (strain ATCC 19718 / NBRC 14298)	1.7.2.6	1	36	546	6.593	Bacteria	Hydroxylamine oxidoreductase (HAO) (EC 1.7.2.6)	4	27	Disorder	With disorder regions	P. Disordered
1FGX_A	31	0	0	0.16	0.371	1.85	1PZT_A	1PZY_D	0	0	0	0	0	0	0	0	0	0	0	0	0	0	8	3	P08037	P08037	1	402	Bos taurus (Bovine)	2.4.1.-_2.4.1.22_2.4.1.90_2.4.1.38_2.4.1.-	1	28	286	9.79	Eukaryota	Beta-1,4-galactosyltransferase 1 (Beta-1,4-GalTase 1) (Beta4Gal-T1) (b4Gal-T1) (EC 2.4.1.-) (UDP-Gal:beta-GlcNAc beta-1,4-galactosyltransferase 1) (UDP-galactose:beta-N-acetylglucosamine beta-1,4-galactosyltransferase 1) [Cleaved into: Processed beta-1,4-galactosyltransferase 1] [Includes: Lactose synthase A protein (EC 2.4.1.22)_ N-acetyllactosamine synthase (EC 2.4.1.90) (Nal synthase)_ Beta-N-…	14	130	All order	Without disorder regions	Rigid
1FH0_A	6	0	0	0.28	0.355	0.41	3H6S_D	3KFQ_B	0	0	0	0	0	0	0	0	0	0	0	0	0	0	1	1	O60911	O60911	1	334	Homo sapiens (Human)	3.4.22.43	0	0	221	0	Eukaryota	Cathepsin L2 (EC 3.4.22.43) (Cathepsin U) (Cathepsin V)	NA	8	All order	Without disorder regions	Rigid
1FHA_A	11	0	0	0.1	0.2057142857	0.4	1FHA_A	2CEI_A	0	0	0	0	0	0	0	0	0	0	0	0	0	0	NA	1	P02794	P02794	1	183	Homo sapiens (Human)	1.16.3.1	0	4	183	2.186	Eukaryota	Ferritin heavy chain (Ferritin H subunit) (EC 1.16.3.1) (Cell proliferation-inducing gene 15 protein) [Cleaved into: Ferritin heavy chain, N-terminally processed]	4	7	All order	Without disorder regions	Rigid
1FHI_A	5	5	100	0.17	0.305	0.46	4FIT_A	5FIT_A	1	1	1	1	1	16	19.4	21	10.8843537415	13.1972789116	14.2857142857	16	19.4	21	1	1	P49789	P49789	1	147	Homo sapiens (Human)	3.6.1.29	1	22	147	14.966	Eukaryota	Bis(5'-adenosyl)-triphosphatase (EC 3.6.1.29) (AP3A hydrolase) (AP3Aase) (Diadenosine 5',5'''-P1,P3-triphosphate hydrolase) (Dinucleosidetriphosphatase) (Fragile histidine triad protein)	3	10	Disorder	With disorder regions	P. Disordered
1FIB_A	5	0	0	0.34	0.6122222222	1.28	1FIC_A	1FID_A	0	0	0	0	0	0	0	0	0	0	0	0	0	0	2	2	P02679	P02679	1	453	Homo sapiens (Human)	NA	0	0	269	0	Eukaryota	Fibrinogen gamma chain	2	9	All order	Without disorder regions	Rigid
1FIQ_C	15	0	0	0.12	0.2292307692	0.31	1FIQ_C	3B9J_C	0	0	0	0	0	0	0	0	0	0	0	0	0	0	NA	1	P80457	P80457	1	1332	Bos taurus (Bovine)	1.17.1.4_1.17.3.2	0	3	763	0.393	Eukaryota	Xanthine dehydrogenase/oxidase [Includes: Xanthine dehydrogenase (XD) (EC 1.17.1.4)_ Xanthine oxidase (XO) (EC 1.17.3.2) (Xanthine oxidoreductase) (XOR)]	8	26	All order	Without disorder regions	Rigid
1FIU_A	6	0	0	0.7	0.8775	0.99	1FIU_C	4ABT_B	0	0	0	0	0	0	0	0	0	0	0	0	0	0	1	1	P31032	P31032	1	286	Neisseria gonorrhoeae	3.1.21.4	0	3	286	1.049	Bacteria	Type-2 restriction enzyme NgoMIV (R.NgoMIV) (EC 3.1.21.4) (Endonuclease NgoMIV) (Type II restriction enzyme NgoMIV)	3	8	All order	Without disorder regions	Rigid
1FLA_A	14	0	0	0.1	0.1864285714	0.24	5NLL_A	5ULL_A	0	0	0	0	0	0	0	0	0	0	0	0	0	0	NA	1	P00322	P00322	1	138	Clostridium beijerinckii (Clostridium MP)	NA	0	0	138	0	Bacteria	Flavodoxin	1	14	All order	Without disorder regions	Rigid
1FM0_D	5	0	0	0.22	1.037	1.62	1FMA_D	1JWB_D	0	0	0	0	0	0	0	0	0	0	0	0	0	0	2	2	P30748	P30748	1	81	Escherichia coli (strain K12)	NA	0	0	81	0	Bacteria	Molybdopterin synthase sulfur carrier subunit (MPT synthase subunit 1) (Molybdenum cofactor biosynthesis protein D) (Molybdopterin-converting factor small subunit) (Molybdopterin-converting factor subunit 1) (Sulfur carrier protein MoaD)	NA	10	All order	Without disorder regions	Rigid
1FN8_A	17	0	0	0.03	0.3160294118	0.51	1GDN_A	2VU8_E	0	0	0	0	0	0	0	0	0	0	0	0	0	0	1	1	P35049	P35049	1	248	Fusarium oxysporum (Fusarium vascular wilt)	3.4.21.4	0	3	224	1.339	Eukaryota	Trypsin (EC 3.4.21.4)	6	136	All order	Without disorder regions	Rigid
1FO4_A	22	22	100	0.13	0.6162096774	1.13	1VDV_A	3AX9_A	2	2	2	2	2	31	46.3636363636	100	2.3273273273	3.4807534808	7.5075075075	26	32.5454545455	58	2	2	P80457	P80457	1	1332	Bos taurus (Bovine)	1.17.1.4_1.17.3.2	1	44	1332	3.303	Eukaryota	Xanthine dehydrogenase/oxidase [Includes: Xanthine dehydrogenase (XD) (EC 1.17.1.4)_ Xanthine oxidase (XO) (EC 1.17.3.2) (Xanthine oxidoreductase) (XOR)]	14	124	Disorder	With disorder regions	P. Disordered
1FO9_A	6	1	16.6666666667	0.16	0.2142857143	0.38	1FO9_A	1FOA_A	1	0	0	0.1666666667	1	0	2.1666666667	13	0	0.622605364	3.7356321839	0	2.1666666667	13	1	1	P27115	P27115	1	447	Oryctolagus cuniculus (Rabbit)	2.4.1.101	0	0	348	0	Eukaryota	Alpha-1,3-mannosyl-glycoprotein 2-beta-N-acetylglucosaminyltransferase (EC 2.4.1.101) (N-glycosyl-oligosaccharide-glycoprotein N-acetylglucosaminyltransferase I) (GNT-I) (GlcNAc-T I)	7	7	Disorder	With disorder regions	P. Disordered
1FP4_A	31	5	16.1290322581	0.05	0.4455932203	1.95	1L5H_A	2MIN_A	2	1	0	0.1935483871	2	0	2.9032258065	54	0	0.5912883516	10.9979633401	0	2.0322580645	27	4	2	P07328	P07328	1	492	Azotobacter vinelandii	1.18.6.1	1	7	491	1.426	Bacteria	Nitrogenase molybdenum-iron protein alpha chain (EC 1.18.6.1) (Dinitrogenase) (Nitrogenase component I)	8	118	Disorder	With disorder regions	P. Disordered
1FP4_B	35	0	0	0.05	0.2220289855	0.37	1L5H_B	3K1A_B	0	0	0	0	0	0	0	0	0	0	0	0	0	0	1	1	P07329	P07329	1	523	Azotobacter vinelandii	1.18.6.1	1	18	522	3.448	Bacteria	Nitrogenase molybdenum-iron protein beta chain (EC 1.18.6.1) (Dinitrogenase) (Nitrogenase component I)	10	276	All order	Without disorder regions	Rigid
1FPU_A	20	7	35	0.16	0.7905434783	2.27	2QOH_A	3KFA_B	0	0	0	0.35	1	0	2	6	0	0.6840751801	2.04778157	0	2	6	8	5	P00520	P00520	1	1123	Mus musculus (Mouse)	2.7.10.2	0	0	288	0	Eukaryota	Tyrosine-protein kinase ABL1 (EC 2.7.10.2) (Abelson murine leukemia viral oncogene homolog 1) (Abelson tyrosine-protein kinase 1) (Proto-oncogene c-Abl) (p150)	8	92	Disorder	Without disorder regions	Malleable
1FQI_A	5	0	0	0.39	0.69	0.92	1FQI_A	1FQJ_E	0	0	0	0	0	0	0	0	0	0	0	0	0	0	1	1	O46469	O46469	1	484	Bos taurus (Bovine)	NA	0	0	147	0	Eukaryota	Regulator of G-protein signaling 9 (RGS9)	NA	8	All order	Without disorder regions	Rigid
1FR7_A	8	0	0	0.19	0.2616666667	0.3	1FR7_B	1FSR_B	0	0	0	0	0	0	0	0	0	0	0	0	0	0	1	1	P00918	P00918	1	260	Homo sapiens (Human)	4.2.1.1	1	22	260	8.462	Eukaryota	Carbonic anhydrase 2 (EC 4.2.1.1) (Carbonate dehydratase II) (Carbonic anhydrase C) (CAC) (Carbonic anhydrase II) (CA-II)	3	24	All order	Without disorder regions	Rigid
1FS9_A	8	0	0	0.15	0.3253846154	0.58	1FS8_A	2E81_A	0	0	0	0	0	0	0	0	0	0	0	0	0	0	1	1	Q9S1E5	Q9S1E5	1	507	Wolinella succinogenes (strain ATCC 29543 / DSM 1740 / LMG 7466 / NCTC 11488 / FDC 602W) (Vibrio succinogenes)	1.7.2.2	1	8	485	1.649	Bacteria	Cytochrome c-552 (EC 1.7.2.2) (Ammonia-forming cytochrome c nitrite reductase) (Cytochrome c nitrite reductase)	6	13	All order	Without disorder regions	Rigid
1FSG_A	10	4	40	0.66	1.3515625	1.7	1FSG_A	1QK3_D	0	0	0	0.4	1	0	3.4	15	0	1.4592274678	6.4377682403	0	3.4	15	NA	4	Q26997	Q26997	1	230	Toxoplasma gondii	2.4.2.22_2.4.2.8	0	0	233	0	Eukaryota	Hypoxanthine-guanine-xanthine phosphoribosyltransferase (HGPRT) (HGXPRT) (HGXPRTase) (EC 2.4.2.22) (EC 2.4.2.8)	4	32	Disorder	Without disorder regions	Malleable
1FSI_A	6	2	33.3333333333	0.6	1.2345454545	2.44	1FSI_A	1JH7_A	0	0	0	0.3333333333	1	0	2.6666666667	11	0	1.4109347443	5.8201058201	0	2.6666666667	11	3	3	O04147	O04147	1	181	Arabidopsis thaliana (Mouse-ear cress)	3.1.4.-	0	0	189	0	Eukaryota	Cyclic phosphodiesterase (CPDase) (EC 3.1.4.-)	2	11	Disorder	Without disorder regions	Malleable
1FSX_A	18	0	0	0.1	0.5810416667	0.89	1HDA_A	3PIA_C	0	0	0	0	0	0	0	0	0	0	0	0	0	0	1	1	P01966	P01966	1	142	Bos taurus (Bovine)	NA	0	0	141	0	Eukaryota	Hemoglobin subunit alpha (Alpha-globin) (Hemoglobin alpha chain)	1	144	All order	Without disorder regions	Rigid
1FSX_B	18	0	0	0.1	0.5052777778	0.89	1HDA_B	2QSS_D	0	0	0	0	0	0	0	0	0	0	0	0	0	0	1	1	P02070	P02070	1	145	Bos taurus (Bovine)	NA	0	0	145	0	Eukaryota	Hemoglobin subunit beta (Beta-globin) (Hemoglobin beta chain) [Cleaved into: Spinorphin]	1	144	All order	Without disorder regions	Rigid
1FSZ_A	6	0	0	0.18	1.09	2.01	1W5A_B	1W5B_A	0	0	0	0	0	0	0	0	0	0	0	0	0	0	3	3	Q57816	Q57816	1	364	Methanocaldococcus jannaschii (strain ATCC 43067 / DSM 2661 / JAL-1 / JCM 10045 / NBRC 100440) (Methanococcus jannaschii)	NA	1	8	364	2.198	Archaea	Cell division protein FtsZ 1	3	13	All order	Without disorder regions	Rigid
1FTE_A	9	2	22.2222222222	0.39	0.8433333333	1.29	1FTE_A	1FTH_B	0	0	0	0.2222222222	1	0	1.2222222222	6	0	1.0018214936	4.9180327869	0	1.2222222222	6	3	3	P0A2W6	P0A2W6	1	120	Streptococcus pneumoniae serotype 4 (strain ATCC BAA-334 / TIGR4)	2.7.8.7	0	0	122	0	Bacteria	Holo-[acyl-carrier-protein] synthase (Holo-ACP synthase) (EC 2.7.8.7) (4'-phosphopantetheinyl transferase AcpS)	1	27	Disorder	Without disorder regions	Malleable
1FTR_A	11	0	0	0.16	0.38175	0.49	1FTR_D	2FHJ_C	0	0	0	0	0	0	0	0	0	0	0	0	0	0	1	1	Q49610	Q49610	1	296	Methanopyrus kandleri (strain AV19 / DSM 6324 / JCM 9639 / NBRC 100938)	2.3.1.101	1	30	296	10.135	Archaea	Formylmethanofuran--tetrahydromethanopterin formyltransferase (EC 2.3.1.101) (H4MPT formyltransferase)	2	40	All order	Without disorder regions	Rigid
1FUG_A	7	0	0	0.04	0.0541666667	0.07	1P7L_C	1RG9_B	0	0	0	0	0	0	0	0	0	0	0	0	0	0	1	1	P0A817	P0A817	1	384	Escherichia coli (strain K12)	2.5.1.6	1	13	383	3.394	Bacteria	S-adenosylmethionine synthase (AdoMet synthase) (EC 2.5.1.6) (MAT) (Methionine adenosyltransferase)	5	12	All order	Without disorder regions	Rigid
1FUP_A	7	0	0	0.18	0.3166666667	0.43	1FUO_B	1YFE_A	0	0	0	0	0	0	0	0	0	0	0	0	0	0	NA	1	P05042	P05042	1	467	Escherichia coli (strain K12)	4.2.1.2	1	43	467	9.208	Bacteria	Fumarate hydratase class II (Fumarase C) (EC 4.2.1.2) (Iron-independent fumarase)	4	6	All order	Without disorder regions	Rigid
1FV2_A	8	0	0	0.12	0.6933333333	1.3	1FV2_A	1FV3_A	0	0	0	0	0	0	0	0	0	0	0	0	0	0	NA	4	P04958	P04958	1	1315	Clostridium tetani (strain Massachusetts / E88)	3.4.24.68	0	0	472	0	Bacteria	Tetanus toxin (EC 3.4.24.68) (Tentoxylysin) [Cleaved into: Tetanus toxin light chain (Tetanus toxin chain L)_ Tetanus toxin heavy chain (Tetanus toxin chain H)]	7	6	All order	Without disorder regions	Rigid
1FW9_A	8	0	0	0.12	0.96	1.27	1TT8_A	2AHC_B	0	0	0	0	0	0	0	0	0	0	0	0	0	0	NA	4	P26602	P26602	1	165	Escherichia coli (strain K12)	4.1.3.40	0	0	164	0	Bacteria	Chorismate pyruvate-lyase (CL) (CPL) (EC 4.1.3.40)	1	10	All order	Without disorder regions	Rigid
1FWA_B	31	0	0	0.03	0.1391189427	0.29	1EF2_B	4EP8_B	0	0	0	0	0	0	0	0	0	0	0	0	0	0	1	1	P18315	P18315	1	106	Enterobacter aerogenes (Aerobacter aerogenes)	3.5.1.5	0	0	101	0	Bacteria	Urease subunit beta (EC 3.5.1.5) (Urea amidohydrolase subunit beta)	NA	227	All order	Without disorder regions	Rigid
1FWK_A	11	0	0	0.27	0.5826190476	1.04	1FWL_B	1H72_C	0	0	0	0	0	0	0	0	0	0	0	0	0	0	2	2	Q58504	Q58504	1	296	Methanocaldococcus jannaschii (strain ATCC 43067 / DSM 2661 / JAL-1 / JCM 10045 / NBRC 100440) (Methanococcus jannaschii)	2.7.1.39	0	0	296	0	Archaea	Homoserine kinase (HK) (HSK) (EC 2.7.1.39)	5	42	All order	Without disorder regions	Rigid
1FWN_A	70	44	62.8571428571	0.06	0.2687025316	0.91	1PCK_A	3E12_A	1	1	0	0.6285714286	1	0	4.5428571429	13	0	1.7030721376	4.8689138577	0	4.5428571429	13	NA	1	O66496	O66496	1	267	Aquifex aeolicus (strain VF5)	2.5.1.55	1	7	267	2.622	Bacteria	2-dehydro-3-deoxyphosphooctonate aldolase (EC 2.5.1.55) (3-deoxy-D-manno-octulosonic acid 8-phosphate synthase) (KDO-8-phosphate synthase) (KDO 8-P synthase) (KDOPS) (Phospho-2-dehydro-3-deoxyoctonate aldolase)	15	632	Disorder	With disorder regions	P. Disordered
1FX1_A	18	0	0	0.21	0.3670833333	0.52	1WSB_A	1XYY_A	0	0	0	0	0	0	0	0	0	0	0	0	0	0	NA	2	P00323	P00323	1	148	Desulfovibrio vulgaris (strain Hildenborough / ATCC 29579 / NCIMB 8303)	NA	0	0	148	0	Bacteria	Flavodoxin	1	24	All order	Without disorder regions	Rigid
1FX5_A	6	0	0	0.42	0.48	0.57	1FX5_A	1JXN_C	0	0	0	0	0	0	0	0	0	0	0	0	0	0	1	1	P22972	P22972	1	243	Ulex europaeus (Furze)	NA	0	0	242	0	Eukaryota	Anti-H(O) lectin 1 (Anti-H(O) lectin I) (UEA-I)	3	8	All order	Without disorder regions	Rigid
1FXX_A	5	4	80	0.16	0.622	1.26	1FXX_A	3HL8_A	0	2	0	1.6	2	0	15.4	32	0	3.1950207469	6.6390041494	0	9.4	19	NA	4	P04995	P04995	1	475	Escherichia coli (strain K12)	3.1.11.1	0	0	482	0	Bacteria	Exodeoxyribonuclease I (ExoI) (Exonuclease I) (EC 3.1.11.1) (DNA deoxyribophosphodiesterase) (dRPase)	4	10	Disorder	With disorder regions	P. Disordered
1FYU_A	5	0	0	0.09	0.137	0.22	1AX2_A	1AXZ_A	0	0	0	0	0	0	0	0	0	0	0	0	0	0	1	1	P16404	P16404	1	281	Erythrina corallodendron (Coral tree)	NA	0	1	239	0.418	Eukaryota	Lectin (ECorL)	7	10	All order	Without disorder regions	Rigid
1FYZ_A	48	0	0	0.07	0.2501616379	0.57	1XMF_A	1XVB_B	0	0	0	0	0	0	0	0	0	0	0	0	0	0	1	1	P22869	P22869	1	527	Methylococcus capsulatus (strain ATCC 33009 / NCIMB 11132 / Bath)	1.14.13.25	0	3	527	0.569	Bacteria	Methane monooxygenase component A alpha chain (EC 1.14.13.25) (Methane hydroxylase)	21	928	All order	Without disorder regions	Rigid
1FYZ_C	44	0	0	0.05	0.2012787356	0.32	1FZ6_D	1XVE_C	0	0	0	0	0	0	0	0	0	0	0	0	0	0	NA	1	P18798	P18798	1	389	Methylococcus capsulatus (strain ATCC 33009 / NCIMB 11132 / Bath)	1.14.13.25	0	1	389	0.257	Bacteria	Methane monooxygenase component A beta chain (EC 1.14.13.25) (Methane hydroxylase)	9	696	All order	Without disorder regions	Rigid
1FYZ_E	48	0	0	0.05	0.2345714286	0.38	1XVD_F	1XVE_E	0	0	0	0	0	0	0	0	0	0	0	0	0	0	1	1	P11987	P11987	1	170	Methylococcus capsulatus (strain ATCC 33009 / NCIMB 11132 / Bath)	1.14.13.25	0	0	170	0	Bacteria	Methane monooxygenase component A gamma chain (EC 1.14.13.25) (Methane hydroxylase)	NA	700	All order	Without disorder regions	Rigid
1FZA_A	6	0	0	0.59	0.8975	1.3	1FZG_D	3E1I_D	0	0	0	0	0	0	0	0	0	0	0	0	0	0	2	2	P02671	P02671	1	866	Homo sapiens (Human)	NA	0	0	87	0	Eukaryota	Fibrinogen alpha chain [Cleaved into: Fibrinopeptide A_ Fibrinogen alpha chain]	NA	12	All order	Without disorder regions	Rigid
1G0B_A	9	0	0	0.13	0.6814285714	1.24	1NS6_A	2ZLV_A	0	0	0	0	0	0	0	0	0	0	0	0	0	0	2	2	P01958	P01958	1	142	Equus caballus (Horse)	NA	0	0	141	0	Eukaryota	Hemoglobin subunit alpha (Alpha-globin) (Hemoglobin alpha chain)	1	35	All order	Without disorder regions	Rigid
1G0B_B	12	1	8.3333333333	0.1	0.3861538462	0.63	2D5X_B	2MHB_B	0	0	0	0.0833333333	1	0	1.1666666667	14	0	0.799086758	9.5890410959	0	1.1666666667	14	1	1	P02062	P02062	1	146	Equus caballus (Horse)	NA	0	0	146	0	Eukaryota	Hemoglobin subunit beta (Beta-globin) (Hemoglobin beta chain)	2	65	Disorder	Without disorder regions	Malleable
1G0E_A	8	0	0	0.1	0.2475	0.36	1G0F_A	4HF3_A	0	0	0	0	0	0	0	0	0	0	0	0	0	0	1	1	P00918	P00918	1	260	Homo sapiens (Human)	4.2.1.1	1	18	260	6.923	Eukaryota	Carbonic anhydrase 2 (EC 4.2.1.1) (Carbonate dehydratase II) (Carbonic anhydrase C) (CAC) (Carbonic anhydrase II) (CA-II)	7	28	All order	Without disorder regions	Rigid
1G12_A	5	0	0	0.33	0.4488888889	0.54	1GE5_A	1GE6_A	0	0	0	0	0	0	0	0	0	0	0	0	0	0	1	1	P81054	P81054	1	348	Grifola frondosa (Maitake) (Polyporus frondosus)	3.4.24.20	0	1	167	0.599	Eukaryota	Peptidyl-Lys metalloendopeptidase (MEP) (EC 3.4.24.20) (GfMEP)	2	9	All order	Without disorder regions	Rigid
1G1A_A	8	0	0	0.24	1.166	1.5	1G1A_D	1KEW_B	0	0	0	0	0	0	0	0	0	0	0	0	0	0	2	2	Q9EU31	P26391	2	361	Salmonella choleraesuis	4.2.1.46	1	5	361	1.385	Bacteria	dTDP-glucose 4,6-dehydratase (EC 4.2.1.46)	3	20	All order	Without disorder regions	Rigid
1G1Q_A	6	0	0	1.52	1.7225	2.29	1G1Q_B	1G1S_B	0	0	0	0	0	0	0	0	0	0	0	0	0	0	2	2	P16109	P16109	1	830	Homo sapiens (Human)	NA	0	3	162	1.852	Eukaryota	P-selectin (CD62 antigen-like family member P) (Granule membrane protein 140) (GMP-140) (Leukocyte-endothelial cell adhesion molecule 3) (LECAM3) (Platelet activation dependent granule-external membrane protein) (PADGEM) (CD antigen CD62P)	5	8	All order	Without disorder regions	Rigid
1G2O_A	13	0	0	0.18	1.5202985075	2.22	1I80_B	1N3I_A	0	0	0	0	0	0	0	0	0	0	0	0	0	0	2	2	P9WP00	P9WP00	5	268	Mycobacterium tuberculosis (strain CDC 1551 / Oshkosh)	2.4.2.1	1	7	268	2.612	Bacteria	Purine nucleoside phosphorylase (PNP) (Pu-NPase) (EC 2.4.2.1) (Inosine phosphorylase) (Inosine-guanosine phosphorylase)	8	67	All order	Without disorder regions	Rigid
1G3I_G	12	0	0	0.08	0.8897777778	1.73	1G3K_C	1OFH_I	0	0	0	0	0	0	0	0	0	0	0	0	0	0	2	2	P43772	P43772	1	175	Haemophilus influenzae (strain ATCC 51907 / DSM 11121 / KW20 / Rd)	3.4.25.2	0	0	174	0	Bacteria	ATP-dependent protease subunit HslV (EC 3.4.25.2)	2	45	All order	Without disorder regions	Rigid
1G3M_A	8	0	0	0.14	0.3954166667	0.62	1HY3_A	4JVL_B	0	0	0	0	0	0	0	0	0	0	0	0	0	0	1	1	P49888	P49888	1	294	Homo sapiens (Human)	2.8.2.4	1	9	294	3.061	Eukaryota	Estrogen sulfotransferase (EC 2.8.2.4) (EST-1) (Sulfotransferase 1E1) (ST1E1) (Sulfotransferase, estrogen-preferring)	5	24	All order	Without disorder regions	Rigid
1G3U_A	16	6	37.5	0.06	0.4971304348	0.79	1MRN_A	1N5L_A	0	1	0	0.375	1	0	4.25	18	0	1.9859813084	8.4112149533	0	4.25	18	1	1	P9WKE1	P9WKE1	1	214	Mycobacterium tuberculosis (strain ATCC 25618 / H37Rv)	2.7.4.9	1	20	214	9.346	Bacteria	Thymidylate kinase (EC 2.7.4.9) (Thymidine monophosphate kinase) (dTMP kinase) (TMPK)	10	115	Disorder	With disorder regions	P. Disordered
1G3Z_A	12	0	0	0.09	0.1824242424	0.25	1G48_A	1I9O_A	0	0	0	0	0	0	0	0	0	0	0	0	0	0	1	1	P00918	P00918	1	260	Homo sapiens (Human)	4.2.1.1	1	18	259	6.95	Eukaryota	Carbonic anhydrase 2 (EC 4.2.1.1) (Carbonate dehydratase II) (Carbonic anhydrase C) (CAC) (Carbonic anhydrase II) (CA-II)	12	66	All order	Without disorder regions	Rigid
1G40_A	6	0	0	0.96	1.7208333333	2.38	1RID_A	1Y8E_B	0	0	0	0	0	0	0	0	0	0	0	0	0	0	3	3	P68638	P68638	1	263	Vaccinia virus (strain Western Reserve) (VACV) (Vaccinia virus (strain WR))	NA	0	0	244	0	Viruses	Complement control protein C3 (28 kDa protein) (Secretory protein 35) (Protein C3) (VCP)	3	12	All order	Without disorder regions	Rigid
1G59_A	15	0	0	0.16	1.0255555556	2.19	2CUZ_A	2CV1_B	0	0	0	0	0	0	0	0	0	0	0	0	0	0	3	3	P27000	P27000	1	468	Thermus thermophilus (strain HB8 / ATCC 27634 / DSM 579)	6.1.1.17	1	42	468	8.974	Bacteria	Glutamate--tRNA ligase (EC 6.1.1.17) (Glutamyl-tRNA synthetase) (GluRS)	5	63	All order	Without disorder regions	Rigid
1G5H_A	8	8	100	0.18	0.625	1.02	1G5H_D	1G5I_A	1	2	1	1.75	2	10	18	21	2.2026431718	3.9647577093	4.6255506608	10	11	12	2	2	Q9QZM2	Q9QZM2	1	459	Mus musculus (Mouse)	2.7.7.7	1	25	454	5.507	Eukaryota	DNA polymerase subunit gamma-2, mitochondrial (EC 2.7.7.7) (DNA polymerase gamma accessory 55 kDa subunit) (p55) (Mitochondrial DNA polymerase accessory subunit) (MtPolB) (PolG-beta)	NA	16	Disorder	With disorder regions	P. Disordered
1G6O_A	8	0	0	1.27	1.7316666667	2.41	1G6O_B	2PT7_F	0	0	0	0	0	0	0	0	0	0	0	0	0	0	4	4	Q7BK04	Q7BK04	1	330	Helicobacter pylori (Campylobacter pylori)	NA	0	0	330	0	Bacteria	Cag alpha (Cag pathogenicity island protein) (Cag-alfa) (CagAlpha protein) (Uncharacterized protein) (VirB11-like protein)	1	12	All order	Without disorder regions	Rigid
1G6W_A	14	12	85.7142857143	0.23	0.5034722222	1.03	1K0C_C	1K0D_D	1	1	0	0.8571428571	1	0	16.9285714286	23	0	6.510989011	8.8461538462	0	16.9285714286	23	4	2	P23202	P23202	1	354	Saccharomyces cerevisiae (strain ATCC 204508 / S288c) (Baker's yeast)	1.8.4.-_1.11.1.9	0	0	260	0	Eukaryota	Transcriptional regulator URE2 (Disulfide reductase) (EC 1.8.4.-) (Glutathione peroxidase) (EC 1.11.1.9)	3	72	Disorder	With disorder regions	P. Disordered
1G72_A	8	0	0	0.06	0.19875	0.27	2AD6_A	4AAH_A	0	0	0	0	0	0	0	0	0	0	0	0	0	0	1	1	P38539	P38539	1	573	Methylophilus methylotrophus (Bacterium W3A1)	1.1.2.7	1	7	571	1.226	Bacteria	Methanol dehydrogenase [cytochrome c] subunit 1 (EC 1.1.2.7) (MDH large subunit alpha) (MEDH)	2	24	All order	Without disorder regions	Rigid
1G72_B	10	0	0	0.03	0.27025	0.43	2AD7_B	4AAH_D	0	0	0	0	0	0	0	0	0	0	0	0	0	0	1	1	P38540	P38540	1	91	Methylophilus methylotrophus (Bacterium W3A1)	1.1.2.7	1	24	69	34.783	Bacteria	Methanol dehydrogenase [cytochrome c] subunit 2 (EC 1.1.2.7) (MDH small subunit beta) (MDH-associated peptide) (MEDH)	NA	40	All order	Without disorder regions	Rigid
1G7K_A	8	0	0	0.19	0.24125	0.31	1GGX_B	1ZGO_D	0	0	0	0	0	0	0	0	0	0	0	0	0	0	NA	1	Q9U6Y8	Q9U6Y8	1	225	Discosoma sp. (Sea anemone)	NA	1	9	223	4.036	Eukaryota	Red fluorescent protein drFP583 (DsRed)	NA	16	All order	Without disorder regions	Rigid
1G87_A	8	0	0	0.13	0.3545833333	0.56	1G87_B	1K72_A	0	0	0	0	0	0	0	0	0	0	0	0	0	0	1	1	P37700	P37700	1	725	Clostridium cellulolyticum (strain ATCC 35319 / DSM 5812 / JCM 6584 / H10)	3.2.1.4	1	31	614	5.049	Bacteria	Endoglucanase G (EC 3.2.1.4) (Cellulase G) (EGCCG) (Endo-1,4-beta-glucanase G)	7	24	All order	Without disorder regions	Rigid
1G8I_A	11	5	45.4545454545	0.29	0.8902173913	1.48	1G8I_B	5AER_A	0	0	0	0.5454545455	2	0	3.3636363636	16	0	1.7703349282	8.4210526316	0	2.7272727273	9	3	3	P62166	P62166	3	190	Homo sapiens (Human)	NA	1	17	190	8.947	Eukaryota	Neuronal calcium sensor 1 (NCS-1) (Frequenin homolog) (Frequenin-like protein) (Frequenin-like ubiquitous protein)	4	46	Disorder	Without disorder regions	Malleable
1G8T_A	8	0	0	0.09	0.1825	0.25	1SMN_A	4E3Y_A	0	0	0	0	0	0	0	0	0	0	0	0	0	0	NA	1	P13717	P13717	1	266	Serratia marcescens	3.1.30.2	1	14	245	5.714	Bacteria	Nuclease (EC 3.1.30.2) (Endonuclease) [Cleaved into: Nuclease isoform Sm2_ Nuclease isoform Sm3_ Nuclease isoform Sm1]	1	24	All order	Without disorder regions	Rigid
1G8Y_A	15	15	100	0.37	0.5136111111	0.71	1G8Y_D	1NLF_B	1	1	1	1	1	20	20	20	7.1684587814	7.1684587814	7.1684587814	20	20	20	1	1	P20356	P20356	1	279	Escherichia coli	NA	0	2	279	0.717	Bacteria	Regulatory protein RepA	1	36	Disorder	With disorder regions	P. Disordered
1G98_A	12	0	0	0.29	0.5246428571	0.71	1DQR_B	1KOJ_A	0	0	0	0	0	0	0	0	0	0	0	0	0	0	NA	1	Q9N1E2	Q9N1E2	1	558	Oryctolagus cuniculus (Rabbit)	5.3.1.9	1	34	557	6.104	Eukaryota	Glucose-6-phosphate isomerase (GPI) (EC 5.3.1.9) (Autocrine motility factor) (AMF) (Neuroleukin) (NLK) (Phosphoglucose isomerase) (PGI) (Phosphohexose isomerase) (PHI)	5	28	All order	Without disorder regions	Rigid
1G9K_A	6	6	100	0.14	0.3953333333	0.62	1G9K_A	1O0Q_A	1	1	1	1	1	5	5.6666666667	6	1.0799136069	1.2239020878	1.2958963283	5	5.6666666667	6	1	1	O69771	O69771	1	480	Pseudomonas sp. 'TAC II 18'	3.4.24.40	1	18	463	3.888	Bacteria	Serralysin (EC 3.4.24.40)	2	15	Disorder	With disorder regions	P. Disordered
1G9M_H	15	11	73.3333333333	0.1	0.5712745098	1.13	2I60_R	2NY2_D	1	1	0	0.7333333333	1	0	4.8	7	0	2.096069869	3.056768559	0	4.8	7	5	4	NA	NA	NA	NA	NA	NA	0	0	229	0	NA	NA	NA	102	Disorder	With disorder regions	P. Disordered
1G9M_L	17	0	0	0.1	0.6037121212	1.91	1RZ8_C	1YYM_Q	0	0	0	0	0	0	0	0	0	0	0	0	0	0	NA	3	NA	NA	NA	NA	NA	NA	1	11	214	5.14	NA	NA	NA	132	All order	Without disorder regions	Rigid
1G9N_G	6	0	0	0.31	0.5183333333	0.65	2I5Y_G	2I60_P	0	0	0	0	0	0	0	0	0	0	0	0	0	0	1	1	P35961	P35961	1	843	Human immunodeficiency virus type 1 group M subtype B (isolate YU-2) (HIV-1)	NA	1	7	313	2.236	Viruses	Envelope glycoprotein gp160 (Env polyprotein) [Cleaved into: Surface protein gp120 (SU) (Glycoprotein 120) (gp120)_ Transmembrane protein gp41 (TM) (Glycoprotein 41) (gp41)]	1	12	All order	Without disorder regions	Rigid
1GA0_A	5	0	0	0.18	0.5425	0.7	1GCE_A	1ONH_A	0	0	0	0	0	0	0	0	0	0	0	0	0	0	1	1	Q59401	P05364	3	384	Enterobacter cloacae	3.5.2.6	0	1	364	0.275	Bacteria	Beta-lactamase (EC 3.5.2.6)	4	4	All order	Without disorder regions	Rigid
1GA1_A	9	0	0	0.07	0.1488888889	0.23	1GA1_A	1GA6_A	0	0	0	0	0	0	0	0	0	0	0	0	0	0	1	1	P42790	P42790	1	587	Pseudomonas sp. (strain 101) (Achromobacter parvulus T1)	3.4.21.100	1	24	372	6.452	Bacteria	Pseudomonalisin (EC 3.4.21.100) (Pepstatin-insensitive carboxyl proteinase) (Pseudomonapepsin)	2	18	All order	Without disorder regions	Rigid
1GC0_A	24	8	33.3333333333	0.25	0.6689285714	1.09	1GC0_C	2O7C_D	2	0	0	0.5	2	0	9.0416666667	37	0	2.2717755444	9.2964824121	0	6.6666666667	22	2	2	P13254	P13254	1	398	Pseudomonas putida (Arthrobacter siderocapsulatus)	4.4.1.11	1	12	398	3.015	Bacteria	Methionine gamma-lyase (EC 4.4.1.11) (L-methioninase)	1	112	Disorder	With disorder regions	P. Disordered
1GCI_A	10	0	0	0.18	0.3265909091	0.51	3BX1_A	4CFZ_A	0	0	0	0	0	0	0	0	0	0	0	0	0	0	1	1	P29600	P29600	1	269	Bacillus lentus	3.4.21.62	1	24	269	8.922	Bacteria	Subtilisin Savinase (EC 3.4.21.62) (Alkaline protease)	2	44	All order	Without disorder regions	Rigid
1GCL_A	18	0	0	0.26	0.587	0.98	1GCL_D	1UO2_B	0	0	0	0	0	0	0	0	0	0	0	0	0	0	NA	4	P03069	P03069	1	281	Saccharomyces cerevisiae (strain ATCC 204508 / S288c) (Baker's yeast)	NA	0	0	34	0	Eukaryota	General control protein GCN4 (Amino acid biosynthesis regulatory protein)	1	20	All order	Without disorder regions	Rigid
1GCP_A	5	0	0	0.9	1	1.11	1GCP_B	1GCQ_C	0	0	0	0	0	0	0	0	0	0	0	0	0	0	2	2	P27870	P27870	1	845	Mus musculus (Mouse)	NA	0	0	70	0	Eukaryota	Proto-oncogene vav (p95vav)	NA	4	All order	Without disorder regions	Rigid
1GDI_A	17	0	0	0.04	0.5943382353	1.24	1LH6_A	2GDM_A	0	0	0	0	0	0	0	0	0	0	0	0	0	0	2	2	P02240	P02240	1	154	Lupinus luteus (European yellow lupin)	NA	0	0	153	0	Eukaryota	Leghemoglobin-2 (Leghemoglobin II)	8	136	All order	Without disorder regions	Rigid
1GEF_A	6	0	0	1.02	1.2475	1.48	1GEF_E	1IPI_B	0	0	0	0	0	0	0	0	0	0	0	0	0	0	4	4	E7FHX4	E7FHX4	1	123	Pyrococcus furiosus (strain ATCC 43587 / DSM 3638 / JCM 8422 / Vc1)	3.1.22.4	0	0	123	0	Archaea	Holliday junction resolvase Hjc (Hjc) (EC 3.1.22.4)	NA	8	All order	Without disorder regions	Rigid
1GEH_A	20	0	0	0.2	0.371	0.72	3A13_J	3KDN_B	0	0	0	0	0	0	0	0	0	0	0	0	0	0	NA	1	O93627	O93627	1	444	Thermococcus kodakarensis (strain ATCC BAA-918 / JCM 12380 / KOD1) (Pyrococcus kodakaraensis (strain KOD1))	4.1.1.39	0	2	444	0.45	Archaea	Ribulose bisphosphate carboxylase (RuBisCO) (EC 4.1.1.39)	3	100	All order	Without disorder regions	Rigid
1GER_A	8	0	0	0.19	0.27375	0.39	1GES_A	1GEU_B	0	0	0	0	0	0	0	0	0	0	0	0	0	0	1	1	P06715	P06715	1	450	Escherichia coli (strain K12)	1.8.1.7	1	10	450	2.222	Bacteria	Glutathione reductase (GR) (GRase) (EC 1.8.1.7)	3	8	All order	Without disorder regions	Rigid
1GK8_A	36	0	0	0.15	0.2323214286	0.34	1IR2_T	1UZH_E	0	0	0	0	0	0	0	0	0	0	0	0	0	0	NA	1	P00877	P00877	1	475	Chlamydomonas reinhardtii (Chlamydomonas smithii)	4.1.1.39	1	7	475	1.474	Eukaryota	Ribulose bisphosphate carboxylase large chain (RuBisCO large subunit) (EC 4.1.1.39)	2	448	All order	Without disorder regions	Rigid
1GK8_I	44	0	0	0.08	0.158	0.26	1GK8_I	2V6A_J	0	0	0	0	0	0	0	0	0	0	0	0	0	0	1	1	P00873	P00873	1	185	Chlamydomonas reinhardtii (Chlamydomonas smithii)	4.1.1.39	0	0	140	0	Eukaryota	Ribulose bisphosphate carboxylase small chain 1, chloroplastic (RuBisCO small subunit 1) (EC 4.1.1.39)	NA	800	All order	Without disorder regions	Rigid
1GKK_A	16	0	0	0.05	0.113125	0.19	3ZI7_A	4BAG_A	0	0	0	0	0	0	0	0	0	0	0	0	0	0	1	1	P51584	P51584	1	1077	Clostridium thermocellum (Ruminiclostridium thermocellum)	3.2.1.8	0	0	297	0	Bacteria	Endo-1,4-beta-xylanase Y (Xylanase Y) (EC 3.2.1.8) (1,4-beta-D-xylan xylanohydrolase Y) (XylY)	4	48	All order	Without disorder regions	Rigid
1GMU_A	7	0	0	0.55	0.8375	1.14	1GMU_D	1GMW_A	0	0	0	0	0	0	0	0	0	0	0	0	0	0	2	2	P18317	P18317	1	158	Enterobacter aerogenes (Aerobacter aerogenes)	NA	0	0	143	0	Bacteria	Urease accessory protein UreE	1	12	All order	Without disorder regions	Rigid
1GN9_A	6	0	0	0.13	0.3075	0.45	1OA0_B	1UPX_A	0	0	0	0	0	0	0	0	0	0	0	0	0	0	1	1	Q01770	Q01770	1	545	Desulfovibrio desulfuricans (strain ATCC 27774 / DSM 6949)	1.7.99.1	0	0	544	0	Bacteria	Hydroxylamine reductase (EC 1.7.99.1) (Hybrid-cluster protein) (HCP) (Prismane protein)	3	12	All order	Without disorder regions	Rigid
1GOA_A	16	2	12.5	0.22	0.622	1.02	1WSE_B	1WSH_B	0	0	0	0.125	1	0	0.625	5	0	0.4032258065	3.2258064516	0	0.625	5	9	7	P0A7Y4	P0A7Y4	1	155	Escherichia coli (strain K12)	3.1.26.4	0	3	155	1.935	Bacteria	Ribonuclease HI (RNase HI) (EC 3.1.26.4) (Ribonuclease H) (RNase H)	1	25	Disorder	Without disorder regions	Malleable
1GOS_A	60	0	0	0.08	0.2217810026	0.41	2XFP_A	4A79_B	0	0	0	0	0	0	0	0	0	0	0	0	0	0	NA	1	P27338	P27338	1	520	Homo sapiens (Human)	1.4.3.4	1	17	520	3.269	Eukaryota	Amine oxidase [flavin-containing] B (EC 1.4.3.4) (Monoamine oxidase type B) (MAO-B)	28	1516	All order	Without disorder regions	Rigid
1GOU_A	6	0	0	0.12	0.3583333333	0.55	1GOU_A	1GOY_A	0	0	0	0	0	0	0	0	0	0	0	0	0	0	NA	1	P00649	P00649	1	162	Bacillus intermedius	3.1.27.-	0	0	116	0	Bacteria	Ribonuclease (EC 3.1.27.-) (Binase) (RNase Bi)	2	12	All order	Without disorder regions	Rigid
1GOW_A	18	0	0	0.08	0.1661363636	0.38	2CEQ_A	2CER_A	0	0	0	0	0	0	0	0	0	0	0	0	0	0	1	1	P22498	P22498	1	489	Sulfolobus solfataricus (strain ATCC 35092 / DSM 1617 / JCM 11322 / P2)	3.2.1.23	1	32	489	6.544	Archaea	Beta-galactosidase (Lactase) (EC 3.2.1.23)	7	88	All order	Without disorder regions	Rigid
1GPI_A	5	0	0	0.15	0.215	0.33	1GPI_A	1Z3T_A	0	0	0	0	0	0	0	0	0	0	0	0	0	0	1	1	Q7LIJ0	Q7LHI2	3	510	Phanerochaete chrysosporium (White-rot fungus) (Sporotrichum pruinosum)	3.2.1.-	1	22	431	5.104	Eukaryota	Glucanase (EC 3.2.1.-)	4	10	All order	Without disorder regions	Rigid
1GQ6_A	9	2	22.2222222222	0.23	0.385	0.69	1GQ6_B	1GQ7_F	0	0	0	0.2222222222	1	0	1.3333333333	6	0	0.4259850905	1.9169329073	0	1.3333333333	6	1	1	P0DJQ3	P0DJQ3	1	313	Streptomyces clavuligerus	3.5.3.22	1	12	313	3.834	Bacteria	Proclavaminate amidinohydrolase (EC 3.5.3.22) (Proclavaminic acid amidino hydrolase)	1	18	Disorder	Without disorder regions	Malleable
1GQ9_A	12	0	0	0.08	0.3826666667	0.65	1H7E_A	1H7H_B	0	0	0	0	0	0	0	0	0	0	0	0	0	0	1	1	P42216	P42216	1	246	Escherichia coli	2.7.7.38	1	5	245	2.041	Bacteria	3-deoxy-manno-octulosonate cytidylyltransferase (EC 2.7.7.38) (CMP-2-keto-3-deoxyoctulosonic acid synthase) (CKS) (CMP-KDO synthase)	5	60	All order	Without disorder regions	Rigid
1GQG_A	20	14	70	0.1	0.4521875	1.05	1GQG_D	1H1M_C	1	1	0	0.7	1	0	8.35	16	0	2.3857142857	4.5714285714	0	8.35	16	2	2	Q7SIC2	Q7SIC2	1	350	Aspergillus japonicus	1.13.11.24	1	33	350	9.429	Eukaryota	Quercetin 2,3-dioxygenase (EC 1.13.11.24) (2,3QD) (Flavonol 2,4-dioxygenase) (Quercetinase)	6	160	Disorder	With disorder regions	P. Disordered
1GQI_A	8	0	0	0.1	0.2008333333	0.3	1GQI_B	1GQL_A	0	0	0	0	0	0	0	0	0	0	0	0	0	0	NA	1	B3PC73	B3PC73	1	732	Cellvibrio japonicus (strain Ueda107) (Pseudomonas fluorescens subsp. cellulosa)	3.2.1.131	1	20	708	2.825	Bacteria	Extracellular xylan exo-alpha-(1->2)-glucuronosidase (EC 3.2.1.131) (Alpha-glucuronidase)	3	24	All order	Without disorder regions	Rigid
1GQN_A	17	0	0	0.1	0.5694	1.26	1GQN_A	1QFE_B	0	0	0	0	0	0	0	0	0	0	0	0	0	0	2	2	P24670	P24670	1	252	Salmonella typhi	4.2.1.10	0	1	252	0.397	Bacteria	3-dehydroquinate dehydratase (3-dehydroquinase) (EC 4.2.1.10) (Type I DHQase) (Type I dehydroquinase) (DHQ1)	4	50	All order	Without disorder regions	Rigid
1GQT_A	11	0	0	0.23	0.6779069767	1.33	1RK2_B	1RKA_A	0	0	0	0	0	0	0	0	0	0	0	0	0	0	2	2	P0A9J6	P0A9J6	1	309	Escherichia coli (strain K12)	2.7.1.15	0	2	309	0.647	Bacteria	Ribokinase (EC 2.7.1.15)	6	43	All order	Without disorder regions	Rigid
1GQW_A	10	0	0	0.35	0.8721875	1.94	1OS7_D	1OTJ_B	0	0	0	0	0	0	0	0	0	0	0	0	0	0	2	2	P37610	P37610	1	283	Escherichia coli (strain K12)	1.14.11.17	1	29	283	10.247	Bacteria	Alpha-ketoglutarate-dependent taurine dioxygenase (EC 1.14.11.17) (2-aminoethanesulfonate dioxygenase) (Sulfate starvation-induced protein 3) (SSI3)	4	32	All order	Without disorder regions	Rigid
1GS5_A	8	0	0	0.18	1.7115384615	2.65	1GS5_A	2X2W_A	0	0	0	0	0	0	0	0	0	0	0	0	0	0	3	3	P0A6C8	P0A6C8	3	258	Escherichia coli (strain K12)	2.7.2.8	0	0	258	0	Bacteria	Acetylglutamate kinase (EC 2.7.2.8) (N-acetyl-L-glutamate 5-phosphotransferase) (NAG kinase) (AGK)	7	26	All order	Without disorder regions	Rigid
1GSB_A	22	0	0	0.01	0.2874285714	0.52	6GSX_A	6GSY_B	0	0	0	0	0	0	0	0	0	0	0	0	0	0	NA	1	P04905	P04905	1	218	Rattus norvegicus (Rat)	2.5.1.18	0	0	217	0	Eukaryota	Glutathione S-transferase Mu 1 (EC 2.5.1.18) (GST 3-3) (GSTM1-1) (Glutathione S-transferase Yb-1) (GST Yb1)	5	140	All order	Without disorder regions	Rigid
1GSK_A	9	9	100	0.12	0.1772222222	0.23	2BHF_A	2X88_A	1	1	1	1	1	5	6.2222222222	7	0.9746588694	1.2129088152	1.3645224172	5	6.2222222222	7	NA	1	P07788	P07788	1	513	Bacillus subtilis (strain 168)	NA	1	73	513	14.23	Bacteria	Spore coat protein A	6	36	Disorder	With disorder regions	P. Disordered
1GT7_A	18	0	0	0.37	0.7916666667	1.03	2UYU_A	2V9N_B	0	0	0	0	0	0	0	0	0	0	0	0	0	0	NA	2	P32169	P32169	1	274	Escherichia coli (strain K12)	4.1.2.19	0	0	274	0	Bacteria	Rhamnulose-1-phosphate aldolase (EC 4.1.2.19)	4	18	All order	Without disorder regions	Rigid
1GT8_A	12	4	33.3333333333	0.14	0.5733333333	0.77	1GTH_D	1H7W_C	0	0	0	0.5	2	0	3	12	0	0.2926829268	1.1707317073	0	2.0833333333	7	NA	1	Q28943	Q28943	1	1025	Sus scrofa (Pig)	1.3.1.2	1	33	1025	3.22	Eukaryota	Dihydropyrimidine dehydrogenase [NADP(+)] (DHPDHase) (DPD) (EC 1.3.1.2) (Dihydrothymine dehydrogenase) (Dihydrouracil dehydrogenase)	7	48	Disorder	Without disorder regions	Malleable
1GTT_A	8	8	100	0.16	0.2725	0.35	1GTT_D	1I7O_C	1	1	1	1	1	8	8	8	1.8648018648	1.8648018648	1.8648018648	8	8	8	1	1	P37352	P37352	1	427	Escherichia coli	5.3.3.10_4.1.1.68	1	19	429	4.429	Bacteria	Homoprotocatechuate catabolism bifunctional isomerase/decarboxylase [Includes: 2-hydroxyhepta-2,4-diene-1,7-dioate isomerase (HHDD isomerase) (EC 5.3.3.10) (5-carboxymethyl-2-hydroxymuconate Delta-isomerase)_ 5-carboxymethyl-2-oxo-hex-3-ene-1,7-dioate decarboxylase (EC 4.1.1.68) (5-oxopent-3-ene-1,2,5-tricarboxylate decarboxylase) (OPET decarboxylase)]	1	16	Disorder	With disorder regions	P. Disordered
1GTW_A	8	0	0	0.19	1.3454166667	2.09	1GTW_A	1GU5_B	0	0	0	0	0	0	0	0	0	0	0	0	0	0	NA	4	P17676	P17676	1	345	Homo sapiens (Human)	NA	1	18	78	23.077	Eukaryota	CCAAT/enhancer-binding protein beta (C/EBP beta) (Liver activator protein) (LAP) (Liver-enriched inhibitory protein) (LIP) (Nuclear factor NF-IL6) (Transcription factor 5) (TCF-5)	1	24	All order	Without disorder regions	Rigid
1GU6_A	16	0	0	0.18	0.236875	0.33	3L1T_D	3TOR_D	0	0	0	0	0	0	0	0	0	0	0	0	0	0	NA	1	P0ABK9	P0ABK9	1	478	Escherichia coli (strain K12)	1.7.2.2	1	18	452	3.982	Bacteria	Cytochrome c-552 (EC 1.7.2.2) (Ammonia-forming cytochrome c nitrite reductase) (Cytochrome c nitrite reductase)	3	96	All order	Without disorder regions	Rigid
1GU9_A	15	0	0	0.34	0.4711111111	0.6	1GU9_L	1KNC_B	0	0	0	0	0	0	0	0	0	0	0	0	0	0	1	1	I6XEA9	P9WQB5	1	177	Mycobacterium tuberculosis (strain ATCC 25618 / H37Rv)	1.11.1.15	0	0	177	0	Bacteria	Alkyl hydroperoxide reductase AhpD (EC 1.11.1.15)	NA	36	All order	Without disorder regions	Rigid
1GUG_A	30	0	0	0.17	0.5083611111	1.16	1GUN_E	1GUT_C	0	0	0	0	0	0	0	0	0	0	0	0	0	0	2	2	P08854	P08854	1	68	Clostridium pasteurianum	NA	0	0	68	0	Bacteria	Molybdenum-pterin-binding protein 2 (Molybdenum-pterin-binding protein II)	2	360	All order	Without disorder regions	Rigid
1GUP_A	8	0	0	0.18	0.285625	0.37	1GUP_A	1GUQ_D	0	0	0	0	0	0	0	0	0	0	0	0	0	0	NA	3	P09148	P09148	1	348	Escherichia coli (strain K12)	2.7.7.12	1	33	348	9.483	Bacteria	Galactose-1-phosphate uridylyltransferase (Gal-1-P uridylyltransferase) (EC 2.7.7.12) (UDP-glucose--hexose-1-phosphate uridylyltransferase)	5	16	All order	Without disorder regions	Rigid
1GUY_A	6	2	33.3333333333	0.29	0.8508333333	1.68	1UXG_A	4CL3_D	0	0	0	0.3333333333	1	0	2.6666666667	10	0	0.8629989213	3.2362459547	0	2.6666666667	10	2	2	P80040	P80040	2	309	Chloroflexus aurantiacus (strain ATCC 29366 / DSM 635 / J-10-fl)	1.1.1.37	0	2	309	0.647	Bacteria	Malate dehydrogenase (EC 1.1.1.37)	2	12	Disorder	Without disorder regions	Malleable
1GW0_A	16	0	0	0.11	0.2508928571	0.38	2IH9_B	3FU9_B	0	0	0	0	0	0	0	0	0	0	0	0	0	0	NA	1	Q70KY3	Q70KY3	1	623	Melanocarpus albomyces	1.10.3.2	1	41	559	7.335	Eukaryota	Laccase-1 (EC 1.10.3.2) (Benzenediol:oxygen oxidoreductase 1) (Diphenol oxidase 1) (Ligninolytic phenoloxidase) (Urishiol oxidase 1)	9	112	All order	Without disorder regions	Rigid
1GW9_A	12	0	0	0.06	0.136969697	0.29	1GW9_A	9XIA_A	0	0	0	0	0	0	0	0	0	0	0	0	0	0	NA	1	P24300	P24300	1	388	Streptomyces rubiginosus	5.3.1.5	1	16	388	4.124	Bacteria	Xylose isomerase (EC 5.3.1.5)	12	66	All order	Without disorder regions	Rigid
1GWY_A	6	0	0	0.27	0.3308333333	0.38	1GWY_B	1O72_B	0	0	0	0	0	0	0	0	0	0	0	0	0	0	1	1	P07845	P07845	1	175	Stichodactyla helianthus (Sun anemone) (Stoichactis helianthus)	NA	0	0	175	0	Eukaryota	DELTA-stichotoxin-She4b (DELTA-SHTX-She4b) (Cytolysin III) (Sticholysin II) (St II) (St-II) (StII) (StnII) (Sticholysin-2) (STCH2)	2	12	All order	Without disorder regions	Rigid
1GXB_A	12	0	0	0.3	0.7170833333	1.09	1O17_A	1ZYK_C	0	0	0	0	0	0	0	0	0	0	0	0	0	0	NA	2	P50384	P50384	1	345	Sulfolobus solfataricus (strain ATCC 35092 / DSM 1617 / JCM 11322 / P2)	2.4.2.18	0	0	345	0	Archaea	Anthranilate phosphoribosyltransferase (EC 2.4.2.18)	3	48	All order	Without disorder regions	Rigid
1GXP_A	5	0	0	0.88	1.055	1.24	1GXP_F	1GXQ_A	0	0	0	0	0	0	0	0	0	0	0	0	0	0	2	2	P0AFJ5	P0AFJ5	1	229	Escherichia coli (strain K12)	NA	1	9	106	8.491	Bacteria	Phosphate regulon transcriptional regulatory protein PhoB	1	4	All order	Without disorder regions	Rigid
1GXR_A	10	0	0	0.21	0.5778125	0.83	2CE8_D	2CE9_A	0	0	0	0	0	0	0	0	0	0	0	0	0	0	1	1	Q04724	Q04724	1	770	Homo sapiens (Human)	NA	1	9	337	2.671	Eukaryota	Transducin-like enhancer protein 1 (E(Sp1) homolog) (Enhancer of split groucho-like protein 1) (ESG1)	2	32	All order	Without disorder regions	Rigid
1GXY_A	6	0	0	0.27	0.6669230769	0.94	1GXZ_B	1GY0_A	0	0	0	0	0	0	0	0	0	0	0	0	0	0	1	1	P20974	P20974	1	275	Rattus norvegicus (Rat)	2.4.2.31	0	0	226	0	Eukaryota	T-cell ecto-ADP-ribosyltransferase 2 (EC 2.4.2.31) (ADP-ribosyltransferase C2 and C3 toxin-like 2) (ARTC2) (Alloantigen Rt6.2) (Mono(ADP-ribosyl)transferase 2B) (T-cell NAD(P)(+)--arginine ADP-ribosyltransferase 2) (T-cell mono(ADP-ribosyl)transferase 2) (T-cell surface protein Rt6.2)	2	13	All order	Without disorder regions	Rigid
1GY7_A	8	0	0	0.11	0.624375	1.22	1GY7_B	1GYB_A	0	0	0	0	0	0	0	0	0	0	0	0	0	0	2	2	P33331	P33331	1	125	Saccharomyces cerevisiae (strain ATCC 204508 / S288c) (Baker's yeast)	NA	0	0	125	0	Eukaryota	Nuclear transport factor 2 (NTF-2) (Nuclear transport factor P10)	1	16	All order	Without disorder regions	Rigid
1GYJ_A	6	0	0	0.13	0.3975	0.62	1GYJ_A	1GYX_B	0	0	0	0	0	0	0	0	0	0	0	0	0	0	1	1	P31992	P31992	1	77	Escherichia coli (strain K12)	5.3.2.-	0	0	76	0	Bacteria	Tautomerase PptA (EC 5.3.2.-)	3	12	All order	Without disorder regions	Rigid
1GYK_A	60	0	0	0.07	0.27102	0.5	2W08_B	4AYU_B	0	0	0	0	0	0	0	0	0	0	0	0	0	0	1	1	P02743	P02743	1	223	Homo sapiens (Human)	NA	0	0	204	0	Eukaryota	Serum amyloid P-component (SAP) (9.5S alpha-1-glycoprotein) [Cleaved into: Serum amyloid P-component(1-203)]	10	1500	All order	Without disorder regions	Rigid
1GZT_A	86	0	0	0.04	0.288195004	0.55	1OUS_A	1OXC_A	0	0	0	0	0	0	0	0	0	0	0	0	0	0	NA	1	Q9HYN5	Q9HYN5	1	115	Pseudomonas aeruginosa (strain ATCC 15692 / PAO1 / 1C / PRS 101 / LMG 12228)	NA	0	1	114	0.877	Bacteria	Fucose-binding lectin PA-IIL	15	1241	All order	Without disorder regions	Rigid
1GZU_A	18	18	100	0.19	0.3087037037	0.45	1KQO_E	1KR2_C	1	1	1	1	1	38	38.2777777778	39	13.6200716846	13.7196336121	13.9784946237	38	38.2777777778	39	2	2	Q9HAN9	Q9HAN9	1	279	Homo sapiens (Human)	2.7.7.1_2.7.7.18	1	38	279	13.62	Eukaryota	Nicotinamide/nicotinic acid mononucleotide adenylyltransferase 1 (NMN/NaMN adenylyltransferase 1) (EC 2.7.7.1) (EC 2.7.7.18) (Nicotinamide-nucleotide adenylyltransferase 1) (NMN adenylyltransferase 1) (Nicotinate-nucleotide adenylyltransferase 1) (NaMN adenylyltransferase 1)	3	108	Disorder	With disorder regions	P. Disordered
1H0J_A	7	0	0	0.44	0.81875	1.3	1XT3_B	2BHI_B	0	0	0	0	0	0	0	0	0	0	0	0	0	0	2	2	P60301	P60301	1	81	Naja atra (Chinese cobra)	NA	0	0	60	0	Eukaryota	Cytotoxin 3 (Cardiotoxin 3) (CTX-3) (CTX3) (Cardiotoxin A3) (CTX A3) (Cardiotoxin III) (Cardiotoxin analog III) (CTX III)	4	16	All order	Without disorder regions	Rigid
1H0N_A	5	5	100	0.22	0.527	0.68	1H0N_A	1XSM_A	2	2	2	2	2	62	64.8	69	15.8974358974	16.6153846154	17.6923076923	44	45.2	47	1	1	P11157	P11157	1	390	Mus musculus (Mouse)	1.17.4.1	1	35	390	8.974	Eukaryota	Ribonucleoside-diphosphate reductase subunit M2 (EC 1.17.4.1) (Ribonucleotide reductase small chain) (Ribonucleotide reductase small subunit)	4	10	Disorder	With disorder regions	P. Disordered
1H0X_A	6	0	0	0.5	0.92	1.77	2BKY_A	3WBM_D	0	0	0	0	0	0	0	0	0	0	0	0	0	0	2	2	P60849	P60848	1	97	Sulfolobus solfataricus (strain ATCC 35092 / DSM 1617 / JCM 11322 / P2)	NA	0	0	97	0	Archaea	DNA/RNA-binding protein Alba 1 (Sso10b)	1	8	All order	Without disorder regions	Rigid
1H1H_A	12	0	0	0.17	0.9208	1.31	1QMT_A	4OXF_A	0	0	0	0	0	0	0	0	0	0	0	0	0	0	NA	3	P12724	P12724	1	160	Homo sapiens (Human)	3.1.27.-	0	0	134	0	Eukaryota	Eosinophil cationic protein (ECP) (EC 3.1.27.-) (Ribonuclease 3) (RNase 3)	3	25	All order	Without disorder regions	Rigid
1H1L_A	6	0	0	0.1	0.1508333333	0.2	1QH1_A	1QH8_C	0	0	0	0	0	0	0	0	0	0	0	0	0	0	1	1	P00466	P00466	1	483	Klebsiella pneumoniae	1.18.6.1	1	11	478	2.301	Bacteria	Nitrogenase molybdenum-iron protein alpha chain (EC 1.18.6.1) (Dinitrogenase) (Nitrogenase component I)	2	12	All order	Without disorder regions	Rigid
1H1L_B	8	0	0	0.1	0.1995833333	0.29	1H1L_B	1QH8_D	0	0	0	0	0	0	0	0	0	0	0	0	0	0	1	1	P09772	P09772	1	520	Klebsiella pneumoniae	1.18.6.1	1	18	519	3.468	Bacteria	Nitrogenase molybdenum-iron protein beta chain (EC 1.18.6.1) (Dinitrogenase) (Nitrogenase component I)	2	24	All order	Without disorder regions	Rigid
1H2A_L	16	0	0	0.04	0.1538043478	0.29	1UBT_L	1WUI_L	0	0	0	0	0	0	0	0	0	0	0	0	0	0	1	1	P21852	P21852	1	567	Desulfovibrio vulgaris (strain Miyazaki F / DSM 19637)	1.12.2.1	1	11	534	2.06	Bacteria	Periplasmic [NiFe] hydrogenase large subunit (EC 1.12.2.1) (NiFe hydrogenlyase large chain)	9	92	All order	Without disorder regions	Rigid
1H2R_S	17	0	0	0.04	0.1277358491	0.3	1H2R_S	1WUI_S	0	0	0	0	0	0	0	0	0	0	0	0	0	0	1	1	P21853	P21853	1	317	Desulfovibrio vulgaris (strain Miyazaki F / DSM 19637)	1.12.2.1	0	0	267	0	Bacteria	Periplasmic [NiFe] hydrogenase small subunit (EC 1.12.2.1) (NiFe hydrogenlyase small chain)	2	106	All order	Without disorder regions	Rigid
1H2T_Z	6	2	33.3333333333	0.33	0.5364285714	0.73	1N52_B	3FEY_B	0	2	0	0.6666666667	2	0	7	23	0	4.4871794872	14.7435897436	0	3.6666666667	12	1	1	P52298	P52298	1	156	Homo sapiens (Human)	NA	1	12	156	7.692	Eukaryota	Nuclear cap-binding protein subunit 2 (20 kDa nuclear cap-binding protein) (Cell proliferation-inducing gene 55 protein) (NCBP 20 kDa subunit) (CBP20) (NCBP-interacting protein 1) (NIP1)	3	14	Disorder	With disorder regions	P. Disordered
1H2W_A	12	0	0	0.07	0.1945454545	0.36	3EQ9_A	4AN1_A	0	0	0	0	0	0	0	0	0	0	0	0	0	0	1	1	P23687	P23687	1	710	Sus scrofa (Pig)	3.4.21.26	1	6	710	0.845	Eukaryota	Prolyl endopeptidase (PE) (EC 3.4.21.26) (Post-proline cleaving enzyme)	11	66	All order	Without disorder regions	Rigid
1H31_B	6	0	0	0.17	0.4777777778	0.6	1H32_B	2OZ1_H	0	0	0	0	0	0	0	0	0	0	0	0	0	0	1	1	Q939U4	Q939U4	1	160	Rhodovulum sulfidophilum (Rhodobacter sulfidophilus)	NA	1	13	138	9.42	Bacteria	Cytochrome c	1	9	All order	Without disorder regions	Rigid
1H3G_A	6	0	0	0.06	0.1925	0.3	3EDJ_B	3EDK_A	0	0	0	0	0	0	0	0	0	0	0	0	0	0	1	1	Q8KKG0	Q8KKG0	1	619	Flavobacterium sp. 92	3.2.1.54	1	54	601	8.985	Bacteria	Cyclomaltodextrinase (EC 3.2.1.54)	5	12	All order	Without disorder regions	Rigid
1H4G_A	6	0	0	0.07	0.2166666667	0.33	1H4G_A	1QH7_B	0	0	0	0	0	0	0	0	0	0	0	0	0	0	1	1	Q7SIE3	Q7SIE3	1	207	Bacillus agaradhaerens (Bacillus agaradherans)	3.2.1.8	0	1	207	0.483	Bacteria	Endo-1,4-beta-xylanase (EC 3.2.1.8)	2	12	All order	Without disorder regions	Rigid
1H4W_A	19	0	0	0.13	0.492244898	0.95	2R9P_B	4U30_D	0	0	0	0	0	0	0	0	0	0	0	0	0	0	NA	1	P35030	P35030	1	304	Homo sapiens (Human)	3.4.21.4	0	0	224	0	Eukaryota	Trypsin-3 (EC 3.4.21.4) (Brain trypsinogen) (Mesotrypsinogen) (Serine protease 3) (Serine protease 4) (Trypsin III) (Trypsin IV)	1	147	All order	Without disorder regions	Rigid
1H5R_A	10	0	0	0.19	0.55	0.87	1H5R_C	1H5T_A	0	0	0	0	0	0	0	0	0	0	0	0	0	0	NA	1	P37744	P37744	1	293	Escherichia coli (strain K12)	2.7.7.24	0	1	293	0.341	Bacteria	Glucose-1-phosphate thymidylyltransferase 1 (G1P-TT 1) (EC 2.7.7.24) (dTDP-glucose pyrophosphorylase 1) (dTDP-glucose synthase 1)	5	18	All order	Without disorder regions	Rigid
1H5X_A	6	4	66.6666666667	0.23	0.7133333333	1.08	1H5X_A	1H8Y_B	1	0	0	0.6666666667	1	0	6.5	12	0	2.6315789474	4.8582995951	0	6.5	12	2	2	Q51400	Q51400	1	266	Pseudomonas aeruginosa	3.5.2.6	0	0	247	0	Bacteria	Beta-lactamase (EC 3.5.2.6)	2	12	Disorder	With disorder regions	P. Disordered
1H6A_A	16	16	100	0.15	0.2121153846	0.29	1H6A_B	1H6C_A	1	1	1	1	1	30	31.5625	32	6.9284064665	7.28926097	7.3903002309	30	31.5625	32	1	1	Q07982	Q07982	1	433	Zymomonas mobilis subsp. mobilis (strain ATCC 31821 / ZM4 / CP4)	1.1.99.28	1	35	433	8.083	Bacteria	Glucose--fructose oxidoreductase (GFOR) (EC 1.1.99.28)	2	52	Disorder	With disorder regions	P. Disordered
1H7L_A	5	5	100	0.14	0.234	0.34	1H7L_A	1QG8_A	1	1	1	1	1	12	13.4	14	4.7058823529	5.2549019608	5.4901960784	12	13.4	14	1	1	P39621	P39621	1	256	Bacillus subtilis (strain 168)	NA	0	0	255	0	Bacteria	Spore coat polysaccharide biosynthesis protein SpsA	4	10	Disorder	With disorder regions	P. Disordered
1H7N_A	8	1	12.5	0.2	0.6875	1.07	1H7N_A	1QNV_A	0	1	0	0.125	1	0	1.75	14	0	0.5116959064	4.0935672515	0	1.75	14	NA	2	P05373	P05373	1	342	Saccharomyces cerevisiae (strain ATCC 204508 / S288c) (Baker's yeast)	4.2.1.24	0	3	342	0.877	Eukaryota	Delta-aminolevulinic acid dehydratase (ALADH) (EC 4.2.1.24) (Porphobilinogen synthase)	9	16	Disorder	With disorder regions	P. Disordered
1HAN_A	6	0	0	0.05	0.1866666667	0.31	1HAN_A	1LGT_A	0	0	0	0	0	0	0	0	0	0	0	0	0	0	1	1	P47228	P47228	1	298	Burkholderia xenovorans (strain LB400)	1.13.11.39	0	0	297	0	Bacteria	Biphenyl-2,3-diol 1,2-dioxygenase (EC 1.13.11.39) (2,3-dihydroxybiphenyl dioxygenase) (DHBD) (23OHBP oxygenase)	8	15	All order	Without disorder regions	Rigid
1HBH_A	19	0	0	0.1	0.5298780488	0.8	1S5X_A	4IRO_C	0	0	0	0	0	0	0	0	0	0	0	0	0	0	1	1	P80043	P80043	1	142	Trematomus bernacchii (Emerald rockcod) (Pagothenia bernacchii)	NA	0	1	143	0.699	Eukaryota	Hemoglobin subunit alpha (Alpha-globin) (Hemoglobin alpha chain)	2	164	All order	Without disorder regions	Rigid
1HBH_B	19	4	21.0526315789	0.12	0.733597561	1.3	1HBH_D	2PEG_B	0	1	0	0.2105263158	1	0	1.5263157895	8	0	1.0454217736	5.4794520548	0	1.5263157895	8	3	3	P80044	P80044	1	147	Trematomus bernacchii (Emerald rockcod) (Pagothenia bernacchii)	NA	0	0	146	0	Eukaryota	Hemoglobin subunit beta (Beta-globin) (Hemoglobin beta chain)	2	164	Disorder	With disorder regions	P. Disordered
1HBI_A	132	0	0	0	0.3430882353	0.56	6HBI_B	7HBI_B	0	0	0	0	0	0	0	0	0	0	0	0	0	0	NA	1	P02213	P02213	1	146	Anadara inaequivalvis (Inequivalve ark) (Scapharca inaequivalvis)	NA	0	0	146	0	Eukaryota	Globin-1 (Dimeric hemoglobin) (Globin I) (HbI)	12	340	All order	Without disorder regions	Rigid
1HCJ_A	12	0	0	0.05	0.1820833333	0.29	1HCJ_A	1W7T_A	0	0	0	0	0	0	0	0	0	0	0	0	0	0	1	1	P42212	P42212	1	238	Aequorea victoria (Jellyfish)	NA	1	21	236	8.898	Eukaryota	Green fluorescent protein	NA	48	All order	Without disorder regions	Rigid
1HCR_A	5	0	0	0.21	0.782	1.7	1HCR_A	1JJ6_C	0	0	0	0	0	0	0	0	0	0	0	0	0	0	2	2	P03013	P03013	1	190	Salmonella typhimurium (strain LT2 / SGSC1412 / ATCC 700720)	NA	0	0	52	0	Bacteria	DNA-invertase hin	1	10	All order	Without disorder regions	Rigid
1HD8_A	11	4	36.3636363636	0.18	0.7193548387	1.87	1NZU_A	3BEB_A	1	0	0	0.3636363636	1	0	3.5454545455	17	0	0.9767092412	4.6831955923	0	3.5454545455	17	3	3	P0AEB2	P0AEB2	1	403	Escherichia coli (strain K12)	3.4.16.4_3.5.2.6	0	0	363	0	Bacteria	D-alanyl-D-alanine carboxypeptidase DacA (DD-carboxypeptidase) (DD-peptidase) (EC 3.4.16.4) (Beta-lactamase) (EC 3.5.2.6) (Penicillin-binding protein 5) (PBP-5)	8	31	Disorder	With disorder regions	P. Disordered
1HDO_A	5	0	0	0.08	0.112	0.17	1HDO_A	1HE2_A	0	0	0	0	0	0	0	0	0	0	0	0	0	0	1	1	P30043	P30043	1	206	Homo sapiens (Human)	1.5.1.30_1.3.1.24	0	2	206	0.971	Eukaryota	Flavin reductase (NADPH) (FR) (EC 1.5.1.30) (Biliverdin reductase B) (BVR-B) (EC 1.3.1.24) (Biliverdin-IX beta-reductase) (Green heme-binding protein) (GHBP) (NADPH-dependent diaphorase) (NADPH-flavin reductase) (FLR)	5	10	All order	Without disorder regions	Rigid
1HFB_A	30	15	50	0.12	0.4804619565	0.79	1OF6_G	1OF8_B	0	0	0	0.9666666667	5	0	7.2333333333	42	0	1.954954955	11.3513513514	0	4.1666666667	12	1	1	P32449	P32449	1	370	Saccharomyces cerevisiae (strain ATCC 204508 / S288c) (Baker's yeast)	2.5.1.54	1	8	370	2.162	Eukaryota	Phospho-2-dehydro-3-deoxyheptonate aldolase, tyrosine-inhibited (EC 2.5.1.54) (3-deoxy-D-arabino-heptulosonate 7-phosphate synthase) (DAHP synthase) (Phospho-2-keto-3-deoxyheptonate aldolase)	6	368	Disorder	Without disorder regions	Malleable
1HFJ_A	28	10	35.7142857143	0.08	0.4342058824	1.03	1HFK_C	1HG0_A	1	0	0	0.3571428571	1	0	4.8571428571	15	0	1.4853647881	4.5871559633	0	4.8571428571	15	2	2	P06608	P06608	1	348	Dickeya chrysanthemi (Pectobacterium chrysanthemi) (Erwinia chrysanthemi)	3.5.1.1	0	3	327	0.917	Bacteria	L-asparaginase (L-ASNase) (EC 3.5.1.1) (L-asparagine amidohydrolase)	6	340	Disorder	With disorder regions	P. Disordered
1HIA_A	5	0	0	0.51	0.675	0.8	1HIA_X	2KAI_A	0	0	0	0	0	0	0	0	0	0	0	0	0	0	1	1	P00752	P00752	1	246	Sus scrofa (Pig)	3.4.21.35	0	0	80	0	Eukaryota	Glandular kallikrein (EC 3.4.21.35) (Tissue kallikrein)	NA	8	All order	Without disorder regions	Rigid
1HIA_B	5	0	0	0.55	0.68125	0.86	1HIA_Y	2KAI_B	0	0	0	0	0	0	0	0	0	0	0	0	0	0	1	1	P00752	P00752	1	246	Sus scrofa (Pig)	3.4.21.35	1	20	152	13.158	Eukaryota	Glandular kallikrein (EC 3.4.21.35) (Tissue kallikrein)	NA	8	All order	Without disorder regions	Rigid
1HII_A	23	0	0	0.09	0.572212766	1.17	1HSI_A	2MIP_C	0	0	0	0	0	0	0	0	0	0	0	0	0	0	2	2	P04584	P04584	2	1464	Human immunodeficiency virus type 2 subtype A (isolate ROD) (HIV-2)	3.4.23.47_2.7.7.49_2.7.7.7_3.1.26.13_3.1.13.2_2.7.7.-_3.1.-.-	0	0	99	0	Viruses	Gag-Pol polyprotein (Pr160Gag-Pol) [Cleaved into: Matrix protein p17 (MA)_ Capsid protein p24 (CA)_ Spacer peptide 1 (SP1) (p2)_ Nucleocapsid protein p7 (NC)_ Transframe peptide (TF)_ p6-pol (p6*)_ Protease (EC 3.4.23.47) (PR) (Retropepsin)_ Reverse transcriptase/ribonuclease H (EC 2.7.7.49) (EC 2.7.7.7) (EC 3.1.26.13) (Exoribonuclease H) (EC 3.1.13.2) (p66 RT)_ p51 RT_ p15_ Integrase (IN) (EC 2.…	11	235	All order	Without disorder regions	Rigid
1HIV_A	5	0	0	0.32	0.61125	0.79	1HIV_B	1HXB_B	0	0	0	0	0	0	0	0	0	0	0	0	0	0	1	1	P04585	P04585	1	1435	Human immunodeficiency virus type 1 group M subtype B (isolate HXB2) (HIV-1)	3.4.23.16_2.7.7.49_2.7.7.7_3.1.26.13_3.1.13.2_2.7.7.-_3.1.-.-	0	0	99	0	Viruses	Gag-Pol polyprotein (Pr160Gag-Pol) [Cleaved into: Matrix protein p17 (MA)_ Capsid protein p24 (CA)_ Spacer peptide 1 (SP1) (p2)_ Nucleocapsid protein p7 (NC)_ Transframe peptide (TF)_ p6-pol (p6*)_ Protease (EC 3.4.23.16) (PR) (Retropepsin)_ Reverse transcriptase/ribonuclease H (EC 2.7.7.49) (EC 2.7.7.7) (EC 3.1.26.13) (Exoribonuclease H) (EC 3.1.13.2) (p66 RT)_ p51 RT_ p15_ Integrase (IN) (EC 2.…	3	8	All order	Without disorder regions	Rigid
1HIZ_A	5	0	0	0.2	0.375	0.54	1HIZ_A	1R85_A	0	0	0	0	0	0	0	0	0	0	0	0	0	0	NA	1	P40943	P40943	1	407	Geobacillus stearothermophilus (Bacillus stearothermophilus)	3.2.1.8	1	5	379	1.319	Bacteria	Endo-1,4-beta-xylanase (Xylanase) (EC 3.2.1.8) (1,4-beta-D-xylan xylanohydrolase)	4	4	All order	Without disorder regions	Rigid
1HJS_A	8	0	0	0.12	0.130625	0.14	1HJS_B	1HJU_D	0	0	0	0	0	0	0	0	0	0	0	0	0	0	1	1	P83692	P83692	1	332	Thielavia heterothallica (Myceliophthora thermophila)	3.2.1.89	0	1	332	0.301	Eukaryota	Arabinogalactan endo-beta-1,4-galactanase (EC 3.2.1.89) (Endo-1,4-beta-galactanase) (Galactanase)	1	16	All order	Without disorder regions	Rigid
1HJV_A	14	0	0	0.14	0.5291666667	0.89	1HJX_D	1NWT_D	0	0	0	0	0	0	0	0	0	0	0	0	0	0	1	1	P36222	P36222	1	383	Homo sapiens (Human)	NA	1	7	362	1.934	Eukaryota	Chitinase-3-like protein 1 (39 kDa synovial protein) (Cartilage glycoprotein 39) (CGP-39) (GP-39) (hCGP-39) (YKL-40)	1	72	All order	Without disorder regions	Rigid
1HK9_A	46	0	0	0.16	0.4122077922	1.33	3RER_B	4HT9_B	0	0	0	0	0	0	0	0	0	0	0	0	0	0	NA	3	P0A6X3	P0A1R0	5	102	Escherichia coli (strain K12)	NA	0	0	65	0	Bacteria	RNA-binding protein Hfq (HF-1) (Host factor-I protein) (HF-I)	4	462	All order	Without disorder regions	Rigid
1HL4_A	62	5	8.064516129	0.15	0.4688170347	1.14	1HL4_B	1SPD_B	0	0	0	0.1451612903	2	0	1.4516129032	22	0	0.9487666034	14.3790849673	0	0.8709677419	13	NA	3	P00441	P00441	1	154	Homo sapiens (Human)	1.15.1.1	1	33	154	21.429	Eukaryota	Superoxide dismutase [Cu-Zn] (EC 1.15.1.1) (Superoxide dismutase 1) (hSod1)	5	1268	Disorder	Without disorder regions	Malleable
1HM0_A	6	2	33.3333333333	0.42	1.0483333333	1.38	1HM8_A	1HM9_B	0	0	0	0.3333333333	1	0	2	6	0	0.4273504274	1.2820512821	0	2	6	2	2	Q97R46	Q97R46	1	459	Streptococcus pneumoniae serotype 4 (strain ATCC BAA-334 / TIGR4)	2.7.7.23_2.3.1.157	0	0	468	0	Bacteria	Bifunctional protein GlmU [Includes: UDP-N-acetylglucosamine pyrophosphorylase (EC 2.7.7.23) (N-acetylglucosamine-1-phosphate uridyltransferase)_ Glucosamine-1-phosphate N-acetyltransferase (EC 2.3.1.157)]	3	12	Disorder	Without disorder regions	Malleable
1HMD_A	16	0	0	0.07	0.169375	0.3	2HMQ_B	2HMZ_D	0	0	0	0	0	0	0	0	0	0	0	0	0	0	1	1	P02246	P02246	1	113	Themiste dyscrita (Peanut worm) (Dendrostomum dyscritum)	NA	0	0	113	0	Eukaryota	Hemerythrin	3	32	All order	Without disorder regions	Rigid
1HN4_A	25	0	0	0.12	0.878436019	1.76	1FX9_A	2B01_A	0	0	0	0	0	0	0	0	0	0	0	0	0	0	13	6	P00592	P00592	1	146	Sus scrofa (Pig)	3.1.1.4	0	0	124	0	Eukaryota	Phospholipase A2, major isoenzyme (EC 3.1.1.4) (Group IB phospholipase A2) (Phosphatidylcholine 2-acylhydrolase 1B)	17	211	All order	Without disorder regions	Rigid
1HNO_A	5	5	100	0.14	0.9542857143	1.1	1HNU_A	1PJH_B	1	1	1	1	1	7	10.6	15	2.5	3.7857142857	5.3571428571	7	10.6	15	2	2	Q05871	Q05871	1	280	Saccharomyces cerevisiae (strain ATCC 204508 / S288c) (Baker's yeast)	5.3.3.8	0	0	280	0	Eukaryota	3,2-trans-enoyl-CoA isomerase (EC 5.3.3.8) (Delta(3),Delta(2)-enoyl-CoA isomerase) (D3,D2-enoyl-CoA isomerase) (Dodecenoyl-CoA isomerase)	1	7	Disorder	With disorder regions	P. Disordered
1HO3_A	14	6	42.8571428571	0.31	0.362	0.5	1NNS_B	3ECA_C	0	0	0	0.4285714286	1	0	6.2857142857	17	0	1.9281332165	5.2147239264	0	6.2857142857	17	4	2	P00805	P00805	1	348	Escherichia coli (strain K12)	3.5.1.1	1	8	326	2.454	Bacteria	L-asparaginase 2 (EC 3.5.1.1) (L-asparaginase II) (L-ASNase II) (L-asparagine amidohydrolase II) (Colaspase)	2	20	Disorder	Without disorder regions	Malleable
1HOW_A	11	1	9.0909090909	0.21	0.6265384615	1.09	1Q8Y_A	1Q8Z_B	0	0	0	0.1818181818	2	0	1.4545454545	16	0	0.3899585669	4.2895442359	0	0.8181818182	9	2	2	Q03656	Q03656	1	742	Saccharomyces cerevisiae (strain ATCC 204508 / S288c) (Baker's yeast)	2.7.11.1	0	0	373	0	Eukaryota	Serine/threonine-protein kinase SKY1 (SRPK) (EC 2.7.11.1)	7	26	Disorder	Without disorder regions	Malleable
1HOZ_A	16	10	62.5	0.23	0.4090625	0.76	3EPW_A	3EPX_B	0	0	0	0.625	1	0	6.6875	13	0	1.9727138643	3.8348082596	0	6.6875	13	NA	1	Q9GPQ4	Q9GPQ4	1	327	Trypanosoma vivax (Duttonella vivax)	NA	0	3	338	0.888	Eukaryota	IAG-nucleoside hydrolase	6	32	Disorder	Without disorder regions	Malleable
1HQ1_A	13	0	0	0.23	0.5101785714	0.78	2PXB_A	2PXE_A	0	0	0	0	0	0	0	0	0	0	0	0	0	0	1	1	P0AGD7	P0AGD7	9	453	Escherichia coli (strain K12)	NA	1	13	102	12.745	Bacteria	Signal recognition particle protein (Fifty-four homolog) (Ffh) (p48)	1	56	All order	Without disorder regions	Rigid
1HQD_A	10	0	0	0.07	0.4318518519	0.68	2LIP_A	4LIP_E	0	0	0	0	0	0	0	0	0	0	0	0	0	0	1	1	P22088	P22088	1	364	Burkholderia cepacia (Pseudomonas cepacia)	3.1.1.3	0	1	320	0.313	Bacteria	Lipase (EC 3.1.1.3) (Triacylglycerol lipase)	6	27	All order	Without disorder regions	Rigid
1HQK_A	25	0	0	0.07	0.09716	0.13	1HQK_D	1NQV_D	0	0	0	0	0	0	0	0	0	0	0	0	0	0	1	1	O66529	O66529	1	154	Aquifex aeolicus (strain VF5)	2.5.1.78	0	0	154	0	Bacteria	6,7-dimethyl-8-ribityllumazine synthase (DMRL synthase) (LS) (Lumazine synthase) (EC 2.5.1.78)	4	250	All order	Without disorder regions	Rigid
1HSA_A	27	0	0	0.2	0.5813461538	0.95	1K5N_A	1UXW_A	0	0	0	0	0	0	0	0	0	0	0	0	0	0	1	1	P03989	P03989	1	362	Homo sapiens (Human)	NA	1	48	276	17.391	Eukaryota	HLA class I histocompatibility antigen, B-27 alpha chain (MHC class I antigen B*27)	1	156	All order	Without disorder regions	Rigid
1HTL_C	5	0	0	0.42	0.5075	0.62	1LTS_C	1LTT_C	0	0	0	0	0	0	0	0	0	0	0	0	0	0	2	2	P06717	P06717	1	258	Escherichia coli	NA	0	0	41	0	Bacteria	Heat-labile enterotoxin A chain (LT-A, porcine) (LTP-A)	NA	4	All order	Without disorder regions	Rigid
1HU9_A	9	2	22.2222222222	0.28	0.5322857143	0.75	1JNQ_A	1RRL_B	0	0	0	0.2222222222	1	0	2.8888888889	13	0	0.3370932192	1.5169194866	0	2.8888888889	13	1	1	P09186	P09186	1	857	Glycine max (Soybean) (Glycine hispida)	1.13.11.58	1	64	857	7.468	Eukaryota	Seed linoleate 9S-lipoxygenase-3 (EC 1.13.11.58) (Lipoxygenase-3) (L-3)	10	35	Disorder	Without disorder regions	Malleable
1HUV_A	7	0	0	0.15	0.2722222222	0.44	1HUV_A	1P5B_A	0	0	0	0	0	0	0	0	0	0	0	0	0	0	1	1	P20932	P20932	1	393	Pseudomonas putida (Arthrobacter siderocapsulatus)	1.1.99.31	0	1	380	0.263	Bacteria	(S)-mandelate dehydrogenase (EC 1.1.99.31) (L(+)-mandelate dehydrogenase) (MDH)	3	9	All order	Without disorder regions	Rigid
1HV9_A	6	0	0	0.11	1.1475	2.13	1HV9_A	2OI5_B	0	0	0	0	0	0	0	0	0	0	0	0	0	0	2	2	P0ACC7	P0ACC7	1	456	Escherichia coli (strain K12)	2.7.7.23_2.3.1.157	0	4	456	0.877	Bacteria	Bifunctional protein GlmU [Includes: UDP-N-acetylglucosamine pyrophosphorylase (EC 2.7.7.23) (N-acetylglucosamine-1-phosphate uridyltransferase)_ Glucosamine-1-phosphate N-acetyltransferase (EC 2.3.1.157)]	6	12	All order	Without disorder regions	Rigid
1HVA_A	5	0	0	0.16	0.3625	0.52	1HVA_A	4JSW_A	0	0	0	0	0	0	0	0	0	0	0	0	0	0	1	1	P00918	P00918	1	260	Homo sapiens (Human)	4.2.1.1	1	19	260	7.308	Eukaryota	Carbonic anhydrase 2 (EC 4.2.1.1) (Carbonate dehydratase II) (Carbonic anhydrase C) (CAC) (Carbonic anhydrase II) (CA-II)	3	4	All order	Without disorder regions	Rigid
1HVQ_A	5	0	0	0.12	0.19	0.24	1KQY_A	1KQZ_A	0	0	0	0	0	0	0	0	0	0	0	0	0	0	NA	1	P23472	P23472	1	311	Hevea brasiliensis (Para rubber tree) (Siphonia brasiliensis)	3.2.1.14_3.2.1.17	0	0	273	0	Eukaryota	Hevamine-A [Includes: Chitinase (EC 3.2.1.14)_ Lysozyme (EC 3.2.1.17)]	3	4	All order	Without disorder regions	Rigid
1HX1_A	25	0	0	0.14	0.51109375	1.08	4H5N_B	4H5T_A	0	0	0	0	0	0	0	0	0	0	0	0	0	0	NA	5	P19120	P19120	2	650	Bos taurus (Bovine)	NA	0	2	383	0.522	Eukaryota	Heat shock cognate 71 kDa protein (Heat shock 70 kDa protein 8)	13	64	All order	Without disorder regions	Rigid
1HX1_B	8	0	0	0.24	0.5025	0.97	1HX1_B	3FZM_B	0	0	0	0	0	0	0	0	0	0	0	0	0	0	1	1	Q99933	Q99933	1	345	Homo sapiens (Human)	NA	0	0	114	0	Eukaryota	BAG family molecular chaperone regulator 1 (BAG-1) (Bcl-2-associated athanogene 1)	NA	28	All order	Without disorder regions	Rigid
1HX3_A	24	0	0	0.04	0.4194	0.7	1PVF_B	2VNQ_A	0	0	0	0	0	0	0	0	0	0	0	0	0	0	1	1	Q46822	Q46822	1	182	Escherichia coli (strain K12)	5.3.3.2	0	0	183	0	Bacteria	Isopentenyl-diphosphate Delta-isomerase (IPP isomerase) (EC 5.3.3.2) (IPP:DMAPP isomerase) (Isopentenyl pyrophosphate isomerase)	6	100	All order	Without disorder regions	Rigid
1HYV_A	9	9	100	0.18	1.2838095238	2.08	1HYZ_A	3LPU_A	1	1	1	1.1111111111	2	5	8.8888888889	16	3.0120481928	5.3769269306	9.6385542169	5	8.2222222222	13	4	4	Q76353	Q76353	3	288	Human immunodeficiency virus 1	NA	0	0	166	0	Viruses	Integrase (Fragment)	5	21	Disorder	With disorder regions	P. Disordered
1HZ5_A	5	0	0	0.52	0.79	1.17	1HZ5_B	1HZ6_A	0	0	0	0	0	0	0	0	0	0	0	0	0	0	NA	3	Q51912	Q51912	1	719	Finegoldia magna (Peptostreptococcus magnus)	NA	0	0	72	0	Bacteria	Putative uncharacterized protein	1	6	All order	Without disorder regions	Rigid
1HZD_A	18	1	5.5555555556	0.17	0.3864814815	0.55	2ZQQ_C	2ZQR_D	0	0	0	0.0555555556	1	0	0.5555555556	10	0	0.204248366	3.6764705882	0	0.5555555556	10	1	1	Q13825	Q13825	1	339	Homo sapiens (Human)	4.2.1.18	0	0	272	0	Eukaryota	Methylglutaconyl-CoA hydratase, mitochondrial (EC 4.2.1.18) (AU-specific RNA-binding enoyl-CoA hydratase) (AU-binding protein/enoyl-CoA hydratase)	NA	108	Disorder	Without disorder regions	Malleable
1I0I_A	6	5	83.3333333333	0.43	0.84375	1.87	1P19_C	1TC2_B	1	0	0	0.8333333333	1	0	9.1666666667	12	0	4.1478129713	5.4298642534	0	9.1666666667	12	3	2	Q4DRC4	Q4DRC4	1	241	Trypanosoma cruzi (strain CL Brener)	NA	0	1	221	0.452	Eukaryota	Hypoxanthine-guanine phosphoribosyltransferase, putative	4	8	Disorder	With disorder regions	P. Disordered
1I1K_A	15	3	20	0.12	0.31	0.49	1I1K_B	1IYE_A	1	0	0	0.2	1	0	1.4	7	0	0.4530744337	2.2653721683	0	1.4	7	NA	1	P0AB80	P0AB80	1	309	Escherichia coli (strain K12)	2.6.1.42	0	0	309	0	Bacteria	Branched-chain-amino-acid aminotransferase (BCAT) (EC 2.6.1.42) (Transaminase B)	5	90	Disorder	With disorder regions	P. Disordered
1I3O_B	38	0	0	0.06	0.2172955975	0.53	2H5I_B	2H65_B	0	0	0	0	0	0	0	0	0	0	0	0	0	0	1	1	P42574	P42574	1	277	Homo sapiens (Human)	3.4.22.56	0	0	95	0	Eukaryota	Caspase-3 (CASP-3) (EC 3.4.22.56) (Apopain) (Cysteine protease CPP32) (CPP-32) (Protein Yama) (SREBP cleavage activity 1) (SCA-1) [Cleaved into: Caspase-3 subunit p17_ Caspase-3 subunit p12]	7	159	All order	Without disorder regions	Rigid
1I3R_B	6	0	0	1.08	1.20875	1.34	1I3R_B	1IEA_D	0	0	0	0	0	0	0	0	0	0	0	0	0	0	NA	3	P02089	Q31163	1	147	Mus musculus (Mouse)	NA	0	4	228	1.754	Eukaryota	Hemoglobin subunit beta-2 (Beta-2-globin) (Hemoglobin beta-2 chain) (Hemoglobin beta-minor chain)	NA	8	All order	Without disorder regions	Rigid
1I45_A	10	0	0	0.31	0.905	1.22	1YPI_B	2YPI_B	0	0	0	0	0	0	0	0	0	0	0	0	0	0	6	2	P00942	P00942	1	248	Saccharomyces cerevisiae (strain ATCC 204508 / S288c) (Baker's yeast)	5.3.1.1	0	0	247	0	Eukaryota	Triosephosphate isomerase (TIM) (EC 5.3.1.1) (Triose-phosphate isomerase)	3	16	All order	Without disorder regions	Rigid
1I4U_A	6	0	0	0.1	0.2391666667	0.32	1I4U_A	1OBQ_B	0	0	0	0	0	0	0	0	0	0	0	0	0	0	1	1	P80029	P80029	1	181	Homarus gammarus (European lobster) (Homarus vulgaris)	NA	0	0	181	0	Eukaryota	Crustacyanin-C1 subunit	NA	12	All order	Without disorder regions	Rigid
1I51_B	15	0	0	0.14	0.2501612903	0.4	2QL5_D	3IBF_B	0	0	0	0	0	0	0	0	0	0	0	0	0	0	1	1	P55210	P55210	1	303	Homo sapiens (Human)	3.4.22.60	1	5	97	5.155	Eukaryota	Caspase-7 (CASP-7) (EC 3.4.22.60) (Apoptotic protease Mch-3) (CMH-1) (ICE-like apoptotic protease 3) (ICE-LAP3) [Cleaved into: Caspase-7 subunit p20_ Caspase-7 subunit p11]	1	62	All order	Without disorder regions	Rigid
1I5D_A	10	8	80	0.18	0.86225	1.9	1I58_A	1I59_B	0	0	0	0.8	1	0	7.3	12	0	3.8624338624	6.3492063492	0	7.3	12	3	3	Q56310	Q56310	1	671	Thermotoga maritima (strain ATCC 43589 / MSB8 / DSM 3109 / JCM 10099)	2.7.13.3	1	7	189	3.704	Bacteria	Chemotaxis protein CheA (EC 2.7.13.3)	4	40	Disorder	Without disorder regions	Malleable
1I6O_A	9	0	0	0.25	0.535	0.77	1I6P_A	1T75_D	0	0	0	0	0	0	0	0	0	0	0	0	0	0	1	1	P61517	P61517	1	220	Escherichia coli (strain K12)	4.2.1.1	0	0	220	0	Bacteria	Carbonic anhydrase 2 (EC 4.2.1.1) (Carbonate dehydratase 2)	2	28	All order	Without disorder regions	Rigid
1I6W_A	17	0	0	0.08	0.3732352941	0.84	1I6W_B	1R50_A	0	0	0	0	0	0	0	0	0	0	0	0	0	0	NA	1	P37957	P37957	1	212	Bacillus subtilis (strain 168)	3.1.1.3	0	0	181	0	Bacteria	Lipase EstA (Lipase A) (EC 3.1.1.3) (Triacylglycerol lipase)	3	34	All order	Without disorder regions	Rigid
1I72_A	21	20	95.2380952381	0.1	0.549375	1.22	1I7C_A	1I7M_C	0	2	0	1.619047619	2	0	13.9523809524	23	0	5.2912619657	8.6142322097	0	8.8095238095	14	NA	3	P17707	P17707	1	334	Homo sapiens (Human)	4.1.1.50	0	0	267	0	Eukaryota	S-adenosylmethionine decarboxylase proenzyme (AdoMetDC) (SAMDC) (EC 4.1.1.50) [Cleaved into: S-adenosylmethionine decarboxylase alpha chain_ S-adenosylmethionine decarboxylase beta chain]	14	32	Disorder	With disorder regions	P. Disordered
1I72_B	24	16	66.6666666667	0.1	0.4210948905	1.67	3DZ5_B	3EPA_B	1	1	0	0.6666666667	1	0	4.5	8	0	6.7164179104	11.9402985075	0	4.5	8	2	2	P17707	P17707	1	334	Homo sapiens (Human)	4.1.1.50	1	5	67	7.463	Eukaryota	S-adenosylmethionine decarboxylase proenzyme (AdoMetDC) (SAMDC) (EC 4.1.1.50) [Cleaved into: S-adenosylmethionine decarboxylase alpha chain_ S-adenosylmethionine decarboxylase beta chain]	14	274	Disorder	With disorder regions	P. Disordered
1I7D_A	10	10	100	0.26	1.53125	2.74	2O19_B	2O59_A	1	2	1	1.1	2	13	14.8	21	1.9726858877	2.2458270106	3.186646434	13	14.3	16	5	5	P14294	P14294	1	653	Escherichia coli (strain K12)	5.99.1.2	1	59	659	8.953	Bacteria	DNA topoisomerase 3 (EC 5.99.1.2) (DNA topoisomerase III)	1	40	Disorder	With disorder regions	P. Disordered
1I7Y_A	6	0	0	0.12	0.2746666667	0.5	3O18_A	4GY3_A	0	0	0	0	0	0	0	0	0	0	0	0	0	0	1	1	Q9AM02	P50032	3	162	Thermosynechococcus vulcanus (Synechococcus vulcanus)	NA	0	0	162	0	Bacteria	C-phycocyanin alpha subunit (Fragment)	3	15	All order	Without disorder regions	Rigid
1I8F_A	14	0	0	0.28	0.7010204082	1.64	1I8F_F	1LNX_B	0	0	0	0	0	0	0	0	0	0	0	0	0	0	2	2	Q8ZYG5	Q8ZYG5	1	80	Pyrobaculum aerophilum (strain ATCC 51768 / IM2 / DSM 7523 / JCM 9630 / NBRC 100827)	NA	0	0	81	0	Archaea	Small nuclear ribonucleoprotein homolog (Sm-like)	1	49	All order	Without disorder regions	Rigid
1I8M_A	12	0	0	0.2	1.4991666667	2.43	1I8M_A	1XF3_A	0	0	0	0	0	0	0	0	0	0	0	0	0	0	4	4	Q7TS98	I6L978	4	236	Mus musculus (Mouse)	NA	0	2	214	0.935	Eukaryota	Anti-colorectal carcinoma light chain	4	60	All order	Without disorder regions	Rigid
1I9D_A	8	0	0	0.09	0.1075	0.16	1SK0_A	1SK2_A	0	0	0	0	0	0	0	0	0	0	0	0	0	0	NA	1	P08692	P08692	1	141	Escherichia coli	1.20.4.1	0	1	140	0.714	Bacteria	Arsenate reductase (EC 1.20.4.1) (Arsenical pump modifier)	2	4	All order	Without disorder regions	Rigid
1I9H_A	278	14	5.035971223	0.01	0.9528552368	2.5	1VWB_B	2IZC_D	0	0	0	0.0503597122	1	0	0.3165467626	10	0	0.2500921109	7.874015748	0	0.3165467626	10	70	12	P22629	P22629	1	183	Streptomyces avidinii	NA	0	0	123	0	Bacteria	Streptavidin	26	2998	Disorder	Without disorder regions	Malleable
1IBC_A	17	3	17.6470588235	0.08	0.2063793103	0.92	1SC3_A	1SC4_A	0	0	0	0.1764705882	1	0	0.8823529412	5	0	0.4957038995	2.808988764	0	0.8823529412	5	2	2	P29466	P29466	1	404	Homo sapiens (Human)	3.4.22.36	0	0	178	0	Eukaryota	Caspase-1 (CASP-1) (EC 3.4.22.36) (Interleukin-1 beta convertase) (IL-1BC) (Interleukin-1 beta-converting enzyme) (ICE) (IL-1 beta-converting enzyme) (p45) [Cleaved into: Caspase-1 subunit p20_ Caspase-1 subunit p10]	8	58	Disorder	Without disorder regions	Malleable
1IBY_A	14	0	0	0.25	0.658125	1.74	1IBY_D	1IC0_E	0	0	0	0	0	0	0	0	0	0	0	0	0	0	2	2	Q820S6	Q820S6	1	136	Nitrosomonas europaea (strain ATCC 19718 / NBRC 14298)	NA	0	0	112	0	Bacteria	Chain A, Red Copper Protein Nitrosocyanin	1	64	All order	Without disorder regions	Rigid
1ICP_A	8	8	100	0.16	0.29625	0.45	1ICP_B	1ICQ_A	1	1	1	1	1	6	9.25	11	1.5957446809	2.460106383	2.9255319149	6	9.25	11	1	1	Q9XG54	Q9XG54	1	376	Solanum lycopersicum (Tomato) (Lycopersicon esculentum)	1.3.1.42	1	10	376	2.66	Eukaryota	12-oxophytodienoate reductase 1 (EC 1.3.1.42) (12-oxophytodienoate-10,11-reductase 1) (OPDA-reductase 1) (LeOPR1)	2	24	Disorder	With disorder regions	P. Disordered
1IDP_A	12	0	0	0.1	0.3362962963	0.46	4STD_C	7STD_A	0	0	0	0	0	0	0	0	0	0	0	0	0	0	1	1	P56221	P56221	1	172	Magnaporthe oryzae (strain 70-15 / ATCC MYA-4617 / FGSC 8958) (Rice blast fungus) (Pyricularia oryzae)	4.2.1.94	0	0	164	0	Eukaryota	Scytalone dehydratase (EC 4.2.1.94)	5	54	All order	Without disorder regions	Rigid
1IDR_A	8	0	0	0.25	0.64625	0.99	1RTE_B	1S61_A	0	0	0	0	0	0	0	0	0	0	0	0	0	0	NA	2	P9WN25	P9WN25	1	136	Mycobacterium tuberculosis (strain ATCC 25618 / H37Rv)	NA	0	4	136	2.941	Bacteria	Group 1 truncated hemoglobin GlbN (Truncated hemoglobin) (trHbN) (Hemoglobin-like protein HbN)	5	24	All order	Without disorder regions	Rigid
1IE0_A	6	0	0	0.07	0.1833333333	0.27	1J98_A	1JQW_A	0	0	0	0	0	0	0	0	0	0	0	0	0	0	1	1	O34667	O34667	1	157	Bacillus subtilis (strain 168)	4.4.1.21	0	0	157	0	Bacteria	S-ribosylhomocysteine lyase (EC 4.4.1.21) (AI-2 synthesis protein) (Autoinducer-2 production protein LuxS)	5	6	All order	Without disorder regions	Rigid
1IE4_A	12	0	0	0.37	0.8127083333	1.41	1IE4_C	1KGI_D	0	0	0	0	0	0	0	0	0	0	0	0	0	0	NA	4	P02767	P02767	1	147	Rattus norvegicus (Rat)	NA	1	5	127	3.937	Eukaryota	Transthyretin (Prealbumin) (TBPA)	3	48	All order	Without disorder regions	Rigid
1IE7_B	9	0	0	0.06	0.1140909091	0.19	1S3T_B	3UBP_B	0	0	0	0	0	0	0	0	0	0	0	0	0	0	1	1	P41021	P41021	1	126	Sporosarcina pasteurii (Bacillus pasteurii)	3.5.1.5	1	20	126	15.873	Bacteria	Urease subunit beta (EC 3.5.1.5) (Urea amidohydrolase subunit beta)	NA	22	All order	Without disorder regions	Rigid
1IE7_C	8	0	0	0.11	0.3332142857	0.91	3UBP_C	4AC7_C	0	0	0	0	0	0	0	0	0	0	0	0	0	0	1	1	P41020	P41020	1	569	Sporosarcina pasteurii (Bacillus pasteurii)	3.5.1.5	1	46	570	8.07	Bacteria	Urease subunit alpha (EC 3.5.1.5) (Urea amidohydrolase subunit alpha)	8	28	All order	Without disorder regions	Rigid
1IGQ_A	6	0	0	0.52	0.6025	0.69	1IGQ_A	1IGU_B	0	0	0	0	0	0	0	0	0	0	0	0	0	0	1	1	P07674	P07674	1	358	Escherichia coli	NA	0	3	62	4.839	Bacteria	Transcriptional repressor protein KorB	NA	8	All order	Without disorder regions	Rigid
1IHF_A	5	0	0	0.18	0.238	0.31	1OUZ_A	2HT0_A	0	0	0	0	0	0	0	0	0	0	0	0	0	0	1	1	P0A6X7	P0A6X7	1	99	Escherichia coli (strain K12)	NA	1	27	99	27.273	Bacteria	Integration host factor subunit alpha (IHF-alpha)	1	10	All order	Without disorder regions	Rigid
1IIM_A	6	0	0	0.54	0.69625	0.86	1IIM_A	1IIN_A	0	0	0	0	0	0	0	0	0	0	0	0	0	0	1	1	P26393	P26393	1	292	Salmonella typhimurium (strain LT2 / SGSC1412 / ATCC 700720)	2.7.7.24	0	1	292	0.342	Bacteria	Glucose-1-phosphate thymidylyltransferase (EC 2.7.7.24) (dTDP-glucose pyrophosphorylase) (Ep) (dTDP-glucose synthase)	2	8	All order	Without disorder regions	Rigid
1ILV_A	8	0	0	0.17	0.4758333333	0.68	1J9J_A	1J9L_B	0	0	0	0	0	0	0	0	0	0	0	0	0	0	1	1	P96112	P96112	1	247	Thermotoga maritima (strain ATCC 43589 / MSB8 / DSM 3109 / JCM 10099)	3.1.3.5	0	0	247	0	Bacteria	5'-nucleotidase SurE (EC 3.1.3.5) (Nucleoside 5'-monophosphate phosphohydrolase)	4	24	All order	Without disorder regions	Rigid
1IMA_A	13	1	7.6923076923	0.11	0.4597222222	1.1	1IMB_B	1IMF_A	0	1	0	0.0769230769	1	0	0.6923076923	9	0	0.2499305748	3.2490974729	0	0.6923076923	9	3	2	P29218	P29218	1	277	Homo sapiens (Human)	3.1.3.25_3.1.3.94	0	0	277	0	Eukaryota	Inositol monophosphatase 1 (IMP 1) (IMPase 1) (EC 3.1.3.25) (D-galactose 1-phosphate phosphatase) (EC 3.1.3.94) (Inositol-1(or 4)-monophosphatase 1) (Lithium-sensitive myo-inositol monophosphatase A1)	5	36	Disorder	With disorder regions	P. Disordered
1ING_A	17	0	0	0.13	0.3863565891	0.55	1IVD_B	1IVG_B	0	0	0	0	0	0	0	0	0	0	0	0	0	0	1	1	P06820	P06820	1	469	Influenza A virus (strain A/Tokyo/3/1967 H2N2)	3.2.1.18	1	36	388	9.278	Viruses	Neuraminidase (EC 3.2.1.18)	14	129	All order	Without disorder regions	Rigid
1INL_A	8	3	37.5	0.09	0.395625	1.06	1INL_C	1JQ3_D	0	0	0	0.375	1	0	3.75	11	0	1.2668918919	3.7162162162	0	3.75	11	2	2	Q9WZC2	Q9WZC2	1	296	Thermotoga maritima (strain ATCC 43589 / MSB8 / DSM 3109 / JCM 10099)	2.5.1.16	0	0	296	0	Bacteria	Polyamine aminopropyltransferase (Putrescine aminopropyltransferase) (PAPT) (Spermidine synthase) (SPDS) (SPDSY) (EC 2.5.1.16)	1	16	Disorder	Without disorder regions	Malleable
1INN_A	8	0	0	0.16	0.6496	1.38	1INN_A	1VGX_B	0	0	0	0	0	0	0	0	0	0	0	0	0	0	2	2	Q9RRU8	Q9RRU8	1	158	Deinococcus radiodurans (strain ATCC 13939 / DSM 20539 / JCM 16871 / LMG 4051 / NBRC 15346 / NCIMB 9279 / R1 / VKM B-1422)	4.4.1.21	1	9	166	5.422	Bacteria	S-ribosylhomocysteine lyase (EC 4.4.1.21) (AI-2 synthesis protein) (Autoinducer-2 production protein LuxS)	3	25	All order	Without disorder regions	Rigid
1IOM_A	5	2	40	2.08	2.3525	2.5	1IOM_A	1IXE_B	0	0	0	0.4	1	0	3.2	8	0	0.848806366	2.1220159151	0	3.2	8	3	3	Q5SIM6	Q5SIM6	1	377	Thermus thermophilus (strain HB8 / ATCC 27634 / DSM 579)	NA	1	7	377	1.857	Bacteria	Citrate synthase	3	4	Disorder	Without disorder regions	Malleable
1IQ8_A	6	0	0	0.21	0.5208333333	0.85	1IQ8_B	1IT8_A	0	0	0	0	0	0	0	0	0	0	0	0	0	0	1	1	O58843	O58843	1	582	Pyrococcus horikoshii (strain ATCC 700860 / DSM 12428 / JCM 9974 / NBRC 100139 / OT-3)	2.4.2.48	1	14	582	2.405	Archaea	tRNA-guanine(15) transglycosylase (EC 2.4.2.48) (7-cyano-7-deazaguanine tRNA-ribosyltransferase) (Archaeal tRNA-guanine transglycosylase)	4	12	All order	Without disorder regions	Rigid
1IQZ_A	6	0	0	0.38	0.4222222222	0.53	1IQZ_A	1IR0_A	0	0	0	0	0	0	0	0	0	0	0	0	0	0	1	1	P10245	P10245	1	81	Bacillus thermoproteolyticus	NA	0	0	81	0	Bacteria	Ferredoxin	3	9	All order	Without disorder regions	Rigid
1IRI_A	8	0	0	0.48	0.568125	0.66	1IRI_D	1JIQ_D	0	0	0	0	0	0	0	0	0	0	0	0	0	0	NA	1	P06744	P06744	1	558	Homo sapiens (Human)	5.3.1.9	1	42	558	7.527	Eukaryota	Glucose-6-phosphate isomerase (GPI) (EC 5.3.1.9) (Autocrine motility factor) (AMF) (Neuroleukin) (NLK) (Phosphoglucose isomerase) (PGI) (Phosphohexose isomerase) (PHI) (Sperm antigen 36) (SA-36)	1	16	All order	Without disorder regions	Rigid
1ISA_A	14	0	0	0.08	0.2078571429	0.34	2BKB_A	2NYB_B	0	0	0	0	0	0	0	0	0	0	0	0	0	0	NA	1	P0AGD3	P0AGD3	1	193	Escherichia coli (strain K12)	1.15.1.1	0	0	192	0	Bacteria	Superoxide dismutase [Fe] (EC 1.15.1.1)	4	28	All order	Without disorder regions	Rigid
1ISF_A	8	0	0	0.15	0.2683333333	0.39	1ISI_A	1ISJ_B	0	0	0	0	0	0	0	0	0	0	0	0	0	0	1	1	Q10588	Q10588	1	318	Homo sapiens (Human)	3.2.2.6	0	0	265	0	Eukaryota	ADP-ribosyl cyclase/cyclic ADP-ribose hydrolase 2 (EC 3.2.2.6) (ADP-ribosyl cyclase 2) (Bone marrow stromal antigen 1) (BST-1) (Cyclic ADP-ribose hydrolase 2) (cADPr hydrolase 2) (CD antigen CD157)	4	24	All order	Without disorder regions	Rigid
1ISV_A	32	16	50	0.1	0.5118461538	0.84	1ISV_A	1V6V_B	0	0	0	0.5	1	0	4.5	9	0	1.0321100917	2.0642201835	0	4.5	9	1	1	Q7SI98	Q7SI98	1	436	Streptomyces olivaceoviridis (Streptomyces corchorusii)	3.2.1.8	1	27	436	6.193	Bacteria	Beta-xylanase (EC 3.2.1.8)	8	260	Disorder	Without disorder regions	Malleable
1IT2_A	6	0	0	0.65	0.765	0.95	1IT2_A	1IT3_C	0	0	0	0	0	0	0	0	0	0	0	0	0	0	1	1	Q7SID0	Q7SID0	1	146	Eptatretus burgeri (Inshore hagfish)	NA	0	1	146	0.685	Eukaryota	Globin-F1	1	8	All order	Without disorder regions	Rigid
1ITO_A	9	0	0	0.07	0.1566666667	0.25	1ITO_A	2DCC_A	0	0	0	0	0	0	0	0	0	0	0	0	0	0	1	1	P07688	P07688	1	335	Bos taurus (Bovine)	3.4.22.1	0	0	256	0	Eukaryota	Cathepsin B (EC 3.4.22.1) (BCSB) [Cleaved into: Cathepsin B light chain_ Cathepsin B heavy chain]	9	36	All order	Without disorder regions	Rigid
1IUN_A	8	0	0	0.11	0.2264285714	0.39	1IUO_A	1UK9_A	0	0	0	0	0	0	0	0	0	0	0	0	0	0	1	1	P96965	P96965	1	282	Pseudomonas fluorescens	NA	1	5	282	1.773	Bacteria	2-hydroxy-6-oxo-7-methylocta-2,4-dienoate hydrolase	7	28	All order	Without disorder regions	Rigid
1IV1_A	18	0	0	0.14	0.2459259259	0.39	1IV2_E	1IV3_B	0	0	0	0	0	0	0	0	0	0	0	0	0	0	1	1	Q8RQP5	Q8RQP5	1	152	Thermus thermophilus (strain HB8 / ATCC 27634 / DSM 579)	4.6.1.12	0	0	152	0	Bacteria	2-C-methyl-D-erythritol 2,4-cyclodiphosphate synthase (MECDP-synthase) (MECPP-synthase) (MECPS) (EC 4.6.1.12)	3	108	All order	Without disorder regions	Rigid
1IVN_A	5	0	0	0.28	0.6025	0.83	1IVN_A	1U8U_A	0	0	0	0	0	0	0	0	0	0	0	0	0	0	1	1	P0ADA1	P0ADA1	1	208	Escherichia coli (strain K12)	3.1.2.-_3.1.1.5	1	5	190	2.632	Bacteria	Acyl-CoA thioesterase I (EC 3.1.2.-) (Lecithinase B) (Lysophospholipase L1) (EC 3.1.1.5) (Protease I)	2	4	All order	Without disorder regions	Rigid
1IVP_A	11	0	0	0.23	0.6598	0.97	5UPJ_B	6UPJ_A	0	0	0	0	0	0	0	0	0	0	0	0	0	0	1	1	P04584	P04584	1	1464	Human immunodeficiency virus type 2 subtype A (isolate ROD) (HIV-2)	3.4.23.47_2.7.7.49_2.7.7.7_3.1.26.13_3.1.13.2_2.7.7.-_3.1.-.-	0	0	99	0	Viruses	Gag-Pol polyprotein (Pr160Gag-Pol) [Cleaved into: Matrix protein p17 (MA)_ Capsid protein p24 (CA)_ Spacer peptide 1 (SP1) (p2)_ Nucleocapsid protein p7 (NC)_ Transframe peptide (TF)_ p6-pol (p6*)_ Protease (EC 3.4.23.47) (PR) (Retropepsin)_ Reverse transcriptase/ribonuclease H (EC 2.7.7.49) (EC 2.7.7.7) (EC 3.1.26.13) (Exoribonuclease H) (EC 3.1.13.2) (p66 RT)_ p51 RT_ p15_ Integrase (IN) (EC 2.…	6	50	All order	Without disorder regions	Rigid
1IW0_A	32	0	0	0.08	0.5618297872	1.62	1IW0_B	4GOH_A	0	0	0	0	0	0	0	0	0	0	0	0	0	0	3	3	P71119	P71119	4	215	Corynebacterium diphtheriae (strain ATCC 700971 / NCTC 13129 / Biotype gravis)	1.14.99.3	0	1	215	0.465	Bacteria	Heme oxygenase (EC 1.14.14.18)	9	470	All order	Without disorder regions	Rigid
1IW7_A	20	20	100	0.08	1.1074375	1.99	2A69_A	2A6H_B	1	1	1	1	1	66	66	66	20.9523809524	20.9523809524	20.9523809524	66	66	66	2	2	Q5SHR6	Q5SHR6	1	315	Thermus thermophilus (strain HB8 / ATCC 27634 / DSM 579)	2.7.7.6	1	27	315	8.571	Bacteria	DNA-directed RNA polymerase subunit alpha (RNAP subunit alpha) (EC 2.7.7.6) (RNA polymerase subunit alpha) (Transcriptase subunit alpha)	1	160	Disorder	With disorder regions	P. Disordered
1IW7_C	10	0	0	0.23	0.8715	1.42	2BE5_M	2O5I_C	0	0	0	0	0	0	0	0	0	0	0	0	0	0	2	2	Q8RQE9	Q8RQE9	1	1119	Thermus thermophilus (strain HB8 / ATCC 27634 / DSM 579)	2.7.7.6	1	29	1119	2.592	Bacteria	DNA-directed RNA polymerase subunit beta (RNAP subunit beta) (EC 2.7.7.6) (RNA polymerase subunit beta) (Transcriptase subunit beta)	4	40	All order	Without disorder regions	Rigid
1IW7_E	8	0	0	0.06	0.0670833333	0.08	2A6H_O	2BE5_E	0	0	0	0	0	0	0	0	0	0	0	0	0	0	NA	1	Q8RQE7	Q8RQE7	1	99	Thermus thermophilus (strain HB8 / ATCC 27634 / DSM 579)	2.7.7.6	1	8	99	8.081	Bacteria	DNA-directed RNA polymerase subunit omega (RNAP omega subunit) (EC 2.7.7.6) (RNA polymerase omega subunit) (Transcriptase subunit omega)	1	24	All order	Without disorder regions	Rigid
1IW7_F	8	8	100	0.2	0.425	0.64	2A69_P	2BE5_F	2	2	2	2	2	58	58	58	13.7115839243	13.7115839243	13.7115839243	53	53	53	1	1	Q5SKW1	Q5SKW1	1	423	Thermus thermophilus (strain HB8 / ATCC 27634 / DSM 579)	NA	1	95	423	22.459	Bacteria	RNA polymerase sigma factor SigA	1	24	Disorder	With disorder regions	P. Disordered
1IWE_A	10	10	100	0.25	0.9046511628	1.67	1LOO_A	2DGN_A	1	1	1	1	1	5	6.2	7	1.0940919037	1.3566739606	1.5317286652	5	6.2	7	2	2	P28650	P28650	1	457	Mus musculus (Mouse)	6.3.4.4	1	18	457	3.939	Eukaryota	Adenylosuccinate synthetase isozyme 1 (AMPSase 1) (AdSS 1) (EC 6.3.4.4) (Adenylosuccinate synthetase, basic isozyme) (Adenylosuccinate synthetase, muscle isozyme) (M-type adenylosuccinate synthetase) (IMP--aspartate ligase 1)	11	43	Disorder	With disorder regions	P. Disordered
1IXC_A	6	1	16.6666666667	0.99	1.375	2.23	1IXC_B	1IZ1_Q	0	0	0	0.1666666667	1	0	0.8333333333	5	0	0.283446712	1.7006802721	0	0.8333333333	5	5	5	Q9WXC7	Q9WXC7	1	294	Cupriavidus necator (Alcaligenes eutrophus) (Ralstonia eutropha)	NA	0	0	294	0	Bacteria	LysR-type regulatory protein	NA	8	Disorder	Without disorder regions	Malleable
1IYK_A	5	0	0	1.15	1.2166666667	1.26	1IYK_A	1NMT_B	0	0	0	0	0	0	0	0	0	0	0	0	0	0	3	3	P30418	P30418	1	451	Candida albicans (strain SC5314 / ATCC MYA-2876) (Yeast)	2.3.1.97	1	13	392	3.316	Eukaryota	Glycylpeptide N-tetradecanoyltransferase (EC 2.3.1.97) (Myristoyl-CoA:protein N-myristoyltransferase) (NMT) (Peptide N-myristoyltransferase)	2	6	All order	Without disorder regions	Rigid
1IZN_A	20	0	0	0.53	0.9001626016	1.62	3AA1_A	3AAA_A	0	0	0	0	0	0	0	0	0	0	0	0	0	0	3	3	P13127	P13127	1	286	Gallus gallus (Chicken)	NA	1	19	286	6.643	Eukaryota	F-actin-capping protein subunit alpha-1 (Beta-actinin subunit I) (CapZ 36/32)	2	123	All order	Without disorder regions	Rigid
1IZN_B	19	13	68.4210526316	0.69	1.1427272727	2.15	1IZN_B	3AAA_B	0	1	0	0.6842105263	1	0	8.5263157895	13	0	3.0780923428	4.6931407942	0	8.5263157895	13	6	5	P14315	P14315	1	277	Gallus gallus (Chicken)	NA	1	28	277	10.108	Eukaryota	F-actin-capping protein subunit beta isoforms 1 and 2 (Beta-actinin subunit II) (CapZ 36/32) (CapZ B1 and B2)	1	44	Disorder	With disorder regions	P. Disordered
1IZO_A	6	0	0	0.33	0.4066666667	0.49	1IZO_B	2ZQX_C	0	0	0	0	0	0	0	0	0	0	0	0	0	0	1	1	O31440	O31440	1	417	Bacillus subtilis (strain 168)	1.11.2.4	1	26	417	6.235	Bacteria	Fatty-acid peroxygenase (EC 1.11.2.4) (Cytochrome P450 152A1) (Cytochrome P450BsBeta) (Fatty acid beta-hydroxylase)	1	9	All order	Without disorder regions	Rigid
1J0M_A	5	0	0	0.23	0.255	0.29	1J0M_A	1J0N_A	0	0	0	0	0	0	0	0	0	0	0	0	0	0	NA	1	Q9AQS0	Q9AQS0	1	930	Bacillus sp. (strain GL1)	4.2.2.12	1	26	752	3.457	Bacteria	Xanthan lyase (EC 4.2.2.12)	4	4	All order	Without disorder regions	Rigid
1J1Y_A	27	0	0	0.08	0.3279699248	0.86	1WLV_A	1WM6_F	0	0	0	0	0	0	0	0	0	0	0	0	0	0	NA	1	Q5SJP3	Q5SJP3	1	136	Thermus thermophilus (strain HB8 / ATCC 27634 / DSM 579)	NA	0	0	136	0	Bacteria	Phenylacetic acid degradation protein PaaI	2	266	All order	Without disorder regions	Rigid
1J1Z_A	28	28	100	0.13	0.3889880952	0.74	1J20_C	1KH1_B	1	2	1	1.4285714286	2	5	8.7857142857	15	1.25	2.1964285714	3.75	5	6.6428571429	10	1	1	P59846	P59846	1	400	Thermus thermophilus (strain HB8 / ATCC 27634 / DSM 579)	6.3.4.5	1	24	400	6	Bacteria	Argininosuccinate synthase (EC 6.3.4.5) (Citrulline--aspartate ligase)	7	336	Disorder	With disorder regions	P. Disordered
1J2J_A	9	0	0	0.31	0.651	0.86	1O3Y_A	2J59_D	0	0	0	0	0	0	0	0	0	0	0	0	0	0	1	1	Q8BSL7	P84078	2	181	Mus musculus (Mouse)	NA	0	0	166	0	Eukaryota	ADP-ribosylation factor 2	2	20	All order	Without disorder regions	Rigid
1J2T_A	54	0	0	0.09	0.3920833333	0.71	1J2T_D	1J2U_C	0	0	0	0	0	0	0	0	0	0	0	0	0	0	NA	1	P83772	P83772	1	260	Pseudomonas putida (Arthrobacter siderocapsulatus)	3.5.2.10	1	21	260	8.077	Bacteria	Creatinine amidohydrolase (EC 3.5.2.10) (Creatininase)	4	360	All order	Without disorder regions	Rigid
1J2V_A	15	0	0	0.13	0.4921621622	0.87	4NYO_E	4NYP_B	0	0	0	0	0	0	0	0	0	0	0	0	0	0	NA	1	O58720	O58720	1	102	Pyrococcus horikoshii (strain ATCC 700860 / DSM 12428 / JCM 9974 / NBRC 100139 / OT-3)	NA	0	0	102	0	Archaea	Divalent-cation tolerance protein CutA	2	74	All order	Without disorder regions	Rigid
1J2W_A	8	0	0	0.17	0.308125	0.47	1J2W_A	1UB3_B	0	0	0	0	0	0	0	0	0	0	0	0	0	0	1	1	Q5SJ28	Q5SJ28	1	220	Thermus thermophilus (strain HB8 / ATCC 27634 / DSM 579)	4.1.2.4	0	0	220	0	Bacteria	Deoxyribose-phosphate aldolase (DERA) (EC 4.1.2.4) (2-deoxy-D-ribose 5-phosphate aldolase) (Phosphodeoxyriboaldolase) (Deoxyriboaldolase)	1	16	All order	Without disorder regions	Rigid
1J36_A	22	0	0	0.04	0.1575247525	0.3	1J36_B	1J37_B	0	0	0	0	0	0	0	0	0	0	0	0	0	0	1	1	Q10714	Q10714	1	615	Drosophila melanogaster (Fruit fly)	3.4.15.1	0	0	607	0	Eukaryota	Angiotensin-converting enzyme (EC 3.4.15.1) (Dipeptidyl carboxypeptidase I) (Kininase II)	16	101	All order	Without disorder regions	Rigid
1J3B_A	8	8	100	0.14	0.792	1.63	1XKV_B	2PC9_B	1	2	1	1.625	2	7	12	16	1.3232514178	2.2684310019	3.0245746692	7	8.125	9	3	3	Q5SLL5	Q5SLL5	1	529	Thermus thermophilus (strain HB8 / ATCC 27634 / DSM 579)	4.1.1.49	1	26	529	4.915	Bacteria	Phosphoenolpyruvate carboxykinase [ATP] (PCK) (PEP carboxykinase) (PEPCK) (EC 4.1.1.49)	2	20	Disorder	With disorder regions	P. Disordered
1J3G_A	15	0	0	0.14	0.3351111111	0.52	2Y2C_A	2Y2D_A	0	0	0	0	0	0	0	0	0	0	0	0	0	0	1	1	P82974	P82974	1	187	Citrobacter freundii	3.5.1.28	1	5	187	2.674	Bacteria	1,6-anhydro-N-acetylmuramyl-L-alanine amidase AmpD (EC 3.5.1.28) (N-acetylmuramoyl-L-alanine amidase)	3	90	All order	Without disorder regions	Rigid
1J3I_C	6	0	0	0.37	0.6816666667	1.01	1J3J_D	1J3K_D	0	0	0	0	0	0	0	0	0	0	0	0	0	0	2	2	P13922	P13922	1	608	Plasmodium falciparum (isolate K1 / Thailand)	1.5.1.3_2.1.1.45	0	2	328	0.61	Eukaryota	Bifunctional dihydrofolate reductase-thymidylate synthase (DHFR-TS) [Includes: Dihydrofolate reductase (EC 1.5.1.3)_ Thymidylate synthase (EC 2.1.1.45)]	1	12	All order	Without disorder regions	Rigid
1J3P_A	6	0	0	0.23	0.3566666667	0.48	1J3P_B	1J3R_A	0	0	0	0	0	0	0	0	0	0	0	0	0	0	1	1	P84140	P84140	1	190	Thermococcus litoralis	5.3.1.9	0	0	190	0	Archaea	Glucose-6-phosphate isomerase (GPI) (EC 5.3.1.9) (Phosphoglucose isomerase) (PGI) (Phosphohexose isomerase) (PHI)	2	12	All order	Without disorder regions	Rigid
1J3U_A	10	0	0	0.37	0.51625	0.63	1J3U_A	3R6Q_C	0	0	0	0	0	0	0	0	0	0	0	0	0	0	1	1	Q9LCC6	Q9LCC6	1	468	Bacillus sp. YM55-1	4.3.1.1	1	13	468	2.778	Bacteria	Aspartate ammonia-lyase (Aspartase) (EC 4.3.1.1)	1	16	All order	Without disorder regions	Rigid
1J4S_A	12	0	0	0.37	0.436875	0.49	1J4S_D	1J4T_G	0	0	0	0	0	0	0	0	0	0	0	0	0	0	NA	1	Q7M1T4	Q7M1T4	1	149	Artocarpus integer (Jack fruit) (Artocarpus integrifolia)	NA	0	0	149	0	Eukaryota	Mannose-specific lectin KM+	NA	32	All order	Without disorder regions	Rigid
1J78_A	6	4	66.6666666667	1.54	1.7575	1.97	1KW2_B	1KXP_D	0	1	0	0.6666666667	1	0	9.1666666667	21	0	2.0014556041	4.5851528384	0	9.1666666667	21	3	3	P02774	P02774	1	474	Homo sapiens (Human)	NA	0	1	458	0.218	Eukaryota	Vitamin D-binding protein (DBP) (VDB) (Gc protein-derived macrophage activating factor) (Gc-MAF) (GcMAF) (Gc-globulin) (Group-specific component) (Gc) (Vitamin D-binding protein-macrophage activating factor) (DBP-maf)	1	4	Disorder	With disorder regions	P. Disordered
1J7I_A	8	0	0	0.28	0.7492307692	1.31	1L8T_A	3TM0_A	0	0	0	0	0	0	0	0	0	0	0	0	0	0	NA	4	P0A3Y5	P0A3Y5	1	264	Enterococcus faecalis (Streptococcus faecalis)	2.7.1.95	0	2	263	0.76	Bacteria	Aminoglycoside 3'-phosphotransferase (EC 2.7.1.95) (APH(3')III) (Kanamycin kinase, type III) (Neomycin-kanamycin phosphotransferase type III)	7	13	All order	Without disorder regions	Rigid
1J8D_A	17	0	0	0.32	0.45671875	0.6	1J8D_B	1K1E_L	0	0	0	0	0	0	0	0	0	0	0	0	0	0	1	1	P45314	P45314	1	180	Haemophilus influenzae (strain ATCC 51907 / DSM 11121 / KW20 / Rd)	3.1.3.45	0	0	180	0	Bacteria	3-deoxy-D-manno-octulosonate 8-phosphate phosphatase KdsC (EC 3.1.3.45) (KDO 8-P phosphatase)	4	64	All order	Without disorder regions	Rigid
1JAC_A	62	0	0	0.06	0.2906836735	0.5	1KU8_A	4R6R_C	0	0	0	0	0	0	0	0	0	0	0	0	0	0	NA	1	P18670	P18670	1	133	Artocarpus integer (Jack fruit) (Artocarpus integrifolia)	NA	0	0	133	0	Eukaryota	Agglutinin alpha chain (Jacalin alpha chain)	15	980	All order	Without disorder regions	Rigid
1JAF_A	6	0	0	0.05	0.3266666667	0.54	2J8W_B	2J9B_A	0	0	0	0	0	0	0	0	0	0	0	0	0	0	1	1	P00142	P00142	1	129	Rubrivivax gelatinosus (Rhodocyclus gelatinosus) (Rhodopseudomonas gelatinosa)	NA	1	6	129	4.651	Bacteria	Cytochrome c'	1	12	All order	Without disorder regions	Rigid
1JB7_A	9	4	44.4444444444	0.12	0.22	0.68	1JB7_A	2I0Q_A	1	1	0	0.4444444444	1	0	4.3333333333	15	0	0.8919759173	3.0303030303	0	4.3333333333	15	1	1	P29549	P29549	1	495	Sterkiella nova (Ciliate) (Oxytricha nova)	NA	1	14	495	2.828	Eukaryota	Telomere-binding protein subunit alpha (TEBP alpha) (Telomere-binding protein 56 kDa subunit)	1	12	Disorder	With disorder regions	P. Disordered
1JBP_S	19	0	0	0.06	0.2261988304	0.55	1JLU_S	4IAD_S	0	0	0	0	0	0	0	0	0	0	0	0	0	0	1	1	P61926	P61925	10	76	Oryctolagus cuniculus (Rabbit)	NA	0	0	20	0	Eukaryota	cAMP-dependent protein kinase inhibitor alpha (PKI-alpha) (cAMP-dependent protein kinase inhibitor, muscle/brain isoform)	NA	171	All order	Without disorder regions	Rigid
1JC0_A	6	0	0	0.27	0.4111111111	0.52	1JC0_C	1JC1_B	0	0	0	0	0	0	0	0	0	0	0	0	0	0	1	1	P42212	P42212	1	238	Aequorea victoria (Jellyfish)	NA	1	8	236	3.39	Eukaryota	Green fluorescent protein	NA	9	All order	Without disorder regions	Rigid
1JC4_A	10	0	0	0.39	0.4975	0.68	1JC4_D	1JC5_A	0	0	0	0	0	0	0	0	0	0	0	0	0	0	1	1	Q8VQN0	Q8VQN0	1	148	Propionibacterium freudenreichii subsp. shermanii	5.1.99.1	1	5	148	3.378	Bacteria	Methylmalonyl CoA epimerase (Methylmalonyl-CoA epimerase) (EC 5.1.99.1)	NA	24	All order	Without disorder regions	Rigid
1JCQ_A	11	11	100	0.05	0.1863636364	0.32	1JCQ_A	2IEJ_A	1	1	1	1	1	34	34	34	8.9005235602	8.9005235602	8.9005235602	34	34	34	1	1	P49354	P49354	1	379	Homo sapiens (Human)	2.5.1.58_2.5.1.59	1	39	382	10.209	Eukaryota	Protein farnesyltransferase/geranylgeranyltransferase type-1 subunit alpha (EC 2.5.1.58) (EC 2.5.1.59) (CAAX farnesyltransferase subunit alpha) (FTase-alpha) (Ras proteins prenyltransferase subunit alpha) (Type I protein geranyl-geranyltransferase subunit alpha) (GGTase-I-alpha)	5	55	Disorder	With disorder regions	P. Disordered
1JCQ_B	10	0	0	0.09	0.1475555556	0.22	1JCQ_B	2IEJ_B	0	0	0	0	0	0	0	0	0	0	0	0	0	0	1	1	P49356	P49356	1	437	Homo sapiens (Human)	2.5.1.58	1	5	437	1.144	Eukaryota	Protein farnesyltransferase subunit beta (FTase-beta) (EC 2.5.1.58) (CAAX farnesyltransferase subunit beta) (Ras proteins prenyltransferase subunit beta)	13	45	All order	Without disorder regions	Rigid
1JCZ_A	32	0	0	0.1	0.4635588235	0.72	4HT2_A	4KP5_D	0	0	0	0	0	0	0	0	0	0	0	0	0	0	1	1	O43570	O43570	1	354	Homo sapiens (Human)	4.2.1.1	1	19	263	7.224	Eukaryota	Carbonic anhydrase 12 (EC 4.2.1.1) (Carbonate dehydratase XII) (Carbonic anhydrase XII) (CA-XII) (Tumor antigen HOM-RCC-3.1.3)	10	340	All order	Without disorder regions	Rigid
1JD4_A	11	0	0	0.45	0.81	1.51	1JD5_A	1Q4Q_E	0	0	0	0	0	0	0	0	0	0	0	0	0	0	2	2	Q24306	Q24306	1	438	Drosophila melanogaster (Fruit fly)	6.3.2.-	0	0	124	0	Eukaryota	Death-associated inhibitor of apoptosis 1 (EC 6.3.2.-) (Apoptosis 1 inhibitor) (E3 ubiquitin-protein ligase th) (Inhibitor of apoptosis 1) (Protein thread)	2	10	All order	Without disorder regions	Rigid
1JDS_A	36	20	55.5555555556	0.07	0.4952028219	1.24	1JE0_A	1JE1_E	1	1	0	0.5555555556	1	0	3.8611111111	8	0	1.6360640301	3.3898305085	0	3.8611111111	8	2	2	P50389	P50389	1	236	Sulfolobus solfataricus (strain ATCC 35092 / DSM 1617 / JCM 11322 / P2)	2.4.2.1	0	0	236	0	Archaea	Purine nucleoside phosphorylase (PNP) (EC 2.4.2.1) (5'-methylthioadenosine phosphorylase I) (MTA phosphorylase I) (MTAPI)	6	567	Disorder	With disorder regions	P. Disordered
1JDW_A	8	8	100	0.08	0.4769230769	0.74	2JDW_A	3JDW_A	1	1	1	1	1	6	19.875	43	1.5544041451	4.7835593283	10.1654846336	6	19.875	43	1	1	P50440	P50440	1	423	Homo sapiens (Human)	2.1.4.1	1	6	423	1.418	Eukaryota	Glycine amidinotransferase, mitochondrial (EC 2.1.4.1) (L-arginine:glycine amidinotransferase) (Transamidinase)	6	13	Disorder	With disorder regions	P. Disordered
1JE8_A	12	0	0	0.11	0.1895833333	0.28	1JE8_F	1ZG1_E	0	0	0	0	0	0	0	0	0	0	0	0	0	0	1	1	P0AF28	P0AF28	1	216	Escherichia coli (strain K12)	NA	0	3	82	3.659	Bacteria	Nitrate/nitrite response regulator protein NarL	1	48	All order	Without disorder regions	Rigid
1JEZ_A	18	2	11.1111111111	0.16	0.5095833333	0.89	1YE4_B	1YE6_A	0	0	0	0.1111111111	1	0	2.0555555556	19	0	0.6383712905	5.900621118	0	2.0555555556	19	NA	1	O74237	O74237	1	322	Candida tenuis (Yeast)	1.1.1.307	0	0	322	0	Eukaryota	NAD(P)H-dependent D-xylose reductase (XR) (EC 1.1.1.307)	2	48	Disorder	Without disorder regions	Malleable
1JF8_A	5	0	0	0.52	0.93	1.38	1JFV_A	2FXI_A	0	0	0	0	0	0	0	0	0	0	0	0	0	0	NA	3	P0A006	P0A006	1	131	Staphylococcus aureus	1.20.4.-_3.1.3.48	0	0	131	0	Bacteria	Protein ArsC (Arsenate reductase) (EC 1.20.4.-) (Arsenical pump modifier) (Low molecular weight protein-tyrosine-phosphatase) (EC 3.1.3.48)	4	4	All order	Without disorder regions	Rigid
1JFA_A	14	0	0	0.16	0.835	1.39	1JFA_A	1JFG_B	0	0	0	0	0	0	0	0	0	0	0	0	0	0	NA	2	P13513	P13513	1	374	Fusarium sporotrichioides	4.2.3.6	0	0	374	0	Eukaryota	Trichodiene synthase (EC 4.2.3.6) (Sesquiterpene cyclase) (TS)	3	20	All order	Without disorder regions	Rigid
1JFB_A	8	0	0	0.1	0.349375	0.53	1GED_A	1ROM_A	0	0	0	0	0	0	0	0	0	0	0	0	0	0	NA	2	P23295	P23295	1	403	Fusarium oxysporum (Fusarium vascular wilt)	1.7.1.14	1	58	403	14.392	Eukaryota	NADP nitrous oxide-forming nitric oxide reductase (NOR) (EC 1.7.1.14) (CYPLVA1) (Cytochrome P450 55A1) (Cytochrome P450 DNIR) (Cytochrome P450nor) (Fungal nitric oxide reductase)	3	16	All order	Without disorder regions	Rigid
1JFU_A	6	0	0	0.42	0.56875	0.78	4TXO_C	4TXV_C	0	0	0	0	0	0	0	0	0	0	0	0	0	0	1	1	P43221	P43221	1	221	Bradyrhizobium diazoefficiens (strain JCM 10833 / IAM 13628 / NBRC 14792 / USDA 110)	NA	0	1	184	0.543	Bacteria	Thiol:disulfide interchange protein TlpA (Cytochrome c biogenesis protein TlpA)	NA	8	All order	Without disorder regions	Rigid
1JFZ_A	8	0	0	0.2	0.849375	1.32	1JFZ_A	1RC5_B	0	0	0	0	0	0	0	0	0	0	0	0	0	0	NA	4	O67082	O67082	1	221	Aquifex aeolicus (strain VF5)	3.1.26.3	0	0	154	0	Bacteria	Ribonuclease 3 (EC 3.1.26.3) (Ribonuclease III) (RNase III)	2	16	All order	Without disorder regions	Rigid
1JG1_A	5	0	0	0.16	0.5577777778	0.65	1JG1_A	1JG3_A	0	0	0	0	0	0	0	0	0	0	0	0	0	0	1	1	Q8TZR3	Q8TZR3	1	219	Pyrococcus furiosus (strain ATCC 43587 / DSM 3638 / JCM 8422 / Vc1)	2.1.1.77	0	0	235	0	Archaea	Protein-L-isoaspartate O-methyltransferase (EC 2.1.1.77) (L-isoaspartyl protein carboxyl methyltransferase) (Protein L-isoaspartyl methyltransferase) (Protein-beta-aspartate methyltransferase) (PIMT)	4	9	All order	Without disorder regions	Rigid
1JGT_A	10	9	90	0.38	0.77	1.22	1JGT_B	1MC1_A	1	1	0	1.2	3	0	8.7	20	0	1.6959064327	3.8986354776	0	7.1	10	2	2	P0DJQ7	P0DJQ7	1	513	Streptomyces clavuligerus	6.3.3.4	1	41	513	7.992	Bacteria	Carboxyethyl-arginine beta-lactam-synthase (EC 6.3.3.4) (Beta-lactam synthetase)	8	40	Disorder	With disorder regions	P. Disordered
1JIE_A	5	0	0	0.28	0.55625	0.82	1JIF_B	1QTO_A	0	0	0	0	0	0	0	0	0	0	0	0	0	0	1	1	Q53793	Q53793	1	122	Streptomyces verticillus	NA	1	16	122	13.115	Bacteria	Bleomycin/phleomycin binding protein	1	8	All order	Without disorder regions	Rigid
1JIZ_A	75	0	0	0.09	0.4189846743	0.97	4H30_A	4H84_B	0	0	0	0	0	0	0	0	0	0	0	0	0	0	NA	1	P39900	P39900	1	470	Homo sapiens (Human)	3.4.24.65	0	0	159	0	Eukaryota	Macrophage metalloelastase (MME) (EC 3.4.24.65) (Macrophage elastase) (ME) (hME) (Matrix metalloproteinase-12) (MMP-12)	45	522	All order	Without disorder regions	Rigid
1JJ2_G	12	12	100	0.06	0.2015151515	0.33	1JJ2_G	1VQ9_G	2	2	2	2	2	288	288	288	82.7586206897	82.7586206897	82.7586206897	255	255	255	1	1	P15825	P15825	1	348	Haloarcula marismortui (strain ATCC 43049 / DSM 3752 / JCM 8966 / VKM B-1809) (Halobacterium marismortui)	NA	1	84	348	24.138	Archaea	50S ribosomal protein L10 (Acidic ribosomal protein P0 homolog) (HMal10) (L10E)	NA	66	Disorder	With disorder regions	P. Disordered
1JKF_A	16	11	68.75	0.27	0.6925	1.21	1JKF_B	1P1J_A	1	0	0	0.8125	2	0	17.5	59	0	3.2833020638	11.0694183865	0	15.9375	59	2	2	P11986	P11986	1	533	Saccharomyces cerevisiae (strain ATCC 204508 / S288c) (Baker's yeast)	5.5.1.4	0	0	533	0	Eukaryota	Inositol-3-phosphate synthase (MIP synthase) (EC 5.5.1.4) (Myo-inositol 1-phosphate synthase) (IPS) (MI-1-P synthase)	7	108	Disorder	With disorder regions	P. Disordered
1JKJ_B	10	0	0	0.13	0.54275	0.8	2NU8_E	2SCU_B	0	0	0	0	0	0	0	0	0	0	0	0	0	0	1	1	P0A836	P0A836	1	388	Escherichia coli (strain K12)	6.2.1.5	1	17	388	4.381	Bacteria	Succinyl-CoA ligase [ADP-forming] subunit beta (EC 6.2.1.5) (Succinyl-CoA synthetase subunit beta) (SCS-beta)	1	40	All order	Without disorder regions	Rigid
1JKU_A	12	0	0	0.15	0.1886111111	0.28	1JKU_C	1JKV_B	0	0	0	0	0	0	0	0	0	0	0	0	0	0	NA	1	P60355	P60355	1	266	Lactobacillus plantarum	1.11.1.6	1	42	266	15.789	Bacteria	Manganese catalase (EC 1.11.1.6) (Pseudocatalase)	3	36	All order	Without disorder regions	Rigid
1JLW_A	6	2	33.3333333333	0.3	0.4516666667	0.59	1JLW_A	3G7I_B	0	1	0	0.3333333333	1	0	3.1666666667	10	0	1.4459665145	4.5662100457	0	3.1666666667	10	1	1	Q7KIF1	Q9GN60	2	219	Anopheles cracens	2.5.1.18	0	0	219	0	Eukaryota	Glutathione transferase (EC 2.5.1.18)	2	12	Disorder	With disorder regions	P. Disordered
1JN9_A	6	0	0	0.32	0.5408333333	0.67	1K2X_A	1T3M_A	0	0	0	0	0	0	0	0	0	0	0	0	0	0	NA	1	P37595	P37595	1	321	Escherichia coli (strain K12)	3.4.19.5	0	0	177	0	Bacteria	Isoaspartyl peptidase (EC 3.4.19.5) (Beta-aspartyl-peptidase) (EcAIII) (Isoaspartyl dipeptidase) [Cleaved into: Isoaspartyl peptidase subunit alpha_ Isoaspartyl peptidase subunit beta]	1	12	All order	Without disorder regions	Rigid
1JNR_A	12	0	0	0.06	0.1396428571	0.2	2FJB_A	2FJE_C	0	0	0	0	0	0	0	0	0	0	0	0	0	0	1	1	O28603	O28603	1	643	Archaeoglobus fulgidus (strain ATCC 49558 / VC-16 / DSM 4304 / JCM 9628 / NBRC 100126)	NA	1	13	643	2.022	Archaea	Adenylylsulfate reductase, subunit A (AprA)	5	28	All order	Without disorder regions	Rigid
1JNR_B	12	0	0	0.05	0.3316666667	0.61	2FJA_D	2FJE_B	0	0	0	0	0	0	0	0	0	0	0	0	0	0	1	1	O28604	O28604	1	150	Archaeoglobus fulgidus (strain ATCC 49558 / VC-16 / DSM 4304 / JCM 9628 / NBRC 100126)	NA	1	15	150	10	Archaea	Adenylylsulfate reductase, subunit B (AprB)	1	60	All order	Without disorder regions	Rigid
1JON_A	6	0	0	0.88	0.98625	1.1	1DK7_A	1DKD_D	0	0	0	0	0	0	0	0	0	0	0	0	0	0	2	2	P0A6F5	P0A6F5	1	548	Escherichia coli (strain K12)	NA	0	0	146	0	Bacteria	60 kDa chaperonin (GroEL protein) (Protein Cpn60)	1	8	All order	Without disorder regions	Rigid
1JOT_A	11	0	0	0.19	0.267037037	0.34	3LLY_A	3LM1_A	0	0	0	0	0	0	0	0	0	0	0	0	0	0	1	1	P18674	P18674	1	133	Maclura pomifera (Osage orange) (Ioxylon pomiferum)	NA	0	0	133	0	Eukaryota	Agglutinin alpha chain (MPA)	5	27	All order	Without disorder regions	Rigid
1JOU_A	16	0	0	0.19	0.748372093	1.2	1TQ7_A	3BEI_A	0	0	0	0	0	0	0	0	0	0	0	0	0	0	NA	5	P00734	P00734	1	622	Homo sapiens (Human)	3.4.21.5	0	0	44	0	Eukaryota	Prothrombin (EC 3.4.21.5) (Coagulation factor II) [Cleaved into: Activation peptide fragment 1_ Activation peptide fragment 2_ Thrombin light chain_ Thrombin heavy chain]	1	43	All order	Without disorder regions	Rigid
1JP3_A	44	34	77.2727272727	0.11	0.903427027	2.35	1UEH_B	3QAS_A	0	0	0	0.7954545455	2	0	10.0454545455	21	0	3.9705353935	8.3003952569	0	9.9318181818	21	9	9	P60472	P60472	3	253	Escherichia coli (strain K12)	2.5.1.31	0	2	253	0.791	Bacteria	Ditrans,polycis-undecaprenyl-diphosphate synthase ((2E,6E)-farnesyl-diphosphate specific) (EC 2.5.1.31) (Ditrans,polycis-undecaprenylcistransferase) (Undecaprenyl diphosphate synthase) (UDS) (Undecaprenyl pyrophosphate synthase) (UPP synthase)	24	925	Disorder	Without disorder regions	Malleable
1JPC_A	5	0	0	0.16	0.19	0.22	1JPC_A	1MSA_D	0	0	0	0	0	0	0	0	0	0	0	0	0	0	1	1	P30617	P30617	1	157	Galanthus nivalis (Common snowdrop)	NA	0	0	109	0	Eukaryota	Mannose-specific lectin (Agglutinin) (LecGNA 2)	2	4	All order	Without disorder regions	Rigid
1JPH_A	9	0	0	0.11	0.3308333333	0.48	1R3Q_A	3GVR_A	0	0	0	0	0	0	0	0	0	0	0	0	0	0	1	1	P06132	P06132	1	367	Homo sapiens (Human)	4.1.1.37	1	16	367	4.36	Eukaryota	Uroporphyrinogen decarboxylase (UPD) (URO-D) (EC 4.1.1.37)	2	12	All order	Without disorder regions	Rigid
1JPL_A	12	0	0	0.2	0.5679166667	1	1JPL_A	1JUQ_A	0	0	0	0	0	0	0	0	0	0	0	0	0	0	1	1	Q9NZ52	Q9NZ52	1	723	Homo sapiens (Human)	NA	0	2	171	1.17	Eukaryota	ADP-ribosylation factor-binding protein GGA3 (Golgi-localized, gamma ear-containing, ARF-binding protein 3)	1	48	All order	Without disorder regions	Rigid
1JPM_A	12	0	0	1.53	1.560625	1.62	1JPM_C	1TKK_H	0	0	0	0	0	0	0	0	0	0	0	0	0	0	2	2	O34508	O34508	1	366	Bacillus subtilis (strain 168)	5.1.1.20	0	0	366	0	Bacteria	L-Ala-D/L-Glu epimerase (AE epimerase) (AEE) (EC 5.1.1.20)	3	32	All order	Without disorder regions	Rigid
1JQB_A	8	0	0	0.71	0.781875	0.84	1KEV_D	1PED_D	0	0	0	0	0	0	0	0	0	0	0	0	0	0	1	1	P25984	P25984	1	351	Clostridium beijerinckii (Clostridium MP)	1.1.1.80	0	0	351	0	Bacteria	NADP-dependent isopropanol dehydrogenase (EC 1.1.1.80) (CbADH)	2	16	All order	Without disorder regions	Rigid
1JQD_A	8	0	0	0.31	0.86125	1.41	2AOT_B	2AOU_B	0	0	0	0	0	0	0	0	0	0	0	0	0	0	NA	2	P50135	P50135	1	292	Homo sapiens (Human)	2.1.1.8	0	2	292	0.685	Eukaryota	Histamine N-methyltransferase (HMT) (EC 2.1.1.8)	6	24	All order	Without disorder regions	Rigid
1JR8_A	6	0	0	0.41	0.81875	1.3	1JR8_B	1JRA_A	0	0	0	0	0	0	0	0	0	0	0	0	0	0	2	2	Q12284	Q12284	1	196	Saccharomyces cerevisiae (strain ATCC 204508 / S288c) (Baker's yeast)	1.8.3.2	0	0	117	0	Eukaryota	FAD-linked sulfhydryl oxidase ERV2 (EC 1.8.3.2)	1	8	All order	Without disorder regions	Rigid
1JRK_A	8	0	0	0.25	0.9255	1.46	1JRK_C	1K26_A	0	0	0	0	0	0	0	0	0	0	0	0	0	0	3	3	Q8ZTD8	Q8ZTD8	1	146	Pyrobaculum aerophilum (strain ATCC 51768 / IM2 / DSM 7523 / JCM 9630 / NBRC 100827)	NA	0	0	156	0	Archaea	MutT/nudix family protein	NA	20	All order	Without disorder regions	Rigid
1JS4_A	8	0	0	0.09	0.2383333333	0.34	3TF4_B	4TF4_A	0	0	0	0	0	0	0	0	0	0	0	0	0	0	1	1	P26221	P26221	1	880	Thermobifida fusca (Thermomonospora fusca)	3.2.1.4	1	78	605	12.893	Bacteria	Endoglucanase E-4 (EC 3.2.1.4) (Cellulase E-4) (Cellulase E4) (Endo-1,4-beta-glucanase E-4)	3	24	All order	Without disorder regions	Rigid
1JSP_B	25	0	0	0.12	0.5287762238	1.14	3P1D_A	4NYW_A	0	0	0	0	0	0	0	0	0	0	0	0	0	0	NA	2	Q92793	Q92793	1	2442	Homo sapiens (Human)	2.3.1.48	0	3	119	2.521	Eukaryota	CREB-binding protein (EC 2.3.1.48)	13	286	All order	Without disorder regions	Rigid
1JTG_B	12	2	16.6666666667	0.21	0.7959677419	1.93	2B5R_D	2G2W_B	0	0	0	0.1666666667	1	0	1.0833333333	8	0	0.6565656566	4.8484848485	0	1.0833333333	8	NA	3	P35804	P35804	1	201	Streptomyces clavuligerus	NA	0	0	165	0	Bacteria	Beta-lactamase inhibitory protein (BLIP)	1	62	Disorder	Without disorder regions	Malleable
1JTM_A	13	0	0	0.04	0.1959574468	1.07	1JTM_A	1JTN_B	0	0	0	0	0	0	0	0	0	0	0	0	0	0	NA	5	P00720	P00720	1	164	Enterobacteria phage T4 (Bacteriophage T4)	3.2.1.17	0	0	178	0	Viruses	Endolysin (EC 3.2.1.17) (Lysis protein) (Lysozyme) (Muramidase)	2	47	All order	Without disorder regions	Rigid
1JTZ_X	5	0	0	1.05	1.0916666667	1.17	1IQA_C	3QBQ_A	0	0	0	0	0	0	0	0	0	0	0	0	0	0	NA	3	O35235	O35235	1	316	Mus musculus (Mouse)	NA	0	0	160	0	Eukaryota	Tumor necrosis factor ligand superfamily member 11 (Osteoclast differentiation factor) (ODF) (Osteoprotegerin ligand) (OPGL) (Receptor activator of nuclear factor kappa-B ligand) (RANKL) (TNF-related activation-induced cytokine) (TRANCE) (CD antigen CD254) [Cleaved into: Tumor necrosis factor ligand superfamily member 11, membrane form_ Tumor necrosis factor ligand superfamily member 11, soluble …	NA	6	All order	Without disorder regions	Rigid
1JVB_A	10	0	0	0.3	0.69625	1.77	1JVB_A	1R37_B	0	0	0	0	0	0	0	0	0	0	0	0	0	0	NA	3	P39462	P39462	1	347	Sulfolobus solfataricus (strain ATCC 35092 / DSM 1617 / JCM 11322 / P2)	1.1.1.1	0	0	347	0	Archaea	NAD-dependent alcohol dehydrogenase (EC 1.1.1.1)	3	8	All order	Without disorder regions	Rigid
1JVD_A	8	8	100	0.23	0.5525	0.98	1JVD_B	1JVG_A	2	2	1	2	3	11	22.375	36	2.1782178218	4.325091992	6.8965517241	8	15.75	23	2	2	Q16222	Q16222	1	522	Homo sapiens (Human)	2.7.7.83_2.7.7.23	1	41	522	7.854	Eukaryota	UDP-N-acetylhexosamine pyrophosphorylase (Antigen X) (AGX) (Sperm-associated antigen 2) [Includes: UDP-N-acetylgalactosamine pyrophosphorylase (EC 2.7.7.83) (AGX-1)_ UDP-N-acetylglucosamine pyrophosphorylase (EC 2.7.7.23) (AGX-2)]	2	8	Disorder	With disorder regions	P. Disordered
1JVK_A	6	0	0	0.3	1.635	2.82	1LGV_A	1LHZ_B	0	0	0	0	0	0	0	0	0	0	0	0	0	0	3	3	Q6PJG0	Q6PJG0	2	235	Homo sapiens (Human)	NA	1	15	216	6.944	Eukaryota	Uncharacterized protein	NA	12	All order	Without disorder regions	Rigid
1JVM_A	6	0	0	0.1	0.2273333333	0.34	1K4D_C	2HVK_C	0	0	0	0	0	0	0	0	0	0	0	0	0	0	1	1	P0A334	P0A334	1	160	Streptomyces lividans	NA	0	0	124	0	Bacteria	pH-gated potassium channel KcsA (Streptomyces lividans K+ channel) (SKC1)	1	15	All order	Without disorder regions	Rigid
1JVN_A	6	4	66.6666666667	0.19	0.4508333333	0.66	1OX4_B	1OX6_A	1	1	0	0.6666666667	1	0	11.3333333333	19	0	2.042042042	3.4234234234	0	11.3333333333	19	1	1	P33734	P33734	1	552	Saccharomyces cerevisiae (strain ATCC 204508 / S288c) (Baker's yeast)	2.4.2.-_4.1.3.-	1	7	555	1.261	Eukaryota	Imidazole glycerol phosphate synthase hisHF (IGP synthase) (IGPS) (ImGP synthase) [Includes: Glutamine amidotransferase (EC 2.4.2.-)_ Cyclase (EC 4.1.3.-)]	1	12	Disorder	With disorder regions	P. Disordered
1JWP_A	7	0	0	0.13	0.5061904762	1.04	1NXY_A	1PZO_A	0	0	0	0	0	0	0	0	0	0	0	0	0	0	2	2	P62593	P62593	1	286	Escherichia coli	3.5.2.6	1	18	263	6.844	Bacteria	Beta-lactamase TEM (EC 3.5.2.6) (IRT-4) (Penicillinase) (TEM-1) (TEM-16/CAZ-7) (TEM-2) (TEM-24/CAZ-6) (TEM-3) (TEM-4) (TEM-5) (TEM-6) (TEM-8/CAZ-2)	6	21	All order	Without disorder regions	Rigid
1JXG_A	14	0	0	0.07	0.2451648352	0.39	1PND_A	6PCY_A	0	0	0	0	0	0	0	0	0	0	0	0	0	0	1	1	P00299	P00299	1	168	Populus nigra (Lombardy poplar)	NA	0	1	99	1.01	Eukaryota	Plastocyanin A, chloroplastic (PCa)	3	91	All order	Without disorder regions	Rigid
1JXV_A	9	0	0	0.48	0.5305555556	0.58	1JXV_E	2HVD_A	0	0	0	0	0	0	0	0	0	0	0	0	0	0	NA	1	P15531	P15531	1	152	Homo sapiens (Human)	2.7.4.6	0	1	152	0.658	Eukaryota	Nucleoside diphosphate kinase A (NDK A) (NDP kinase A) (EC 2.7.4.6) (Granzyme A-activated DNase) (GAAD) (Metastasis inhibition factor nm23) (NM23-H1) (Tumor metastatic process-associated protein)	1	18	All order	Without disorder regions	Rigid
1JYK_A	5	0	0	0.9	0.925	0.95	1JYK_A	1JYL_B	0	0	0	0	0	0	0	0	0	0	0	0	0	0	1	1	Q97QE9	Q97QE9	1	NA	NA	NA	0	0	254	0	NA	NA	2	4	All order	Without disorder regions	Rigid
1JYN_A	16	0	0	0.09	0.2805208333	0.46	1JYN_D	1JYV_C	0	0	0	0	0	0	0	0	0	0	0	0	0	0	1	1	P00722	P00722	1	1024	Escherichia coli (strain K12)	3.2.1.23	1	43	1023	4.203	Bacteria	Beta-galactosidase (Beta-gal) (EC 3.2.1.23) (Lactase)	6	96	All order	Without disorder regions	Rigid
1JYS_A	13	0	0	0.14	0.8465277778	1.86	1Y6R_A	1Z5P_A	0	0	0	0	0	0	0	0	0	0	0	0	0	0	NA	2	P0AF12	P0AF12	2	232	Escherichia coli (strain K12)	3.2.2.9	0	0	242	0	Bacteria	5'-methylthioadenosine/S-adenosylhomocysteine nucleosidase (MTA/SAH nucleosidase) (MTAN) (EC 3.2.2.9) (5'-methylthioadenosine nucleosidase) (MTA nucleosidase) (P46) (S-adenosylhomocysteine nucleosidase) (AdoHcy nucleosidase) (SAH nucleosidase) (SRH nucleosidase)	6	72	All order	Without disorder regions	Rigid
1JZN_A	10	0	0	0.35	0.4936	0.68	1JZN_E	1MUQ_D	0	0	0	0	0	0	0	0	0	0	0	0	0	0	1	1	P21963	P21963	1	135	Crotalus atrox (Western diamondback rattlesnake)	NA	0	0	135	0	Eukaryota	C-type lectin Cal (CTL) (Galactose-specific lectin) (Rattlesnake lectin) (RSL)	3	25	All order	Without disorder regions	Rigid
1K19_A	5	0	0	0.28	1.48875	2	1KX9_A	1N8V_B	0	0	0	0	0	0	0	0	0	0	0	0	0	0	2	2	Q9NG96	Q9NG96	1	128	Mamestra brassicae (Cabbage moth)	NA	0	0	112	0	Eukaryota	Chemosensory protein	1	8	All order	Without disorder regions	Rigid
1K2A_A	11	0	0	0.13	0.5181481481	1.1	1HI3_A	2BEX_C	0	0	0	0	0	0	0	0	0	0	0	0	0	0	3	2	P10153	P10153	1	161	Homo sapiens (Human)	3.1.27.5	0	0	135	0	Eukaryota	Non-secretory ribonuclease (EC 3.1.27.5) (Eosinophil-derived neurotoxin) (RNase UpI-2) (Ribonuclease 2) (RNase 2) (Ribonuclease US)	7	54	All order	Without disorder regions	Rigid
1K2Y_X	9	0	0	0.12	0.59	1.25	1K35_A	1P5D_X	0	0	0	0	0	0	0	0	0	0	0	0	0	0	NA	3	P26276	P26276	1	463	Pseudomonas aeruginosa (strain ATCC 15692 / PAO1 / 1C / PRS 101 / LMG 12228)	5.4.2.2_5.4.2.8	1	13	463	2.808	Bacteria	Phosphomannomutase/phosphoglucomutase (PMM / PGM) (EC 5.4.2.2) (EC 5.4.2.8)	7	12	All order	Without disorder regions	Rigid
1K3T_A	15	0	0	0.22	0.6136904762	0.94	1K3T_C	3DMT_B	0	0	0	0	0	0	0	0	0	0	0	0	0	0	1	1	P22513	P22513	1	359	Trypanosoma cruzi	1.2.1.12	0	0	359	0	Eukaryota	Glyceraldehyde-3-phosphate dehydrogenase, glycosomal (GAPDH) (EC 1.2.1.12)	3	84	All order	Without disorder regions	Rigid
1K3W_A	5	4	80	0.08	0.485	1.64	1Q3B_A	2OPF_A	0	1	0	0.8	1	0	6.2	9	0	2.3664122137	3.4351145038	0	6.2	9	2	2	P50465	P50465	1	263	Escherichia coli (strain K12)	3.2.2.-_4.2.99.18	0	0	262	0	Bacteria	Endonuclease 8 (DNA glycosylase/AP lyase Nei) (EC 3.2.2.-) (EC 4.2.99.18) (DNA-(apurinic or apyrimidinic site) lyase Nei) (Endonuclease VIII)	3	4	Disorder	With disorder regions	P. Disordered
1K49_A	5	1	20	0.11	0.269	0.54	1K4O_A	1K4P_A	0	0	0	0.2	1	0	1.4	7	0	0.6008583691	3.0042918455	0	1.4	7	1	1	Q8TG90	Q8TG90	1	233	Magnaporthe oryzae (strain 70-15 / ATCC MYA-4617 / FGSC 8958) (Rice blast fungus) (Pyricularia oryzae)	4.1.99.12	1	23	233	9.871	Eukaryota	3,4-dihydroxy-2-butanone 4-phosphate synthase (DHBP synthase) (EC 4.1.99.12)	5	10	Disorder	Without disorder regions	Malleable
1K4C_A	22	0	0	0.11	0.2386147186	0.39	2ATK_A	3OR7_A	0	0	0	0	0	0	0	0	0	0	0	0	0	0	1	1	NA	NA	NA	NA	NA	NA	0	0	219	0	NA	NA	NA	231	All order	Without disorder regions	Rigid
1K4E_A	45	4	8.8888888889	0.1	0.5277155172	1.02	1K4E_B	1K6R_A	0	0	0	0.0888888889	1	0	0.8444444444	18	0	0.3419587959	7.2580645161	0	0.8444444444	18	6	2	P14489	P14489	1	266	Pseudomonas aeruginosa	3.5.2.6	0	0	248	0	Bacteria	Beta-lactamase OXA-10 (EC 3.5.2.6) (Beta-lactamase PSE-2)	7	464	Disorder	Without disorder regions	Malleable
1K4K_A	7	1	14.2857142857	1.05	1.14	1.23	1K4K_A	1K4M_B	0	0	0	0.1428571429	1	0	1.2857142857	9	0	0.6036217304	4.2253521127	0	1.2857142857	9	3	3	P0A752	P0A752	1	213	Escherichia coli (strain K12)	2.7.7.18	1	23	213	10.798	Bacteria	Nicotinate-nucleotide adenylyltransferase (EC 2.7.7.18) (Deamido-NAD(+) diphosphorylase) (Deamido-NAD(+) pyrophosphorylase) (Nicotinate mononucleotide adenylyltransferase) (NaMN adenylyltransferase)	1	12	Disorder	Without disorder regions	Malleable
1K6C_A	14	0	0	0.13	0.3942857143	0.66	1T7I_B	3EL5_B	0	0	0	0	0	0	0	0	0	0	0	0	0	0	1	1	P35963	P35963	2	1435	Human immunodeficiency virus type 1 group M subtype B (isolate YU-2) (HIV-1)	3.4.23.16_2.7.7.49_2.7.7.7_3.1.26.13_3.1.13.2_2.7.7.-_3.1.-.-	0	0	99	0	Viruses	Gag-Pol polyprotein (Pr160Gag-Pol) [Cleaved into: Matrix protein p17 (MA)_ Capsid protein p24 (CA)_ Spacer peptide 1 (SP1) (p2)_ Nucleocapsid protein p7 (NC)_ Transframe peptide (TF)_ p6-pol (p6*)_ Protease (EC 3.4.23.16) (PR) (Retropepsin)_ Reverse transcriptase/ribonuclease H (EC 2.7.7.49) (EC 2.7.7.7) (EC 3.1.26.13) (Exoribonuclease H) (EC 3.1.13.2) (p66 RT)_ p51 RT_ p15_ Integrase (IN) (EC 2.…	7	84	All order	Without disorder regions	Rigid
1K6I_A	13	13	100	0.2	0.6726530612	1.15	1K6J_A	1TI7_A	1	1	1	1	1	26	30.0769230769	32	7.3863636364	8.5445804196	9.0909090909	26	30.0769230769	32	2	2	Q5AU62	Q5AU62	1	352	Emericella nidulans (strain FGSC A4 / ATCC 38163 / CBS 112.46 / NRRL 194 / M139) (Aspergillus nidulans)	NA	1	29	352	8.239	Eukaryota	Nitrogen metabolite repression protein nmrA (Negative-acting nitrogen regulatory protein nmrA) (Nitrogen metabolite regulation protein)	2	49	Disorder	With disorder regions	P. Disordered
1K6L_M	29	1	3.4482758621	0.06	0.3379545455	0.86	1L9B_M	2UXK_M	1	0	0	0.0344827586	1	0	0.4827586207	14	0	0.157250365	4.5602605863	0	0.4827586207	14	NA	1	P0C0Y9	P0C0Y9	1	308	Rhodobacter sphaeroides (Rhodopseudomonas sphaeroides)	NA	0	0	307	0	Bacteria	Reaction center protein M chain (Photosynthetic reaction center M subunit)	16	264	Disorder	With disorder regions	P. Disordered
1K75_A	6	0	0	0.15	0.4725	0.66	1K75_A	1KAR_B	0	0	0	0	0	0	0	0	0	0	0	0	0	0	1	1	P06988	P06988	1	434	Escherichia coli (strain K12)	1.1.1.23	1	7	434	1.613	Bacteria	Histidinol dehydrogenase (HDH) (EC 1.1.1.23)	3	12	All order	Without disorder regions	Rigid
1K7L_B	5	0	0	0.84	1.2775	1.56	1K7L_F	2HFP_B	0	0	0	0	0	0	0	0	0	0	0	0	0	0	2	2	Q15788	Q15788	1	1441	Homo sapiens (Human)	2.3.1.48	0	0	21	0	Eukaryota	Nuclear receptor coactivator 1 (NCoA-1) (EC 2.3.1.48) (Class E basic helix-loop-helix protein 74) (bHLHe74) (Protein Hin-2) (RIP160) (Renal carcinoma antigen NY-REN-52) (Steroid receptor coactivator 1) (SRC-1)	NA	4	All order	Without disorder regions	Rigid
1K7T_A	8	0	0	0.35	0.4229166667	0.48	1K7T_A	1K7V_B	0	0	0	0	0	0	0	0	0	0	0	0	0	0	1	1	P10969	P10969	1	186	Triticum aestivum (Wheat)	NA	0	0	186	0	Eukaryota	Agglutinin isolectin 3 (WGA3) (Fragment)	2	24	All order	Without disorder regions	Rigid
1K8X_B	23	2	8.6956521739	0	0.6236363636	1.62	1KFB_B	3CEP_B	0	0	0	0.1304347826	2	0	1.7391304348	26	0	0.438455301	6.5491183879	0	1.2608695652	15	NA	2	P0A2K1	P0A2K1	1	397	Salmonella typhimurium (strain LT2 / SGSC1412 / ATCC 700720)	4.2.1.20	1	9	396	2.273	Bacteria	Tryptophan synthase beta chain (EC 4.2.1.20)	10	121	Disorder	Without disorder regions	Malleable
1K9X_A	5	0	0	0.59	0.66	0.73	1K9X_B	1KA2_A	0	0	0	0	0	0	0	0	0	0	0	0	0	0	1	1	Q8U3L0	Q8U3L0	1	499	Pyrococcus furiosus (strain ATCC 43587 / DSM 3638 / JCM 8422 / Vc1)	3.4.17.19	0	0	499	0	Archaea	Thermostable carboxypeptidase 1 (EC 3.4.17.19) (Carboxypeptidase Pfu) (PfuCP)	1	4	All order	Without disorder regions	Rigid
1K9Y_A	5	0	0	0.18	0.237	0.31	1K9Z_A	1KA0_A	0	0	0	0	0	0	0	0	0	0	0	0	0	0	1	1	P32179	P32179	1	357	Saccharomyces cerevisiae (strain ATCC 204508 / S288c) (Baker's yeast)	3.1.3.7	1	13	357	3.641	Eukaryota	3'(2'),5'-bisphosphate nucleotidase (EC 3.1.3.7) (3'(2'),5-bisphosphonucleoside 3'(2')-phosphohydrolase) (DPNPase) (Halotolerance protein HAL2) (Methionine-requiring protein 22)	7	10	All order	Without disorder regions	Rigid
1KB9_A	7	0	0	0.09	0.4405263158	0.57	2IBZ_A	3CX5_L	0	0	0	0	0	0	0	0	0	0	0	0	0	0	1	1	P07256	P07256	1	457	Saccharomyces cerevisiae (strain ATCC 204508 / S288c) (Baker's yeast)	NA	1	12	431	2.784	Eukaryota	Cytochrome b-c1 complex subunit 1, mitochondrial (Complex III subunit 1) (Core protein I) (Ubiquinol-cytochrome-c reductase complex core protein 1)	NA	19	All order	Without disorder regions	Rigid
1KBP_A	18	0	0	0.12	0.2203571429	0.28	4DSY_C	4KKZ_A	0	0	0	0	0	0	0	0	0	0	0	0	0	0	1	1	P80366	P80366	1	459	Phaseolus vulgaris (Kidney bean) (French bean)	3.1.3.2	0	1	426	0.235	Eukaryota	Fe(3+)-Zn(2+) purple acid phosphatase (PAP) (EC 3.1.3.2) (Iron(III)-zinc(II) purple acid phosphatase)	7	56	All order	Without disorder regions	Rigid
1KBU_A	16	3	18.75	0.37	1.2995	2.08	1CRX_A	3C29_H	0	0	0	0.25	2	0	1.9375	18	0	0.5633024802	5.2478134111	0	1.5	11	NA	7	P06956	P06956	1	343	Enterobacteria phage P1 (Bacteriophage P1)	NA	1	6	322	1.863	Viruses	Recombinase cre	2	20	Disorder	Without disorder regions	Malleable
1KBV_A	12	0	0	0.17	0.24	0.31	1KBV_A	1KBW_E	0	0	0	0	0	0	0	0	0	0	0	0	0	0	1	1	Q02219	Q02219	1	392	Neisseria gonorrhoeae	1.7.2.1	1	22	327	6.728	Bacteria	Copper-containing nitrite reductase (EC 1.7.2.1) (Major outer membrane protein Pan 1)	2	36	All order	Without disorder regions	Rigid
1KC6_A	8	4	50	0.3	0.609375	1.12	1TX3_A	1XHV_C	1	1	0	0.5	1	0	4.5	12	0	1.7509727626	4.6692607004	0	4.5	12	2	2	P17743	P17743	1	258	Haemophilus influenzae	3.1.21.4	0	1	257	0.389	Bacteria	Type-2 restriction enzyme HincII (R.HincII) (EC 3.1.21.4) (Endonuclease HincII) (Type II restriction enzyme HincII)	3	16	Disorder	With disorder regions	P. Disordered
1KCB_A	19	0	0	0.03	0.3730952381	0.84	1NIA_A	2BW4_A	0	0	0	0	0	0	0	0	0	0	0	0	0	0	1	1	P25006	P25006	1	378	Achromobacter cycloclastes	1.7.2.1	0	1	340	0.294	Bacteria	Copper-containing nitrite reductase (EC 1.7.2.1) (Cu-NIR)	4	84	All order	Without disorder regions	Rigid
1KD8_B	9	0	0	0.15	0.5422222222	1.1	1KD8_D	1KDD_B	0	0	0	0	0	0	0	0	0	0	0	0	0	0	2	2	NA	NA	NA	NA	NA	NA	0	0	36	0	NA	NA	NA	27	All order	Without disorder regions	Rigid
1KEI_A	57	0	0	0.02	0.2079184953	0.39	3FXP_A	3SSB_B	0	0	0	0	0	0	0	0	0	0	0	0	0	0	1	1	P00800	P00800	1	548	Bacillus thermoproteolyticus	3.4.24.27	1	23	316	7.278	Bacteria	Thermolysin (EC 3.4.24.27) (Thermostable neutral proteinase)	53	1595	All order	Without disorder regions	Rigid
1KEP_A	8	0	0	0.1	0.2733333333	0.39	1KEP_A	1KER_B	0	0	0	0	0	0	0	0	0	0	0	0	0	0	1	1	P95780	Q8GIP9	4	348	Streptococcus mutans serotype c (strain ATCC 700610 / UA159)	4.2.1.46	1	25	348	7.184	Bacteria	dTDP-glucose 4,6-dehydratase (EC 4.2.1.46)	4	24	All order	Without disorder regions	Rigid
1KFU_S	6	0	0	0.23	0.5208333333	0.8	4PHJ_A	4PHM_B	0	0	0	0	0	0	0	0	0	0	0	0	0	0	2	2	P04632	P04632	1	268	Homo sapiens (Human)	NA	0	0	173	0	Eukaryota	Calpain small subunit 1 (CSS1) (Calcium-activated neutral proteinase small subunit) (CANP small subunit) (Calcium-dependent protease small subunit) (CDPS) (Calcium-dependent protease small subunit 1) (Calpain regulatory subunit)	3	12	All order	Without disorder regions	Rigid
1KG2_A	9	0	0	0.18	0.3366666667	0.52	1KG2_A	1MUY_A	0	0	0	0	0	0	0	0	0	0	0	0	0	0	NA	1	P17802	P17802	1	350	Escherichia coli (strain K12)	3.2.2.-	0	0	225	0	Bacteria	Adenine DNA glycosylase (EC 3.2.2.-) (A/G-specific adenine glycosylase)	2	6	All order	Without disorder regions	Rigid
1KGN_A	18	18	100	0.16	0.479921875	0.72	1KGN_A	1KGP_C	1	1	1	1	1	12	12	12	3.6474164134	3.6474164134	3.6474164134	12	12	12	1	1	O69274	O69274	1	329	Corynebacterium ammoniagenes (Brevibacterium ammoniagenes)	1.17.4.1	0	1	329	0.304	Bacteria	Ribonucleoside-diphosphate reductase subunit beta (EC 1.17.4.1)	4	128	Disorder	With disorder regions	P. Disordered
1KGZ_A	6	4	66.6666666667	0.5	0.735	1.01	1KGZ_B	1KHD_D	0	0	0	0.8333333333	2	0	5.5	14	0	1.5942028986	4.0579710145	0	4.6666666667	9	2	2	Q8VP84	Q8VP84	1	345	Pectobacterium carotovorum (Erwinia carotovora)	2.4.2.18	1	5	345	1.449	Bacteria	Anthranilate phosphoribosyltransferase (EC 2.4.2.18)	2	8	Disorder	Without disorder regions	Malleable
1KHB_A	7	7	100	0.21	0.568	1.01	1KHG_A	2GMV_B	1	1	1	1	1	8	8	8	1.28	1.28	1.28	8	8	8	2	2	P35558	P35558	1	622	Homo sapiens (Human)	4.1.1.32	1	6	625	0.96	Eukaryota	Phosphoenolpyruvate carboxykinase, cytosolic [GTP] (PEPCK-C) (EC 4.1.1.32)	5	20	Disorder	With disorder regions	P. Disordered
1KHR_A	15	0	0	0.21	0.50875	0.77	1MR7_Y	3DHO_C	0	0	0	0	0	0	0	0	0	0	0	0	0	0	1	1	P50870	P50870	1	209	Enterococcus faecium (Streptococcus faecium)	2.3.1.-	0	0	209	0	Bacteria	Streptogramin A acetyltransferase (EC 2.3.1.-) (Virginiamycin acetyltransferase D) (Vat(D))	1	72	All order	Without disorder regions	Rigid
1KJL_A	35	0	0	0.04	0.209	0.44	3AYA_B	3AYD_A	0	0	0	0	0	0	0	0	0	0	0	0	0	0	1	1	P17931	P17931	1	250	Homo sapiens (Human)	NA	0	0	135	0	Eukaryota	Galectin-3 (Gal-3) (35 kDa lectin) (Carbohydrate-binding protein 35) (CBP 35) (Galactose-specific lectin 3) (Galactoside-binding protein) (GALBP) (IgE-binding protein) (L-31) (Laminin-binding protein) (Lectin L-29) (Mac-2 antigen)	16	60	All order	Without disorder regions	Rigid
1KJX_A	19	0	0	0.15	1.3393975904	2.2	1ADE_B	1QF4_A	0	0	0	0	0	0	0	0	0	0	0	0	0	0	NA	5	P0A7D4	P0A7D4	1	432	Escherichia coli (strain K12)	6.3.4.4	0	0	431	0	Bacteria	Adenylosuccinate synthetase (AMPSase) (AdSS) (EC 6.3.4.4) (IMP--aspartate ligase)	16	166	All order	Without disorder regions	Rigid
1KKD_A	5	0	0	0.11	0.225	0.31	4J9Z_B	4QNH_B	0	0	0	0	0	0	0	0	0	0	0	0	0	0	1	1	P70604	P70604	1	580	Rattus norvegicus (Rat)	NA	0	0	102	0	Eukaryota	Small conductance calcium-activated potassium channel protein 2 (SK2) (SKCa 2) (SKCa2) (KCa2.2)	3	10	All order	Without disorder regions	Rigid
1KKJ_A	35	0	0	0.03	0.1077777778	0.21	2W7J_A	2W7L_A	0	0	0	0	0	0	0	0	0	0	0	0	0	0	1	1	Q7SIB6	Q7SIB6	1	419	Geobacillus stearothermophilus (Bacillus stearothermophilus)	2.1.2.1	0	0	405	0	Bacteria	Serine hydroxymethyltransferase (SHMT) (Serine methylase) (EC 2.1.2.1)	4	54	All order	Without disorder regions	Rigid
1KKT_A	10	6	60	0.07	0.1875	0.41	2RI8_A	2RI9_B	0	0	0	0.6	1	0	9	15	0	1.7612524462	2.9354207436	0	9	15	1	1	P31723	P31723	1	511	Penicillium citrinum	3.2.1.113	1	13	475	2.737	Eukaryota	Mannosyl-oligosaccharide alpha-1,2-mannosidase (EC 3.2.1.113) (Man(9)-alpha-mannosidase)	8	16	Disorder	Without disorder regions	Malleable
1KMB_1	33	0	0	0.08	0.4486419753	0.75	1KWW_C	1KWX_B	0	0	0	0	0	0	0	0	0	0	0	0	0	0	NA	1	P19999	P19999	1	238	Rattus norvegicus (Rat)	NA	0	0	149	0	Eukaryota	Mannose-binding protein A (MBP-A) (Mannan-binding protein)	11	243	All order	Without disorder regions	Rigid
1KMT_A	8	0	0	0.24	0.4791666667	0.67	2JHU_A	2JHV_D	0	0	0	0	0	0	0	0	0	0	0	0	0	0	1	1	P52565	P52565	1	204	Homo sapiens (Human)	NA	0	0	138	0	Eukaryota	Rho GDP-dissociation inhibitor 1 (Rho GDI 1) (Rho-GDI alpha)	NA	12	All order	Without disorder regions	Rigid
1KN2_H	8	0	0	0.07	0.1803571429	0.24	1YEJ_H	1YEK_H	0	0	0	0	0	0	0	0	0	0	0	0	0	0	1	1	NA	NA	NA	NA	NA	NA	0	0	222	0	NA	NA	8	28	All order	Without disorder regions	Rigid
1KNQ_A	10	3	30	0.42	0.95975	1.49	1KNQ_B	1KO5_B	0	0	0	0.3	1	0	2.4	9	0	1.3714285714	5.1428571429	0	2.4	9	3	3	P46859	P46859	1	175	Escherichia coli (strain K12)	2.7.1.12	1	6	175	3.429	Bacteria	Thermoresistant gluconokinase (EC 2.7.1.12) (Gluconate kinase 2)	2	40	Disorder	Without disorder regions	Malleable
1KP9_A	10	0	0	0.4	1.3209375	2.19	1KP9_B	1KPG_A	0	0	0	0	0	0	0	0	0	0	0	0	0	0	2	2	P9WPB7	P9WPB7	1	287	Mycobacterium tuberculosis (strain ATCC 25618 / H37Rv)	2.1.1.79	0	0	287	0	Bacteria	Cyclopropane mycolic acid synthase 1 (CMAS) (EC 2.1.1.79) (Cyclopropane-fatty-acyl-phospholipid synthase) (CFA synthase) (Cyclopropane fatty acid synthase) (Mycolic acid methyltransferase) (MA-MT) (S-adenosylmethionine-dependent methyltransferase) (AdoMet-MT) (SAM-MT)	4	32	All order	Without disorder regions	Rigid
1KQ1_A	26	0	0	0.24	0.424702381	0.75	1KQ1_H	3QSU_E	0	0	0	0	0	0	0	0	0	0	0	0	0	0	1	1	Q99UG9	Q99UG9	1	NA	NA	NA	0	0	77	0	NA	NA	1	168	All order	Without disorder regions	Rigid
1KQ4_A	71	18	25.3521126761	0.1	0.8123328149	2.01	1O24_C	1O25_B	0	0	0	0.2535211268	1	0	1.338028169	7	0	0.5767362797	3.0172413793	0	1.338028169	7	NA	6	Q9WYT0	Q9WYT0	1	220	Thermotoga maritima (strain ATCC 43589 / MSB8 / DSM 3109 / JCM 10099)	2.1.1.148	0	1	232	0.431	Bacteria	Thymidylate synthase ThyX (TS) (TSase) (EC 2.1.1.148)	7	643	Disorder	Without disorder regions	Malleable
1KQB_A	12	0	0	0.09	0.3266666667	0.47	1KQB_C	1KQD_B	0	0	0	0	0	0	0	0	0	0	0	0	0	0	NA	1	Q01234	Q01234	1	217	Enterobacter cloacae	1.-.-.-	1	8	217	3.687	Bacteria	Oxygen-insensitive NAD(P)H nitroreductase (NR) (EC 1.-.-.-)	3	48	All order	Without disorder regions	Rigid
1KR7_A	14	0	0	0.08	0.1528571429	0.32	2XKI_A	4AVE_A	0	0	0	0	0	0	0	0	0	0	0	0	0	0	NA	1	O76242	O76242	1	110	Cerebratulus lacteus (Milky ribbon worm) (Micrura lactea)	NA	0	0	110	0	Eukaryota	Neural hemoglobin (NrHb)	3	14	All order	Without disorder regions	Rigid
1KS2_A	6	1	16.6666666667	0.21	0.5408333333	1.04	1KS2_A	1O8B_B	0	0	0	0.3333333333	2	0	4.5	27	0	2.0547945205	12.3287671233	0	2.5	15	2	2	P0A7Z0	P0A7Z0	1	219	Escherichia coli (strain K12)	5.3.1.6	0	0	219	0	Bacteria	Ribose-5-phosphate isomerase A (EC 5.3.1.6) (Phosphoriboisomerase A) (PRI)	1	12	Disorder	Without disorder regions	Malleable
1KSG_B	12	5	41.6666666667	0.2	1.262	2.21	1KSH_B	4JV6_B	1	0	0	0.4166666667	1	0	3.5	19	0	2.3026315789	12.5	0	3.5	19	4	4	O43924	O43924	1	150	Homo sapiens (Human)	NA	0	0	152	0	Eukaryota	Retinal rod rhodopsin-sensitive cGMP 3',5'-cyclic phosphodiesterase subunit delta (GMP-PDE delta) (Protein p17)	6	60	Disorder	With disorder regions	P. Disordered
1KSO_A	6	0	0	0.22	0.5316666667	0.7	1KSO_B	3NSO_B	0	0	0	0	0	0	0	0	0	0	0	0	0	0	NA	1	P33764	P33764	1	101	Homo sapiens (Human)	NA	0	0	101	0	Eukaryota	Protein S100-A3 (Protein S-100E) (S100 calcium-binding protein A3)	NA	12	All order	Without disorder regions	Rigid
1KV8_A	18	0	0	0.12	0.3495454545	0.86	1XBX_A	1XBZ_A	0	0	0	0	0	0	0	0	0	0	0	0	0	0	NA	1	P39304	P39304	1	216	Escherichia coli (strain K12)	4.1.1.85	0	0	216	0	Bacteria	3-keto-L-gulonate-6-phosphate decarboxylase UlaD (EC 4.1.1.85) (3-dehydro-L-gulonate-6-phosphate decarboxylase) (KGPDC) (L-ascorbate utilization protein D)	8	88	All order	Without disorder regions	Rigid
1KWN_A	31	0	0	0	0.3262837838	0.85	2D8O_A	2VU7_A	0	0	0	0	0	0	0	0	0	0	0	0	0	0	1	1	P02883	P02883	1	207	Thaumatococcus daniellii (Katemfe) (Phrynium daniellii)	NA	0	0	207	0	Eukaryota	Thaumatin-1 (Thaumatin I)	5	296	All order	Without disorder regions	Rigid
1KXJ_A	7	0	0	0.37	0.5013333333	0.64	1K9V_F	3ZR4_F	0	0	0	0	0	0	0	0	0	0	0	0	0	0	1	1	Q9X0C8	Q9X0C8	1	201	Thermotoga maritima (strain ATCC 43589 / MSB8 / DSM 3109 / JCM 10099)	2.4.2.-	0	0	201	0	Bacteria	Imidazole glycerol phosphate synthase subunit HisH (EC 2.4.2.-) (IGP synthase glutamine amidotransferase subunit) (IGP synthase subunit HisH) (ImGP synthase subunit HisH) (IGPS subunit HisH) (TmHisH)	1	15	All order	Without disorder regions	Rigid
1KXR_A	6	0	0	0.12	0.798	1.22	1TL9_A	2R9F_A	0	0	0	0	0	0	0	0	0	0	0	0	0	0	3	2	P97571	P97571	1	713	Rattus norvegicus (Rat)	3.4.22.52	0	0	339	0	Eukaryota	Calpain-1 catalytic subunit (EC 3.4.22.52) (Calcium-activated neutral proteinase 1) (CANP 1) (Calpain mu-type) (Calpain-1 large subunit) (Micromolar-calpain) (muCANP)	7	15	All order	Without disorder regions	Rigid
1KY8_A	5	0	0	0.15	0.277	0.34	1UXQ_A	1UXU_A	0	0	0	0	0	0	0	0	0	0	0	0	0	0	NA	1	O57693	O57693	1	501	Thermoproteus tenax	1.2.1.90	0	4	501	0.798	Archaea	NAD(P)-dependent glyceraldehyde-3-phosphate dehydrogenase (EC 1.2.1.90) (Glyceraldehyde phosphate dehydrogenase (NAD(P))) (GAPN)	6	10	All order	Without disorder regions	Rigid
1KYO_D	7	0	0	0.16	0.2222222222	0.28	2IBZ_D	3CXH_D	0	0	0	0	0	0	0	0	0	0	0	0	0	0	1	1	P07143	P07143	1	309	Saccharomyces cerevisiae (strain ATCC 204508 / S288c) (Baker's yeast)	NA	1	45	248	18.145	Eukaryota	Cytochrome c1, heme protein, mitochondrial (Complex III subunit 4) (Complex III subunit IV) (Cytochrome b-c1 complex subunit 4) (Ubiquinol-cytochrome-c reductase complex cytochrome c1 subunit) (Cytochrome c-1)	3	9	All order	Without disorder regions	Rigid
1KYV_A	10	0	0	0.16	0.2304	0.84	1KYV_E	1KYY_A	0	0	0	0	0	0	0	0	0	0	0	0	0	0	NA	1	Q9UUB1	Q9UUB1	1	159	Schizosaccharomyces pombe (strain 972 / ATCC 24843) (Fission yeast)	2.5.1.78	0	0	159	0	Eukaryota	6,7-dimethyl-8-ribityllumazine synthase (DMRL synthase) (LS) (Lumazine synthase) (EC 2.5.1.78) (Riboflavin synthase beta chain)	2	25	All order	Without disorder regions	Rigid
1KYW_A	6	0	0	0.26	0.8144444444	1.26	1KYW_C	1KYZ_E	0	0	0	0	0	0	0	0	0	0	0	0	0	0	3	3	P28002	P28002	1	365	Medicago sativa (Alfalfa)	2.1.1.68	0	3	365	0.822	Eukaryota	Caffeic acid 3-O-methyltransferase (CAOMT) (COMT) (EC 2.1.1.68) (S-adenosysl-L-methionine:caffeic acid 3-O-methyltransferase)	3	9	All order	Without disorder regions	Rigid
1KZK_A	24	0	0	0.07	0.4714015152	0.75	3AID_B	4F74_A	0	0	0	0	0	0	0	0	0	0	0	0	0	0	1	1	P03369	P03369	1	1437	Human immunodeficiency virus type 1 group M subtype B (isolate ARV2/SF2) (HIV-1)	3.4.23.16_2.7.7.49_2.7.7.7_3.1.26.13_3.1.13.2_2.7.7.-_3.1.-.-	0	0	99	0	Viruses	Gag-Pol polyprotein (Pr160Gag-Pol) [Cleaved into: Matrix protein p17 (MA)_ Capsid protein p24 (CA)_ Spacer peptide 1 (SP1) (p2)_ Nucleocapsid protein p7 (NC)_ Transframe peptide (TF)_ p6-pol (p6*)_ Protease (EC 3.4.23.16) (PR) (Retropepsin)_ Reverse transcriptase/ribonuclease H (EC 2.7.7.49) (EC 2.7.7.7) (EC 3.1.26.13) (Exoribonuclease H) (EC 3.1.13.2) (p66 RT)_ p51 RT_ p15_ Integrase (IN) (EC 2.…	8	264	All order	Without disorder regions	Rigid
1KZU_B	15	0	0	0.17	0.206031746	0.24	1KZU_H	2FKW_S	0	0	0	0	0	0	0	0	0	0	0	0	0	0	1	1	P26790	P26790	1	41	Rhodoblastus acidophilus (Rhodopseudomonas acidophila)	NA	0	0	41	0	Bacteria	Light-harvesting protein B-800/850 beta chain (Antenna pigment protein beta chain)	1	63	All order	Without disorder regions	Rigid
1L1T_A	33	27	81.8181818182	0.08	0.268	0.65	3SAR_A	3SAU_A	1	1	0	0.8181818182	1	0	15.8181818182	22	0	5.7892634535	8.0586080586	0	15.8181818182	22	NA	2	P84131	P84131	2	274	Geobacillus stearothermophilus (Bacillus stearothermophilus)	3.2.2.23	1	8	273	2.93	Bacteria	Formamidopyrimidine-DNA glycosylase (Fapy-DNA glycosylase) (EC 3.2.2.23) (DNA-(apurinic or apyrimidinic site) lyase MutM)	2	60	Disorder	With disorder regions	P. Disordered
1L1Y_A	12	12	100	0.19	0.265	0.33	1L1Y_C	1L2A_B	1	1	1	1	1	7	7	7	1.0324483776	1.0324483776	1.0324483776	7	7	7	1	1	P0C2S5	P0C2S5	1	741	Clostridium thermocellum (Ruminiclostridium thermocellum)	3.2.1.176	1	31	678	4.572	Bacteria	Cellulose 1,4-beta-cellobiosidase (reducing end) CelS (EC 3.2.1.176) (Cellobiohydrolase CelS) (Cellulase SS) (Endo-1,4-beta-glucanase) (Endoglucanase SS) (EGSS) (Exocellulase)	1	36	Disorder	With disorder regions	P. Disordered
1L2J_A	42	38	90.4761904762	0.09	0.8008196721	1.89	1U3Q_D	3OMQ_B	1	1	0	1	2	0	8.880952381	13	0	3.6645440221	5.4166666667	0	8.3095238095	13	15	5	Q92731	Q92731	1	530	Homo sapiens (Human)	NA	0	0	240	0	Eukaryota	Estrogen receptor beta (ER-beta) (Nuclear receptor subfamily 3 group A member 2)	17	488	Disorder	With disorder regions	P. Disordered
1L6L_1	44	0	0	1.29	2.0456770833	3.14	1L6L_2	2OU1_I	0	0	0	0	0	0	0	0	0	0	0	0	0	0	29	29	P02652	P02652	1	100	Homo sapiens (Human)	NA	0	0	77	0	Eukaryota	Apolipoprotein A-II (Apo-AII) (ApoA-II) (Apolipoprotein A2) [Cleaved into: Proapolipoprotein A-II (ProapoA-II)_ Truncated apolipoprotein A-II (Apolipoprotein A-II(1-76))]	1	384	All order	Without disorder regions	Rigid
1L7H_A	9	0	0	0.05	0.0836111111	0.11	1L7H_A	2QWE_A	0	0	0	0	0	0	0	0	0	0	0	0	0	0	1	1	P03472	P03472	1	470	Influenza A virus (strain A/Tern/Australia/G70C/1975 H11N9)	3.2.1.18	1	24	388	6.186	Viruses	Neuraminidase (EC 3.2.1.18)	10	36	All order	Without disorder regions	Rigid
1L7J_A	38	0	0	0.07	0.2289814815	0.49	1NS0_A	1NS4_B	0	0	0	0	0	0	0	0	0	0	0	0	0	0	1	1	Q9ZB17	Q9ZB17	1	339	Lactococcus lactis	5.1.3.3	1	7	347	2.017	Bacteria	Aldose 1-epimerase (EC 5.1.3.3) (Galactose mutarotase)	8	108	All order	Without disorder regions	Rigid
1L8A_A	12	12	100	0.09	0.3918333333	0.59	2G25_B	2G67_A	1	3	1	2.6666666667	3	35	60	65	3.9503386005	6.7720090293	7.3363431151	35	35	35	1	1	P0AFG8	P0AFG8	1	887	Escherichia coli (strain K12)	1.2.4.1	1	28	886	3.16	Bacteria	Pyruvate dehydrogenase E1 component (PDH E1 component) (EC 1.2.4.1)	4	60	Disorder	With disorder regions	P. Disordered
1L8J_A	5	0	0	0.09	0.55375	0.85	1L8J_A	1LQV_B	0	0	0	0	0	0	0	0	0	0	0	0	0	0	1	1	Q9UNN8	Q9UNN8	1	238	Homo sapiens (Human)	NA	0	2	193	1.036	Eukaryota	Endothelial protein C receptor (Activated protein C receptor) (APC receptor) (Endothelial cell protein C receptor) (CD antigen CD201)	1	8	All order	Without disorder regions	Rigid
1L9M_A	6	6	100	0.3	0.5683333333	0.74	1L9M_B	1L9N_B	1	1	1	1	1	11	16	19	1.5895953757	2.3121387283	2.7456647399	11	16	19	1	1	Q08188	Q08188	1	693	Homo sapiens (Human)	2.3.2.13	1	27	692	3.902	Eukaryota	Protein-glutamine gamma-glutamyltransferase E (EC 2.3.2.13) (Transglutaminase E) (TG(E)) (TGE) (TGase E) (Transglutaminase-3) (TGase-3) [Cleaved into: Protein-glutamine gamma-glutamyltransferase E 50 kDa catalytic chain_ Protein-glutamine gamma-glutamyltransferase E 27 kDa non-catalytic chain]	2	12	Disorder	With disorder regions	P. Disordered
1LA6_A	8	0	0	0.32	0.5316	0.77	1T1N_A	3NG6_A	0	0	0	0	0	0	0	0	0	0	0	0	0	0	1	1	P45718	P45718	1	142	Trematomus newnesi (Dusky notothen)	NA	0	0	143	0	Eukaryota	Hemoglobin subunit alpha-1 (Alpha-1-globin) (Hemoglobin alpha-1 chain)	1	25	All order	Without disorder regions	Rigid
1LA6_B	7	1	14.2857142857	0.23	0.5410526316	0.81	1T1N_B	3NFE_D	0	0	0	0.1428571429	1	0	1.5714285714	11	0	1.0763209393	7.5342465753	0	1.5714285714	11	1	1	P45720	P45720	1	146	Trematomus newnesi (Dusky notothen)	NA	0	0	146	0	Eukaryota	Hemoglobin subunit beta-1/2 (Beta-1/2-globin) (Hemoglobin beta-1/2 chain)	1	19	Disorder	Without disorder regions	Malleable
1LAU_E	5	0	0	0.18	0.3125	0.46	1LAU_E	1UDH_A	0	0	0	0	0	0	0	0	0	0	0	0	0	0	NA	1	P10186	P10186	1	334	Human herpesvirus 1 (strain 17) (HHV-1) (Human herpes simplex virus 1)	3.2.2.27	0	0	244	0	Viruses	Uracil-DNA glycosylase (UDG) (EC 3.2.2.27) (UNG)	3	4	All order	Without disorder regions	Rigid
1LBV_A	10	0	0	0.32	0.63225	0.86	1LBV_A	1LBX_B	0	0	0	0	0	0	0	0	0	0	0	0	0	0	1	1	O30298	O30298	1	252	Archaeoglobus fulgidus (strain ATCC 49558 / VC-16 / DSM 4304 / JCM 9628 / NBRC 100126)	3.1.3.11_3.1.3.25	1	14	252	5.556	Archaea	Fructose-1,6-bisphosphatase/inositol-1-monophosphatase (FBPase/IMPase) (EC 3.1.3.11) (EC 3.1.3.25) (Inositol-1-phosphatase) (I-1-Pase)	6	40	All order	Without disorder regions	Rigid
1LCJ_A	5	0	0	0.38	0.7266666667	1.31	1BHF_A	1BHH_A	0	0	0	0	0	0	0	0	0	0	0	0	0	0	NA	4	P06239	P06239	1	509	Homo sapiens (Human)	2.7.10.2	0	3	108	2.778	Eukaryota	Tyrosine-protein kinase Lck (EC 2.7.10.2) (Leukocyte C-terminal Src kinase) (LSK) (Lymphocyte cell-specific protein-tyrosine kinase) (Protein YT16) (Proto-oncogene Lck) (T cell-specific protein-tyrosine kinase) (p56-LCK)	1	3	All order	Without disorder regions	Rigid
1LEE_A	11	3	27.2727272727	0.19	0.8172727273	1.23	1LEE_A	1M43_B	0	0	0	0.2727272727	1	0	1.5454545455	6	0	0.4697430229	1.8237082067	0	1.5454545455	6	3	3	P46925	P46925	1	453	Plasmodium falciparum	3.4.23.39	0	0	331	0	Eukaryota	Plasmepsin-2 (EC 3.4.23.39) (Aspartic hemoglobinase II) (PFAPD)	4	11	Disorder	Without disorder regions	Malleable
1LEM_A	6	0	0	0.14	0.185	0.23	1LES_A	2LAL_C	0	0	0	0	0	0	0	0	0	0	0	0	0	0	1	1	P02870	P02870	1	275	Lens culinaris (Lentil) (Cicer lens)	NA	0	0	181	0	Eukaryota	Lectin [Cleaved into: Lectin beta chain_ Lectin alpha chain]	4	12	All order	Without disorder regions	Rigid
1LF3_A	8	1	12.5	0.56	0.938	1.55	1XE5_B	2IGX_A	0	0	0	0.125	1	0	0.75	6	0	0.2265861027	1.8126888218	0	0.75	6	3	3	P46925	P46925	2	453	Plasmodium falciparum	3.4.23.39	0	0	329	0	Eukaryota	Plasmepsin-2 (EC 3.4.23.39) (Aspartic hemoglobinase II) (PFAPD)	4	10	Disorder	Without disorder regions	Malleable
1LGB_A	21	0	0	0.12	0.2945108696	0.45	1LOA_E	1LOC_C	0	0	0	0	0	0	0	0	0	0	0	0	0	0	1	1	P04122	P04122	1	181	Lathyrus ochrus (Yellow-flowered pea)	NA	0	0	181	0	Eukaryota	Lectin beta-1 and beta-2 chains	9	184	All order	Without disorder regions	Rigid
1LGU_A	20	0	0	0.07	0.216509434	0.51	2RBQ_A	2RBR_A	0	0	0	0	0	0	0	0	0	0	0	0	0	0	1	1	P00720	P00720	1	164	Enterobacteria phage T4 (Bacteriophage T4)	3.2.1.17	0	0	162	0	Viruses	Endolysin (EC 3.2.1.17) (Lysis protein) (Lysozyme) (Muramidase)	19	106	All order	Without disorder regions	Rigid
1LIS_A	6	0	0	0.39	1.0088888889	1.5	2LIS_A	2LYN_D	0	0	0	0	0	0	0	0	0	0	0	0	0	0	2	2	P04552	P04552	1	154	Haliotis rufescens (California red abalone)	NA	0	0	136	0	Eukaryota	Egg-lysin (Sperm-lysin)	NA	9	All order	Without disorder regions	Rigid
1LJP_A	6	0	0	0.42	0.7308333333	1.05	2A8F_B	2AIB_B	0	0	0	0	0	0	0	0	0	0	0	0	0	0	2	2	P15569	P15569	1	98	Phytophthora cinnamomi (Cinnamon fungus)	NA	0	0	98	0	Eukaryota	Beta-elicitin cinnamomin	1	12	All order	Without disorder regions	Rigid
1LK5_A	8	0	0	0.2	0.373125	0.55	1LK5_A	1LK7_C	0	0	0	0	0	0	0	0	0	0	0	0	0	0	1	1	O50083	O50083	1	229	Pyrococcus horikoshii (strain ATCC 700860 / DSM 12428 / JCM 9974 / NBRC 100139 / OT-3)	5.3.1.6	0	0	229	0	Archaea	Ribose-5-phosphate isomerase A (EC 5.3.1.6) (Phosphoriboisomerase A) (PRI)	1	16	All order	Without disorder regions	Rigid
1LK9_A	5	0	0	0.27	0.2925	0.32	2HOR_A	2HOX_A	0	0	0	0	0	0	0	0	0	0	0	0	0	0	1	1	Q01594	Q01594	1	486	Allium sativum (Garlic)	4.4.1.4	0	3	427	0.703	Eukaryota	Alliin lyase 1 (Alliinase-1) (EC 4.4.1.4) (Cysteine sulphoxide lyase 1)	5	4	All order	Without disorder regions	Rigid
1LM8_B	10	0	0	0.18	0.6765789474	0.98	1LQB_A	3ZUN_J	0	0	0	0	0	0	0	0	0	0	0	0	0	0	1	1	Q15370	Q15370	1	118	Homo sapiens (Human)	NA	1	16	118	13.559	Eukaryota	Transcription elongation factor B polypeptide 2 (Elongin 18 kDa subunit) (Elongin-B) (EloB) (RNA polymerase II transcription factor SIII subunit B) (SIII p18)	NA	38	All order	Without disorder regions	Rigid
1LN8_A	12	0	0	0.06	0.2444117647	0.37	3JQ5_A	3JQL_A	0	0	0	0	0	0	0	0	0	0	0	0	0	0	1	1	P60045	P60045	1	126	Naja sagittifera (Andaman cobra)	3.1.1.4	0	0	119	0	Eukaryota	Acidic phospholipase A2 3 (svPLA2) (EC 3.1.1.4) (Phosphatidylcholine 2-acylhydrolase) (Fragment)	7	34	All order	Without disorder regions	Rigid
1LO0_H	6	0	0	0.13	0.275	0.38	1LO2_Y	1LO3_H	0	0	0	0	0	0	0	0	0	0	0	0	0	0	1	1	P01865	Q91Z05	2	398	Mus musculus (Mouse)	NA	0	0	220	0	Eukaryota	Ig gamma-2A chain C region, membrane-bound form	3	12	All order	Without disorder regions	Rigid
1LO0_L	6	0	0	0.13	0.2908333333	0.42	1LO0_L	1LO3_X	0	0	0	0	0	0	0	0	0	0	0	0	0	0	1	1	A2NHM3	Q65ZC0	2	219	Mus musculus (Mouse)	NA	0	2	219	0.913	Eukaryota	If kappa light chain (Fragment)	2	12	All order	Without disorder regions	Rigid
1LOA_B	21	0	0	0.11	0.2186413043	0.35	1LOA_B	1LOF_B	0	0	0	0	0	0	0	0	0	0	0	0	0	0	1	1	P12306	P12306	1	53	Lathyrus ochrus (Yellow-flowered pea)	NA	0	0	52	0	Eukaryota	Mannose/glucose-specific lectin alpha 1 chain (Lol I)	6	184	All order	Without disorder regions	Rigid
1LOJ_A	14	0	0	0.15	0.4873469388	1.06	1I81_C	1MGQ_A	0	0	0	0	0	0	0	0	0	0	0	0	0	0	3	4	O26745	O26745	1	81	Methanothermobacter thermautotrophicus (strain ATCC 29096 / DSM 1053 / JCM 10044 / NBRC 100330 / Delta H) (Methanobacterium thermoautotrophicum)	NA	0	0	83	0	Archaea	Putative snRNP Sm-like protein	NA	49	All order	Without disorder regions	Rigid
1LP9_E	6	0	0	0.41	0.7675	1.02	1LP9_E	2JCC_L	0	0	0	0	0	0	0	0	0	0	0	0	0	0	2	2	P01849	P01849	3	138	Mus musculus (Mouse)	NA	1	13	194	6.701	Eukaryota	T-cell receptor alpha chain C region	1	12	All order	Without disorder regions	Rigid
1LP9_F	6	0	0	0.2	0.565	0.77	1LP9_M	2JCC_F	0	0	0	0	0	0	0	0	0	0	0	0	0	0	1	1	P04213	P04213	4	122	Mus musculus (Mouse)	NA	1	9	238	3.782	Eukaryota	T-cell receptor beta chain V region C5 (Fragment)	1	12	All order	Without disorder regions	Rigid
1LPM_A	8	0	0	0.13	0.3092307692	1.14	1TRH_A	3RAR_A	0	0	0	0	0	0	0	0	0	0	0	0	0	0	3	2	P20261	P20261	1	549	Candida rugosa (Yeast) (Candida cylindracea)	3.1.1.3	1	19	534	3.558	Eukaryota	Lipase 1 (EC 3.1.1.3)	6	13	All order	Without disorder regions	Rigid
1LQ9_A	10	0	0	0.13	0.466	0.77	1LQ9_A	1N5T_B	0	0	0	0	0	0	0	0	0	0	0	0	0	0	1	1	Q53908	Q53908	1	113	Streptomyces coelicolor	NA	0	0	112	0	Bacteria	ActVA 6 protein	4	40	All order	Without disorder regions	Rigid
1LQK_A	10	0	0	0.17	0.3625	0.54	1LQP_A	1NNR_A	0	0	0	0	0	0	0	0	0	0	0	0	0	0	1	1	Q9I4K6	Q9I4K6	1	135	Pseudomonas aeruginosa (strain ATCC 15692 / PAO1 / 1C / PRS 101 / LMG 12228)	2.5.1.18	0	0	135	0	Bacteria	Glutathione transferase FosA (EC 2.5.1.18) (Fosfomycin resistance protein)	6	40	All order	Without disorder regions	Rigid
1LR5_A	8	0	0	0.18	0.3875	0.64	1LR5_A	1LRH_D	0	0	0	0	0	0	0	0	0	0	0	0	0	0	1	1	P13689	P13689	1	201	Zea mays (Maize)	NA	0	4	163	2.454	Eukaryota	Auxin-binding protein 1 (ABP) (ERABP1)	4	16	All order	Without disorder regions	Rigid
1LSU_A	6	0	0	0.12	0.4333333333	0.67	2HMT_A	2HMU_B	0	0	0	0	0	0	0	0	0	0	0	0	0	0	1	1	O32080	O32080	1	222	Bacillus subtilis (strain 168)	NA	0	0	144	0	Bacteria	Ktr system potassium uptake protein A (K(+)-uptake protein KtrA)	3	12	All order	Without disorder regions	Rigid
1LSY_A	10	0	0	0.04	0.3682142857	0.59	3B6L_A	4CJ2_A	0	0	0	0	0	0	0	0	0	0	0	0	0	0	1	1	P00698	P00698	1	147	Gallus gallus (Chicken)	3.2.1.17	0	0	147	0	Eukaryota	Lysozyme C (EC 3.2.1.17) (1,4-beta-N-acetylmuramidase C) (Allergen Gal d IV) (allergen Gal d 4)	5	28	All order	Without disorder regions	Rigid
1LTO_A	8	0	0	0.71	0.72125	0.75	2F9O_C	2F9P_D	0	0	0	0	0	0	0	0	0	0	0	0	0	0	1	1	Q15661	Q15661	1	275	Homo sapiens (Human)	3.4.21.59	0	2	245	0.816	Eukaryota	Tryptase alpha/beta-1 (Tryptase-1) (EC 3.4.21.59) (Tryptase I) (Tryptase alpha-1)	2	16	All order	Without disorder regions	Rigid
1LTX_R	5	5	100	0.81	0.8375	0.85	1VG0_A	1VG9_C	4	3	3	3.2	4	126	130.6	145	19.3846153846	20.0923076923	22.3076923077	102	102.8	104	2	2	P37727	P37727	1	650	Rattus norvegicus (Rat)	NA	1	91	650	14	Eukaryota	Rab proteins geranylgeranyltransferase component A 1 (Choroideremia protein homolog) (Rab escort protein 1) (REP-1)	1	4	Disorder	With disorder regions	P. Disordered
1LU9_A	6	0	0	0.53	0.6888888889	0.89	1LU9_A	1LUA_C	0	0	0	0	0	0	0	0	0	0	0	0	0	0	1	1	P55818	P55818	1	288	Methylobacterium extorquens (strain ATCC 14718 / DSM 1338 / AM1)	1.5.1.-_1.5.1.5	0	0	287	0	Bacteria	Bifunctional protein MdtA [Includes: NADP-dependent methylenetetrahydromethanopterin dehydrogenase (EC 1.5.1.-)_ Methylenetetrahydrofolate dehydrogenase (EC 1.5.1.5)]	1	9	All order	Without disorder regions	Rigid
1LVH_A	20	1	5	0.1	1.414973262	3.12	1LVH_B	4C4R_A	0	0	0	0.05	1	0	0.6	12	0	0.2714932127	5.4298642534	0	0.6	12	6	6	P71447	P71447	1	221	Lactococcus lactis subsp. lactis (strain IL1403) (Streptococcus lactis)	5.4.2.6	0	0	221	0	Bacteria	Beta-phosphoglucomutase (Beta-PGM) (EC 5.4.2.6)	13	187	Disorder	Without disorder regions	Malleable
1LW6_E	42	1	2.380952381	0.05	0.2451415094	1.24	1LW6_E	1TMG_E	0	0	0	0.0238095238	1	0	0.2142857143	9	0	0.0779220779	3.2727272727	0	0.2142857143	9	NA	2	P00782	P00782	1	382	Bacillus amyloliquefaciens (Bacillus velezensis)	3.4.21.62	1	25	281	8.897	Bacteria	Subtilisin BPN' (EC 3.4.21.62) (Alkaline protease) (Subtilisin DFE) (Subtilisin Novo)	4	212	Disorder	Without disorder regions	Malleable
1LYD_A	10	0	0	0.05	0.3952272727	0.83	4S0W_B	5LZM_A	0	0	0	0	0	0	0	0	0	0	0	0	0	0	1	1	P00720	P00720	1	164	Enterobacteria phage T4 (Bacteriophage T4)	3.2.1.17	0	0	164	0	Viruses	Endolysin (EC 3.2.1.17) (Lysis protein) (Lysozyme) (Muramidase)	2	44	All order	Without disorder regions	Rigid
1LYX_A	24	0	0	0.16	0.58359375	1.09	3PVF_A	3PY2_A	0	0	0	0	0	0	0	0	0	0	0	0	0	0	NA	2	Q07412	Q07412	1	248	Plasmodium falciparum	5.3.1.1	0	0	248	0	Eukaryota	Triosephosphate isomerase (TIM) (EC 5.3.1.1) (Triose-phosphate isomerase)	6	64	All order	Without disorder regions	Rigid
1LZ6_A	50	0	0	0	0.4043973214	1.37	1LZ4_A	208L_A	0	0	0	0	0	0	0	0	0	0	0	0	0	0	NA	5	P61626	P61626	1	148	Homo sapiens (Human)	3.2.1.17	0	0	130	0	Eukaryota	Lysozyme C (EC 3.2.1.17) (1,4-beta-N-acetylmuramidase C)	8	448	All order	Without disorder regions	Rigid
1LZQ_A	6	0	0	0.21	0.4015384615	0.66	1ZBG_A	1ZPK_B	0	0	0	0	0	0	0	0	0	0	0	0	0	0	1	1	P03367	Q7ZCL6	4	1447	Human immunodeficiency virus type 1 group M subtype B (isolate BRU/LAI) (HIV-1)	3.4.23.16_2.7.7.49_2.7.7.7_3.1.26.13_3.1.13.2_2.7.7.-_3.1.-.-	0	0	99	0	Viruses	Gag-Pol polyprotein (Pr160Gag-Pol) [Cleaved into: Matrix protein p17 (MA)_ Capsid protein p24 (CA)_ Spacer peptide 1 (SP1) (p2)_ Nucleocapsid protein p7 (NC)_ Transframe peptide (TF)_ p6-pol (p6*)_ Protease (EC 3.4.23.16) (PR) (Retropepsin)_ Reverse transcriptase/ribonuclease H (EC 2.7.7.49) (EC 2.7.7.7) (EC 3.1.26.13) (Exoribonuclease H) (EC 3.1.13.2) (p66 RT)_ p51 RT_ p15_ Integrase (IN) (EC 2.…	3	13	All order	Without disorder regions	Rigid
1LZW_B	12	0	0	0.19	0.6994444444	1.1	1K6K_A	1R6O_A	0	0	0	0	0	0	0	0	0	0	0	0	0	0	3	2	P0ABH9	P0ABH9	1	758	Escherichia coli (strain K12)	NA	1	12	143	8.392	Bacteria	ATP-dependent Clp protease ATP-binding subunit ClpA	2	18	All order	Without disorder regions	Rigid
1M05_A	14	4	28.5714285714	0.11	0.6035087719	1.05	1AGF_A	4QRT_A	0	0	0	0.2857142857	1	0	2.0714285714	8	0	0.7490227295	2.8880866426	0	2.0714285714	8	3	3	P30460	P30460	1	362	Homo sapiens (Human)	NA	1	70	276	25.362	Eukaryota	HLA class I histocompatibility antigen, B-8 alpha chain (MHC class I antigen B*8)	1	57	Disorder	Without disorder regions	Malleable
1M0K_A	50	18	36	0	0.7035751295	1.61	1AP9_A	1X0I_1	0	0	0	0.36	1	0	2.62	14	0	1.0767593339	5.6224899598	0	2.62	14	NA	6	P02945	P02945	1	262	Halobacterium salinarum (strain ATCC 700922 / JCM 11081 / NRC-1) (Halobacterium halobium)	NA	0	0	248	0	Archaea	Bacteriorhodopsin (BR) (Bacterioopsin) (BO)	10	193	Disorder	Without disorder regions	Malleable
1M15_A	6	2	33.3333333333	0.15	1.3964285714	2.31	1M15_A	3M10_A	0	1	0	0.3333333333	1	0	3.1666666667	10	0	0.8870214753	2.8011204482	0	3.1666666667	10	NA	2	P51541	P51541	1	357	Limulus polyphemus (Atlantic horseshoe crab)	2.7.3.3	1	11	357	3.081	Eukaryota	Arginine kinase (AK) (EC 2.7.3.3)	5	14	Disorder	With disorder regions	P. Disordered
1M1B_A	11	4	36.3636363636	0.23	0.8156521739	1.91	1S2V_A	1S2W_A	1	2	0	0.4545454545	2	0	3.9090909091	17	0	1.3251155624	5.7627118644	0	3.1818181818	10	NA	3	P56839	P56839	1	295	Mytilus edulis (Blue mussel)	5.4.2.9	0	0	295	0	Eukaryota	Phosphoenolpyruvate phosphomutase (PEP mutase) (PEP phosphomutase) (Phosphoenolpyruvate mutase) (EC 5.4.2.9)	3	46	Disorder	With disorder regions	P. Disordered
1M1G_A	10	1	10	0.71	1.8424242424	2.85	1NPP_B	1NPR_A	0	0	0	0.1	1	0	4.2	42	0	1.6935483871	16.935483871	0	4.2	42	7	7	O67757	O67757	1	248	Aquifex aeolicus (strain VF5)	NA	0	0	248	0	Bacteria	Transcription termination/antitermination protein NusG	NA	33	Disorder	Without disorder regions	Malleable
1M1O_A	44	0	0	0.09	0.269057971	0.38	1M4T_D	1OU6_C	0	0	0	0	0	0	0	0	0	0	0	0	0	0	NA	1	P07097	P07097	1	392	Zoogloea ramigera	2.3.1.9	0	4	392	1.02	Bacteria	Acetyl-CoA acetyltransferase (EC 2.3.1.9) (Acetoacetyl-CoA thiolase)	5	276	All order	Without disorder regions	Rigid
1M1P_A	8	0	0	0.2	0.4792307692	0.7	1M1P_E	1M1R_A	0	0	0	0	0	0	0	0	0	0	0	0	0	0	2	2	Q8EDL6	Q8EDL6	1	116	Shewanella oneidensis (strain MR-1)	NA	0	0	91	0	Bacteria	Periplasmic tetraheme cytochrome c CctA	1	13	All order	Without disorder regions	Rigid
1M38_A	14	2	14.2857142857	0.16	0.4813636364	0.79	1E6A_B	2IHP_A	0	1	0	0.1428571429	1	0	1.1428571429	9	0	0.3996003996	3.1468531469	0	1.1428571429	9	NA	2	P00817	P00817	1	287	Saccharomyces cerevisiae (strain ATCC 204508 / S288c) (Baker's yeast)	3.6.1.1	1	9	286	3.147	Eukaryota	Inorganic pyrophosphatase (EC 3.6.1.1) (Pyrophosphate phospho-hydrolase) (PPase)	5	44	Disorder	With disorder regions	P. Disordered
1M3D_A	28	0	0	0.17	0.3609375	0.49	1M3D_H	1T60_S	0	0	0	0	0	0	0	0	0	0	0	0	0	0	1	1	Q7SIB2	Q7SIB2	3	229	Bos taurus (Bovine)	NA	0	1	229	0.437	Eukaryota	Collagen alpha-1(IV) chain (Fragment)	NA	224	All order	Without disorder regions	Rigid
1M3D_C	14	0	0	0.15	0.3644642857	0.67	1M3D_I	1T60_I	0	0	0	0	0	0	0	0	0	0	0	0	0	0	1	1	Q7SIB3	Q7SIB3	3	227	Bos taurus (Bovine)	NA	0	0	227	0	Eukaryota	Collagen alpha-2(IV) chain (Fragment)	1	56	All order	Without disorder regions	Rigid
1M44_A	8	0	0	0.15	0.6104166667	1.44	1M44_B	1M4G_A	0	0	0	0	0	0	0	0	0	0	0	0	0	0	2	2	P9WQG9	P9WQG9	1	181	Mycobacterium tuberculosis (strain ATCC 25618 / H37Rv)	2.3.1.-	1	5	181	2.762	Bacteria	Aminoglycoside 2'-N-acetyltransferase (EC 2.3.1.-) (AAC(2')-Ic)	5	24	All order	Without disorder regions	Rigid
1M56_A	10	0	0	0.11	0.39025	0.56	1M56_G	3FYI_A	0	0	0	0	0	0	0	0	0	0	0	0	0	0	1	1	P33517	P33517	1	566	Rhodobacter sphaeroides (Rhodopseudomonas sphaeroides)	1.9.3.1	1	5	566	0.883	Bacteria	Cytochrome c oxidase subunit 1 (EC 1.9.3.1) (Cytochrome aa3 subunit 1) (Cytochrome c oxidase polypeptide I)	8	40	All order	Without disorder regions	Rigid
1M56_B	14	0	0	0.1	0.2197222222	0.33	3DTU_D	3FYI_B	0	0	0	0	0	0	0	0	0	0	0	0	0	0	2	2	Q03736	Q03736	2	303	Rhodobacter sphaeroides (Rhodopseudomonas sphaeroides)	1.9.3.1	1	16	262	6.107	Bacteria	Cytochrome c oxidase subunit 2 (EC 1.9.3.1) (Cytochrome aa3 subunit 2) (Cytochrome c oxidase polypeptide II) (Oxidase aa(3) subunit 2)	6	36	All order	Without disorder regions	Rigid
1M5D_A	7	0	0	0.35	0.6429411765	1.08	1M5F_B	1XHY_A	0	0	0	0	0	0	0	0	0	0	0	0	0	0	2	2	P19491	P19491	1	883	Rattus norvegicus (Rat)	NA	0	0	263	0	Eukaryota	Glutamate receptor 2 (GluR-2) (AMPA-selective glutamate receptor 2) (GluR-B) (GluR-K2) (Glutamate receptor ionotropic, AMPA 2) (GluA2)	5	17	All order	Without disorder regions	Rigid
1M5T_A	5	4	80	0.23	0.444	0.88	1M5U_A	1MB3_A	1	1	0	0.8	1	0	6.8	13	0	5.4838709677	10.4838709677	0	6.8	13	1	1	Q9A5I4	Q9A5I4	1	130	Caulobacter crescentus (strain ATCC 19089 / CB15)	NA	0	0	124	0	Bacteria	Polar differentiation response regulator	2	10	Disorder	With disorder regions	P. Disordered
1M5W_A	24	10	41.6666666667	0.18	0.5281666667	1.43	1IXN_A	1IXP_D	0	0	0	0.4166666667	1	0	2.9166666667	7	0	1.2052341598	2.8925619835	0	2.9166666667	7	4	2	P0A794	P0A794	1	243	Escherichia coli (strain K12)	2.6.99.2	0	1	242	0.413	Bacteria	Pyridoxine 5'-phosphate synthase (PNP synthase) (EC 2.6.99.2)	4	240	Disorder	Without disorder regions	Malleable
1M65_A	5	5	100	0.16	0.9614285714	1.13	1M65_A	1PB0_B	1	1	1	1	1	6	8	10	2.4489795918	3.2653061224	4.0816326531	6	8	10	2	2	P75914	P75914	1	245	Escherichia coli (strain K12)	3.1.3.-	0	0	245	0	Bacteria	Probable phosphatase YcdX (EC 3.1.3.-)	1	7	Disorder	With disorder regions	P. Disordered
1M6C_A	20	0	0	0.1	0.2738461538	0.41	1MWC_A	1PMB_B	0	0	0	0	0	0	0	0	0	0	0	0	0	0	NA	1	P02189	P02189	1	154	Sus scrofa (Pig)	NA	1	6	153	3.922	Eukaryota	Myoglobin	4	52	All order	Without disorder regions	Rigid
1M7E_A	6	0	0	0.3	0.33	0.44	1M7E_B	1P3R_A	0	0	0	0	0	0	0	0	0	0	0	0	0	0	1	1	P98078	P98078	1	766	Mus musculus (Mouse)	NA	1	17	160	10.625	Eukaryota	Disabled homolog 2 (Adaptor molecule disabled-2) (Differentially expressed in ovarian carcinoma 2) (DOC-2) (Mitogen-responsive phosphoprotein)	1	9	All order	Without disorder regions	Rigid
1M9N_A	14	0	0	0.41	0.9015	1.32	1THZ_B	2B1I_A	0	0	0	0	0	0	0	0	0	0	0	0	0	0	4	3	P31335	P31335	1	593	Gallus gallus (Chicken)	2.1.2.3_3.5.4.10	0	2	593	0.337	Eukaryota	Bifunctional purine biosynthesis protein PURH [Includes: Phosphoribosylaminoimidazolecarboxamide formyltransferase (EC 2.1.2.3) (5-aminoimidazole-4-carboxamide ribonucleotide formyltransferase) (AICAR transformylase)_ IMP cyclohydrolase (EC 3.5.4.10) (ATIC) (IMP synthase) (Inosinicase)]	7	40	All order	Without disorder regions	Rigid
1MA3_A	12	3	25	0.16	1.5486956522	2.3	1S7G_D	1YC2_E	1	0	0	0.25	1	0	3.1666666667	17	0	1.2516469038	6.7193675889	0	3.1666666667	17	4	4	O30124	O30124	1	253	Archaeoglobus fulgidus (strain ATCC 49558 / VC-16 / DSM 4304 / JCM 9628 / NBRC 100126)	3.5.1.-	0	0	253	0	Archaea	NAD-dependent protein deacylase 2 (EC 3.5.1.-) (Regulatory protein SIR2 homolog 2) (SIR2-Af2)	5	46	Disorder	With disorder regions	P. Disordered
1MAS_A	6	2	33.3333333333	0.72	0.855	0.99	1MAS_A	2MAS_D	1	0	0	0.3333333333	1	0	4.1666666667	19	0	1.3269639066	6.050955414	0	4.1666666667	19	1	1	Q27546	Q27546	1	315	Crithidia fasciculata	3.2.2.-	0	0	314	0	Eukaryota	Inosine-uridine preferring nucleoside hydrolase (IU-NH) (IU-nucleoside hydrolase) (EC 3.2.2.-) (Non-specific nucleoside hydrolase) (Purine nucleosidase)	2	8	Disorder	With disorder regions	P. Disordered
1MBA_A	5	0	0	0.1	0.228	0.38	3MBA_A	4MBA_A	0	0	0	0	0	0	0	0	0	0	0	0	0	0	NA	1	P02210	P02210	1	147	Aplysia limacina (Sea hare)	NA	0	0	147	0	Eukaryota	Globin (Myoglobin)	4	10	All order	Without disorder regions	Rigid
1MC5_A	10	0	0	0.13	0.3395	0.69	1M6W_A	1MP0_B	0	0	0	0	0	0	0	0	0	0	0	0	0	0	1	1	P11766	P11766	1	374	Homo sapiens (Human)	1.1.1.1_1.1.1.-_1.1.1.284	0	0	373	0	Eukaryota	Alcohol dehydrogenase class-3 (EC 1.1.1.1) (Alcohol dehydrogenase 5) (Alcohol dehydrogenase class chi chain) (Alcohol dehydrogenase class-III) (Glutathione-dependent formaldehyde dehydrogenase) (FALDH) (FDH) (GSH-FDH) (EC 1.1.1.-) (S-(hydroxymethyl)glutathione dehydrogenase) (EC 1.1.1.284)	5	40	All order	Without disorder regions	Rigid
1MEJ_A	30	0	0	0.07	0.5296428571	1.21	1RBY_B	4EW2_A	0	0	0	0	0	0	0	0	0	0	0	0	0	0	4	3	P22102	P22102	1	1010	Homo sapiens (Human)	6.3.4.13_6.3.3.1_2.1.2.2	0	0	209	0	Eukaryota	Trifunctional purine biosynthetic protein adenosine-3 [Includes: Phosphoribosylamine--glycine ligase (EC 6.3.4.13) (Glycinamide ribonucleotide synthetase) (GARS) (Phosphoribosylglycinamide synthetase)_ Phosphoribosylformylglycinamidine cyclo-ligase (EC 6.3.3.1) (AIR synthase) (AIRS) (Phosphoribosyl-aminoimidazole synthetase)_ Phosphoribosylglycinamide formyltransferase (EC 2.1.2.2) (5'-phosphorib…	8	224	All order	Without disorder regions	Rigid
1MFI_A	6	0	0	0.26	0.35	0.45	1MFI_A	2GDG_B	0	0	0	0	0	0	0	0	0	0	0	0	0	0	1	1	P34884	P34884	1	115	Mus musculus (Mouse)	5.3.2.1_5.3.3.12	0	0	114	0	Eukaryota	Macrophage migration inhibitory factor (MIF) (EC 5.3.2.1) (Delayed early response protein 6) (DER6) (Glycosylation-inhibiting factor) (GIF) (L-dopachrome isomerase) (L-dopachrome tautomerase) (EC 5.3.3.12) (Phenylpyruvate tautomerase)	1	9	All order	Without disorder regions	Rigid
1MFR_A	14	0	0	0.05	0.1098039216	0.16	4MJY_A	4MKU_A	0	0	0	0	0	0	0	0	0	0	0	0	0	0	NA	2	P07798	P07798	1	176	Lithobates catesbeiana (American bullfrog) (Rana catesbeiana)	1.16.3.1	1	8	176	4.545	Eukaryota	Ferritin, middle subunit (Ferritin M) (EC 1.16.3.1) (Ferritin H') (Ferritin X)	3	51	All order	Without disorder regions	Rigid
1MG2_A	8	0	0	0.15	0.21125	0.27	1MG2_I	1MG3_E	0	0	0	0	0	0	0	0	0	0	0	0	0	0	1	1	P29894	P29894	1	417	Paracoccus denitrificans	1.4.9.1	1	31	390	7.949	Bacteria	Methylamine dehydrogenase heavy chain (MADH) (EC 1.4.9.1) (Methylamine dehydrogenase (amicyanin))	NA	16	All order	Without disorder regions	Rigid
1MG2_D	17	0	0	0.06	0.447	1.05	2GC4_P	2MTA_C	0	0	0	0	0	0	0	0	0	0	0	0	0	0	2	2	P29899	P29899	1	177	Paracoccus denitrificans	NA	1	14	147	9.524	Bacteria	Cytochrome c-L (Cytochrome c551I) (Cytochrome c552)	1	40	All order	Without disorder regions	Rigid
1MJ5_A	11	0	0	0.07	0.2224	0.51	1IZ7_A	1K5P_A	0	0	0	0	0	0	0	0	0	0	0	0	0	0	1	1	P51698	P51698	1	296	Sphingomonas paucimobilis (Pseudomonas paucimobilis)	3.8.1.5	0	1	295	0.339	Bacteria	Haloalkane dehalogenase (EC 3.8.1.5) (1,3,4,6-tetrachloro-1,4-cyclohexadiene hydrolase) (1,4-TCDN chlorohydrolase)	9	25	All order	Without disorder regions	Rigid
1MJG_A	10	0	0	0.21	0.3459375	0.48	1OAO_B	3I01_D	0	0	0	0	0	0	0	0	0	0	0	0	0	0	NA	1	P27989	P27989	1	674	Moorella thermoacetica (Clostridium thermoaceticum)	1.2.7.4	1	7	674	1.039	Bacteria	Carbon monoxide dehydrogenase/acetyl-CoA synthase subunit beta (CODH subunit) (CODH/ACS) (Carbon monoxide dehydrogenase subunit) (EC 1.2.7.4)	4	32	All order	Without disorder regions	Rigid
1MJG_M	6	0	0	0.76	1.91875	2.77	1OAO_D	3I01_P	0	0	0	0	0	0	0	0	0	0	0	0	0	0	6	3	P27988	P27988	1	729	Moorella thermoacetica (Clostridium thermoaceticum)	2.3.1.169	0	2	729	0.274	Bacteria	Carbon monoxide dehydrogenase/acetyl-CoA synthase subunit alpha (ACS subunit) (Acetyl-CoA synthase subunit) (CODH/ACS) (EC 2.3.1.169)	3	8	All order	Without disorder regions	Rigid
1MK1_A	5	4	80	0.15	0.342	0.57	1MQW_A	1MR2_A	0	2	0	1.6	2	0	12	15	0	5.7971014493	7.2463768116	0	8	10	1	1	O33199	O33199	1	207	Mycobacterium tuberculosis (strain CDC 1551 / Oshkosh)	NA	0	3	207	1.449	Bacteria	MutT/nudix family protein	4	10	Disorder	With disorder regions	P. Disordered
1MKA_A	6	0	0	0.24	0.4716666667	0.61	1MKA_B	4KEH_B	0	0	0	0	0	0	0	0	0	0	0	0	0	0	1	1	P0A6Q3	P0A6Q3	1	172	Escherichia coli (strain K12)	4.2.1.59_5.3.3.14	0	2	171	1.17	Bacteria	3-hydroxydecanoyl-[acyl-carrier-protein] dehydratase (EC 4.2.1.59) (3-hydroxyacyl-[acyl-carrier-protein] dehydratase FabA) (Beta-hydroxydecanoyl thioester dehydrase) (Trans-2-decenoyl-[acyl-carrier-protein] isomerase) (EC 5.3.3.14)	2	12	All order	Without disorder regions	Rigid
1MKF_A	5	0	0	0.61	0.7116666667	0.82	1MKF_B	2NZ1_X	0	0	0	0	0	0	0	0	0	0	0	0	0	0	1	1	O41925	O41925	1	406	Murid herpesvirus 4 (MuHV-4) (Murine gammaherpesvirus 68)	NA	0	2	382	0.524	Viruses	M3 (M3 protein) (Putative uncharacterized protein GAMMAHV.M3)	NA	6	All order	Without disorder regions	Rigid
1MKI_A	6	6	100	0.3	0.4583333333	0.61	1MKI_B	2OSU_A	1	1	1	1.1666666667	2	9	15	23	2.7272727273	4.5454545455	6.9696969697	9	14.1666666667	18	1	1	O31465	O31465	1	327	Bacillus subtilis (strain 168)	3.5.1.2	0	0	330	0	Bacteria	Glutaminase 1 (EC 3.5.1.2)	2	12	Disorder	With disorder regions	P. Disordered
1ML1_A	27	1	3.7037037037	0.16	0.5914054054	1.25	2V2D_A	2V2H_B	0	0	0	0.037037037	1	0	0.1851851852	5	0	0.0778089013	2.1008403361	0	0.1851851852	5	NA	5	P04789	P04789	1	250	Trypanosoma brucei brucei	5.3.1.1	0	0	242	0	Eukaryota	Triosephosphate isomerase, glycosomal (TIM) (Triose-phosphate isomerase) (EC 5.3.1.1)	9	185	Disorder	Without disorder regions	Malleable
1MLV_A	9	3	33.3333333333	0.27	0.9707407407	1.85	2H21_B	2H2J_A	0	1	0	0.3333333333	1	0	3.4444444444	11	0	0.7828282828	2.5	0	3.4444444444	11	2	2	Q43088	Q43088	1	489	Pisum sativum (Garden pea)	2.1.1.127_2.1.1.259	0	1	440	0.227	Eukaryota	Ribulose-1,5 bisphosphate carboxylase/oxygenase large subunit N-methyltransferase, chloroplastic (EC 2.1.1.127) ([Fructose-bisphosphate aldolase]-lysine N-methyltransferase) (EC 2.1.1.259) ([Ribulose-bisphosphate carboxylase]-lysine N-methyltransferase) (PsLSMT) (RuBisCO LSMT) (RuBisCO methyltransferase) (rbcMT)	5	27	Disorder	With disorder regions	P. Disordered
1MML_A	22	1	4.5454545455	0.23	0.5608035714	1.61	1MML_A	1QAI_A	0	0	0	0.0454545455	1	0	0.3181818182	7	0	0.1247771836	2.7450980392	0	0.3181818182	7	NA	5	P03355	P03355	1	1738	Moloney murine leukemia virus (isolate Shinnick) (MoMLV)	3.4.23.-_2.7.7.49_2.7.7.7_3.1.26.4_2.7.7.-_3.1.-.-	1	14	265	5.283	Viruses	Gag-Pol polyprotein (Pr180gag-pol) [Cleaved into: Matrix protein p15 (MA)_ RNA-binding phosphoprotein p12 (pp12)_ Capsid protein p30 (CA)_ Nucleocapsid protein p10 (NC-pol)_ Protease p14 (PR) (EC 3.4.23.-)_ Reverse transcriptase/ribonuclease H p80 (RT) (EC 2.7.7.49) (EC 2.7.7.7) (EC 3.1.26.4)_ Integrase p46 (IN) (EC 2.7.7.-) (EC 3.1.-.-)]	1	112	Disorder	Without disorder regions	Malleable
1MN1_A	7	0	0	0.09	0.2271428571	0.38	1MNP_A	3M8M_A	0	0	0	0	0	0	0	0	0	0	0	0	0	0	1	1	Q02567	Q02567	1	378	Phanerochaete chrysosporium (White-rot fungus) (Sporotrichum pruinosum)	1.11.1.13	1	49	357	13.725	Eukaryota	Manganese peroxidase 1 (MnP-1) (MnP1) (EC 1.11.1.13) (Manganese peroxidase isozyme 1) (Peroxidase manganese-dependent 1) (Peroxidase manganese-dependent I)	4	21	All order	Without disorder regions	Rigid
1MNZ_A	40	0	0	0.04	0.2136328872	0.43	3CWH_A	4A8I_A	0	0	0	0	0	0	0	0	0	0	0	0	0	0	1	1	P24300	P24300	1	388	Streptomyces rubiginosus	5.3.1.5	1	15	388	3.866	Bacteria	Xylose isomerase (EC 5.3.1.5)	20	523	All order	Without disorder regions	Rigid
1MO1_A	6	0	0	0.4	0.595	0.73	1MO1_D	1MU4_A	0	0	0	0	0	0	0	0	0	0	0	0	0	0	NA	1	O06976	O06976	1	85	Bacillus subtilis (strain 168)	NA	0	0	87	0	Bacteria	HPr-like protein Crh (Catabolite repression HPr)	NA	8	All order	Without disorder regions	Rigid
1MO9_A	8	0	0	0.17	0.3091666667	0.39	1MO9_B	3Q6J_A	0	0	0	0	0	0	0	0	0	0	0	0	0	0	1	1	Q56839	Q56839	1	523	Xanthobacter autotrophicus (strain ATCC BAA-1158 / Py2)	1.8.1.5	1	6	523	1.147	Bacteria	2-oxopropyl-CoM reductase, carboxylating (EC 1.8.1.5) (Aliphatic epoxide carboxylation component II) (NADPH:2-ketopropyl-CoM carboxylase/oxidoreductase) (2-KPCC)	8	24	All order	Without disorder regions	Rigid
1MOJ_A	16	0	0	0.12	0.1511458333	0.22	1TJO_B	1TKP_D	0	0	0	0	0	0	0	0	0	0	0	0	0	0	1	1	Q9HMP7	Q9HMP7	1	182	Halobacterium salinarum (strain ATCC 700922 / JCM 11081 / NRC-1) (Halobacterium halobium)	1.16.-.-	1	17	182	9.341	Archaea	DNA protection during starvation protein (EC 1.16.-.-) (Bacterioferritin DpsA)	2	96	All order	Without disorder regions	Rigid
1MR4_A	18	0	0	0.38	0.6785	0.95	4AB0_B	4CQK_D	0	0	0	0	0	0	0	0	0	0	0	0	0	0	1	1	Q8GTM0	Q8GTM0	1	105	Nicotiana alata (Winged tobacco) (Persian tobacco)	NA	0	0	47	0	Eukaryota	Flower-specific defensin (NaD1)	1	60	All order	Without disorder regions	Rigid
1MR5_A	15	15	100	0.14	0.5719191919	1.18	1MS0_B	1MS3_A	1	1	1	1	1	9	9.1333333333	10	1.3888888889	1.4094650206	1.5432098765	9	9.1333333333	10	2	2	Q26966	Q26966	2	642	Trypanosoma cruzi	NA	1	26	648	4.012	Eukaryota	Trans-sialidase	4	99	Disorder	With disorder regions	P. Disordered
1MR8_A	15	0	0	0.14	0.3040540541	0.41	1XK4_E	4GGF_K	0	0	0	0	0	0	0	0	0	0	0	0	0	0	1	2	P05109	P05109	1	93	Homo sapiens (Human)	NA	0	0	93	0	Eukaryota	Protein S100-A8 (Calgranulin-A) (Calprotectin L1L subunit) (Cystic fibrosis antigen) (CFAG) (Leukocyte L1 complex light chain) (Migration inhibitory factor-related protein 8) (MRP-8) (p8) (S100 calcium-binding protein A8) (Urinary stone protein band A) [Cleaved into: Protein S100-A8, N-terminally processed]	2	74	All order	Without disorder regions	Rigid
1MRZ_A	10	10	100	0.26	0.7105	1.57	1S4M_B	2I1L_A	2	2	1	1.9	2	9	16.8	19	3.0716723549	5.7337883959	6.4846416382	9	10.3	11	2	2	Q9WZW1	Q9WZW1	1	293	Thermotoga maritima (strain ATCC 43589 / MSB8 / DSM 3109 / JCM 10099)	2.7.1.26_2.7.7.2	0	0	293	0	Bacteria	Riboflavin biosynthesis protein (EC 2.7.1.26) (EC 2.7.7.2)	3	40	Disorder	With disorder regions	P. Disordered
1MSB_A	6	0	0	0.31	0.5733333333	0.94	1YTT_B	2MSB_B	0	0	0	0	0	0	0	0	0	0	0	0	0	0	1	1	P19999	P19999	1	238	Rattus norvegicus (Rat)	NA	0	0	115	0	Eukaryota	Mannose-binding protein A (MBP-A) (Mannan-binding protein)	3	12	All order	Without disorder regions	Rigid
1MT1_B	12	0	0	0.1	0.2080555556	0.28	1MT1_H	1N13_F	0	0	0	0	0	0	0	0	0	0	0	0	0	0	NA	1	Q57764	Q57764	1	165	Methanocaldococcus jannaschii (strain ATCC 43067 / DSM 2661 / JAL-1 / JCM 10045 / NBRC 100440) (Methanococcus jannaschii)	4.1.1.19	0	0	113	0	Archaea	Pyruvoyl-dependent arginine decarboxylase (PvlArgDC) (EC 4.1.1.19) [Cleaved into: Pyruvoyl-dependent arginine decarboxylase subunit beta_ Pyruvoyl-dependent arginine decarboxylase subunit alpha]	1	36	All order	Without disorder regions	Rigid
1MT3_A	7	0	0	0.37	0.486	0.62	1MT3_A	1MTZ_A	0	0	0	0	0	0	0	0	0	0	0	0	0	0	NA	1	P96084	P96084	1	293	Thermoplasma acidophilum (strain ATCC 25905 / DSM 1728 / JCM 9062 / NBRC 15155 / AMRC-C165)	3.4.11.5	0	0	293	0	Archaea	Proline iminopeptidase (PIP) (EC 3.4.11.5) (Prolyl aminopeptidase) (PAP) (Tricorn protease-interacting factor F1)	6	5	All order	Without disorder regions	Rigid
1MT7_A	14	0	0	0.21	0.57525	0.99	1N49_C	2FNT_B	0	0	0	0	0	0	0	0	0	0	0	0	0	0	2	2	P03369	P03369	1	1437	Human immunodeficiency virus type 1 group M subtype B (isolate ARV2/SF2) (HIV-1)	3.4.23.16_2.7.7.49_2.7.7.7_3.1.26.13_3.1.13.2_2.7.7.-_3.1.-.-	0	0	99	0	Viruses	Gag-Pol polyprotein (Pr160Gag-Pol) [Cleaved into: Matrix protein p17 (MA)_ Capsid protein p24 (CA)_ Spacer peptide 1 (SP1) (p2)_ Nucleocapsid protein p7 (NC)_ Transframe peptide (TF)_ p6-pol (p6*)_ Protease (EC 3.4.23.16) (PR) (Retropepsin)_ Reverse transcriptase/ribonuclease H (EC 2.7.7.49) (EC 2.7.7.7) (EC 3.1.26.13) (Exoribonuclease H) (EC 3.1.13.2) (p66 RT)_ p51 RT_ p15_ Integrase (IN) (EC 2.…	2	80	All order	Without disorder regions	Rigid
1MTO_A	10	0	0	0.25	0.4017647059	0.53	4I36_A	4I7E_B	0	0	0	0	0	0	0	0	0	0	0	0	0	0	NA	1	P00512	P00512	1	319	Geobacillus stearothermophilus (Bacillus stearothermophilus)	2.7.1.11	0	1	319	0.313	Bacteria	ATP-dependent 6-phosphofructokinase (ATP-PFK) (Phosphofructokinase) (EC 2.7.1.11) (Phosphohexokinase)	5	17	All order	Without disorder regions	Rigid
1MU7_A	20	20	100	0.1	0.2848888889	0.64	1NOP_B	1RGU_B	2	2	2	2.05	3	16	17.65	22	3.2989690722	3.6391752577	4.5360824742	9	9.5	10	NA	1	Q9NUW8	Q9NUW8	1	608	Homo sapiens (Human)	3.1.4.-	1	11	485	2.268	Eukaryota	Tyrosyl-DNA phosphodiesterase 1 (Tyr-DNA phosphodiesterase 1) (EC 3.1.4.-)	7	180	Disorder	With disorder regions	P. Disordered
1MUM_A	12	0	0	0.12	0.412	0.86	1XG3_D	1XG4_C	0	0	0	0	0	0	0	0	0	0	0	0	0	0	2	2	P77541	P77541	1	296	Escherichia coli (strain K12)	4.1.3.30	1	16	295	5.424	Bacteria	2-methylisocitrate lyase (2-MIC) (MICL) (EC 4.1.3.30) ((2R,3S)-2-methylisocitrate lyase)	3	20	All order	Without disorder regions	Rigid
1MUT_A	5	3	60	0.57	1.3325	2.03	3A6S_B	3A6T_A	1	0	0	0.6	1	0	4.6	8	0	3.5658914729	6.2015503876	0	4.6	8	2	2	P08337	P08337	1	129	Escherichia coli (strain K12)	3.6.1.55	1	12	129	9.302	Bacteria	8-oxo-dGTP diphosphatase (8-oxo-dGTPase) (EC 3.6.1.55) (7,8-dihydro-8-oxoguanine-triphosphatase) (Mutator protein MutT) (dGTP pyrophosphohydrolase)	2	8	Disorder	With disorder regions	P. Disordered
1MVS_A	61	0	0	0.11	0.7142093288	1.35	2W3B_B	4M6J_A	0	0	0	0	0	0	0	0	0	0	0	0	0	0	NA	5	P00374	P00374	1	187	Homo sapiens (Human)	1.5.1.3	0	1	187	0.535	Eukaryota	Dihydrofolate reductase (EC 1.5.1.3)	42	879	All order	Without disorder regions	Rigid
1MWR_A	8	8	100	0.25	0.99625	1.7	1MWR_B	1VQQ_B	2	2	1	1.375	2	6	9	13	0.9287925697	1.3931888545	2.0123839009	6	6.75	8	3	3	Q93IC2	Q93IC2	2	668	Staphylococcus aureus	NA	1	7	646	1.084	Bacteria	Penicillin-binding protein 2'	NA	24	Disorder	With disorder regions	P. Disordered
1MX0_A	8	0	0	0.19	1.2896	2.44	1Z59_A	1Z5C_B	0	0	0	0	0	0	0	0	0	0	0	0	0	0	2	2	O05207	O05207	1	530	Sulfolobus shibatae	5.99.1.3	1	12	469	2.559	Archaea	Type 2 DNA topoisomerase 6 subunit B (EC 5.99.1.3) (Type II DNA topoisomerase VI subunit B) (TopoVI-B)	4	25	All order	Without disorder regions	Rigid
1MZZ_A	5	0	0	0.11	0.2475	0.36	1ZV2_A	2DWS_A	0	0	0	0	0	0	0	0	0	0	0	0	0	0	1	1	Q53239	Q53239	1	374	Rhodobacter sphaeroides (strain ATCC 17025 / ATH 2.4.3)	1.7.2.1	0	4	328	1.22	Bacteria	Copper-containing nitrite reductase (EC 1.7.2.1) (Cu-NIR)	3	4	All order	Without disorder regions	Rigid
1N05_A	7	1	14.2857142857	0.26	1.0805555556	2.13	1N05_A	1N08_B	1	0	0	0.1428571429	1	0	1.5714285714	11	0	0.9640666082	6.7484662577	0	1.5714285714	11	2	2	O74866	O74866	1	163	Schizosaccharomyces pombe (strain 972 / ATCC 24843) (Fission yeast)	2.7.1.26	0	0	163	0	Eukaryota	Riboflavin kinase (EC 2.7.1.26) (ATP:riboflavin 5'-phosphotransferase) (Flavin mononucleotide kinase 1) (Flavokinase)	3	18	Disorder	With disorder regions	P. Disordered
1N0H_A	8	8	100	0.11	0.2385	0.35	1T9C_A	1T9D_C	2	2	2	2	2	14	20.5	35	2.0679468242	3.0280649926	5.1698670606	7	13	24	1	1	P07342	P07342	1	687	Saccharomyces cerevisiae (strain ATCC 204508 / S288c) (Baker's yeast)	2.2.1.6	1	59	677	8.715	Eukaryota	Acetolactate synthase catalytic subunit, mitochondrial (EC 2.2.1.6) (Acetohydroxy-acid synthase catalytic subunit) (AHAS) (ALS)	10	20	Disorder	With disorder regions	P. Disordered
1N0J_A	12	0	0	0.13	0.3128	0.46	1AP5_B	1XIL_A	0	0	0	0	0	0	0	0	0	0	0	0	0	0	NA	1	P04179	P04179	1	222	Homo sapiens (Human)	1.15.1.1	0	1	198	0.505	Eukaryota	Superoxide dismutase [Mn], mitochondrial (EC 1.15.1.1)	1	25	All order	Without disorder regions	Rigid
1N0L_A	10	0	0	0.15	0.6595652174	1.03	1PDK_A	3ME0_A	0	0	0	0	0	0	0	0	0	0	0	0	0	0	2	2	P15319	Q1R2W9	7	239	Escherichia coli	NA	1	15	218	6.881	Bacteria	Chaperone protein PapD	3	23	All order	Without disorder regions	Rigid
1N0U_A	10	10	100	0.16	1.6497222222	3.23	1N0U_A	3B82_A	1	1	1	1	1	18	18	18	2.1377672209	2.1377672209	2.1377672209	18	18	18	4	4	P32324	P32324	1	842	Saccharomyces cerevisiae (strain ATCC 204508 / S288c) (Baker's yeast)	NA	1	20	842	2.375	Eukaryota	Elongation factor 2 (EF-2) (Eukaryotic elongation factor 2) (eEF2) (Ribosomal translocase) (Translation elongation factor 2)	1	36	Disorder	With disorder regions	P. Disordered
1N1B_A	12	10	83.3333333333	0.18	0.4816666667	0.8	1N22_B	1N23_B	1	1	0	1.0833333333	2	0	7.6666666667	15	0	1.3964784457	2.7322404372	0	6.1666666667	9	1	1	O81192	O81192	1	598	Salvia officinalis (Sage)	5.5.1.8_4.2.3.121_4.2.3.116	0	0	549	0	Eukaryota	(+)-bornyl diphosphate synthase, chloroplastic (BPPS) (EC 5.5.1.8) ((+)-alpha-pinene synthase) (EC 4.2.3.121) ((+)-camphene synthase) (EC 4.2.3.116) (SBS)	6	60	Disorder	With disorder regions	P. Disordered
1N3J_A	6	0	0	0.47	0.8009090909	1.78	3KMJ_A	3KMT_C	0	0	0	0	0	0	0	0	0	0	0	0	0	0	2	2	O41094	O41094	1	119	Paramecium bursaria Chlorella virus 1 (PBCV-1)	NA	0	0	119	0	Viruses	Histone H3K27 methylase	2	11	All order	Without disorder regions	Rigid
1N3O_A	58	9	15.5172413793	0.05	0.3807037815	1.21	2GMP_B	2GNM_B	1	0	0	0.1551724138	1	0	1.275862069	11	0	0.5062944718	4.3650793651	0	1.275862069	11	2	2	Q8GSD2	Q8GSD2	1	260	Pterocarpus angolensis (Kiaat tree) (Bleedwood tree)	NA	0	2	252	0.794	Eukaryota	Lectin (Fragment)	10	952	Disorder	With disorder regions	P. Disordered
1N3U_A	34	2	5.8823529412	0.11	0.5858695652	1.52	1S8C_B	3HOK_B	0	0	0	0.0588235294	1	0	0.7941176471	16	0	0.3408230245	6.8669527897	0	0.7941176471	16	NA	3	P09601	P09601	1	288	Homo sapiens (Human)	1.14.99.3	1	7	233	3.004	Eukaryota	Heme oxygenase 1 (HO-1) (EC 1.14.14.18)	8	276	Disorder	Without disorder regions	Malleable
1N40_A	31	2	6.4516129032	0.08	0.4330222222	1.17	1N4G_A	2IJ5_E	0	1	0	0.064516129	1	0	0.3548387097	6	0	0.0896057348	1.5151515152	0	0.3548387097	6	2	2	P9WPP7	P9WPP7	3	396	Mycobacterium tuberculosis (strain ATCC 25618 / H37Rv)	1.14.21.9	1	18	396	4.545	Bacteria	Mycocyclosin synthase (EC 1.14.21.9) (Cytochrome P450 121) (Cytochrome P450 MT2)	20	225	Disorder	With disorder regions	P. Disordered
1N5W_A	12	0	0	0.05	0.4556666667	0.8	1N5W_A	1N62_D	0	0	0	0	0	0	0	0	0	0	0	0	0	0	1	1	P19921	P19921	1	166	Oligotropha carboxidovorans (strain ATCC 49405 / DSM 1227 / OM5)	1.2.99.2	0	2	166	1.205	Bacteria	Carbon monoxide dehydrogenase small chain (CO dehydrogenase subunit S) (CO-DH S) (EC 1.2.99.2)	3	60	All order	Without disorder regions	Rigid
1N5W_B	10	0	0	0.05	0.7145	1.26	1N5W_E	1N62_B	0	0	0	0	0	0	0	0	0	0	0	0	0	0	NA	2	P19919	P19919	1	809	Oligotropha carboxidovorans (strain ATCC 49405 / DSM 1227 / OM5)	1.2.99.2	1	28	809	3.461	Bacteria	Carbon monoxide dehydrogenase large chain (CO dehydrogenase subunit L) (CO-DH L) (EC 1.2.99.2)	5	40	All order	Without disorder regions	Rigid
1N5W_C	10	0	0	0.08	0.2675	0.51	1N5W_C	1N62_F	0	0	0	0	0	0	0	0	0	0	0	0	0	0	NA	1	P19920	P19920	1	288	Oligotropha carboxidovorans (strain ATCC 49405 / DSM 1227 / OM5)	1.2.99.2	0	0	288	0	Bacteria	Carbon monoxide dehydrogenase medium chain (CO dehydrogenase subunit M) (CO-DH M) (EC 1.2.99.2)	1	40	All order	Without disorder regions	Rigid
1N7G_A	6	6	100	0.25	0.54125	1.18	1N7G_D	1N7H_A	4	2	2	2.3333333333	4	12	16	29	3.1496062992	4.1994750656	7.6115485564	7	7.5	9	2	2	P93031	P93031	1	373	Arabidopsis thaliana (Mouse-ear cress)	4.2.1.47	1	20	381	5.249	Eukaryota	GDP-mannose 4,6 dehydratase 2 (EC 4.2.1.47) (GDP-D-mannose dehydratase 2) (GMD 2)	3	8	Disorder	With disorder regions	P. Disordered
1N7Z_A	8	0	0	0.6	0.900625	1.46	1N7Z_B	1N80_B	0	0	0	0	0	0	0	0	0	0	0	0	0	0	3	3	P19062	P19062	1	334	Enterobacteria phage T4 (Bacteriophage T4)	NA	1	37	334	11.078	Viruses	Baseplate wedge protein gp8 (Gene product 8) (gp8)	1	16	All order	Without disorder regions	Rigid
1N82_A	10	0	0	0.06	0.2175	0.35	2Q8X_B	3MSG_A	0	0	0	0	0	0	0	0	0	0	0	0	0	0	NA	1	Q09LY9	Q09LY9	1	331	Geobacillus stearothermophilus (Bacillus stearothermophilus)	3.2.1.8	0	1	331	0.302	Bacteria	Beta-xylanase (EC 3.2.1.8)	1	16	All order	Without disorder regions	Rigid
1N86_C	6	0	0	0.51	0.8208333333	0.99	1FZC_C	3E1I_F	0	0	0	0	0	0	0	0	0	0	0	0	0	0	NA	2	P02679	P02679	1	453	Homo sapiens (Human)	NA	0	0	319	0	Eukaryota	Fibrinogen gamma chain	2	12	All order	Without disorder regions	Rigid
1N8N_A	22	0	0	0.13	0.7867619048	1.85	1RMT_D	1RMY_A	0	0	0	0	0	0	0	0	0	0	0	0	0	0	6	2	P0AE22	P0AE22	1	237	Escherichia coli (strain K12)	3.1.3.2	1	11	212	5.189	Bacteria	Class B acid phosphatase (CBAP) (EC 3.1.3.2)	8	105	All order	Without disorder regions	Rigid
1N99_A	14	0	0	0.17	0.883452381	1.62	1OBZ_B	1W9E_A	0	0	0	0	0	0	0	0	0	0	0	0	0	0	2	2	O00560	O00560	1	298	Homo sapiens (Human)	NA	0	1	166	0.602	Eukaryota	Syntenin-1 (Melanoma differentiation-associated protein 9) (MDA-9) (Pro-TGF-alpha cytoplasmic domain-interacting protein 18) (TACIP18) (Scaffold protein Pbp1) (Syndecan-binding protein 1)	1	84	All order	Without disorder regions	Rigid
1N9G_B	7	0	0	0.32	0.76125	1.2	1GU7_B	4WAS_B	0	0	0	0	0	0	0	0	0	0	0	0	0	0	3	2	Q8WZM3	Q8WZM3	1	386	Candida tropicalis (Yeast)	1.3.1.10_1.3.1.38	1	32	364	8.791	Eukaryota	Enoyl-[acyl-carrier-protein] reductase [NADPH, B-specific] 1, mitochondrial (EC 1.3.1.10) (Trans-2-enoyl-CoA reductase 1) (EC 1.3.1.38)	3	16	All order	Without disorder regions	Rigid
1NAQ_A	12	0	0	0.85	1.0136111111	1.2	1NAQ_D	3X3U_C	0	0	0	0	0	0	0	0	0	0	0	0	0	0	NA	4	P69488	P69488	1	112	Escherichia coli (strain K12)	NA	0	0	112	0	Bacteria	Divalent-cation tolerance protein CutA (C-type cytochrome biogenesis protein CycY)	NA	36	All order	Without disorder regions	Rigid
1NB3_A	5	0	0	0.51	0.565	0.67	1NB5_D	8PCH_A	0	0	0	0	0	0	0	0	0	0	0	0	0	0	1	1	O46427	O46427	1	335	Sus scrofa (Pig)	3.4.22.16	0	0	220	0	Eukaryota	Pro-cathepsin H [Cleaved into: Cathepsin H mini chain_ Cathepsin H (EC 3.4.22.16)_ Cathepsin H heavy chain_ Cathepsin H light chain]	2	4	All order	Without disorder regions	Rigid
1NCA_N	22	0	0	0.05	0.2143506494	0.45	1NCA_N	4DGR_A	0	0	0	0	0	0	0	0	0	0	0	0	0	0	1	1	P03472	P03472	1	470	Influenza A virus (strain A/Tern/Australia/G70C/1975 H11N9)	3.2.1.18	1	24	389	6.17	Viruses	Neuraminidase (EC 3.2.1.18)	18	154	All order	Without disorder regions	Rigid
1NCG_A	5	1	20	0.41	0.65	0.98	1NCH_A	1NCI_B	0	1	0	0.2	1	0	1.2	6	0	1.0909090909	5.4545454545	0	1.2	6	1	1	P15116	P15116	1	906	Mus musculus (Mouse)	NA	1	12	110	10.909	Eukaryota	Cadherin-2 (Neural cadherin) (N-cadherin) (CD antigen CD325)	NA	8	Disorder	With disorder regions	P. Disordered
1NCW_H	11	0	0	0.1	0.5232653061	0.92	1ND0_F	1RUM_H	0	0	0	0	0	0	0	0	0	0	0	0	0	0	1	1	P01865	P01865	1	398	Mus musculus (Mouse)	NA	0	0	222	0	Eukaryota	Ig gamma-2A chain C region, membrane-bound form	2	49	All order	Without disorder regions	Rigid
1NDH_A	7	0	0	0.04	0.4218181818	1.25	1NDH_A	3W5H_A	0	0	0	0	0	0	0	0	0	0	0	0	0	0	3	3	P83686	P83686	1	272	Sus scrofa (Pig)	1.6.2.2	0	3	272	1.103	Eukaryota	NADH-cytochrome b5 reductase 3 (B5R) (Cytochrome b5 reductase) (EC 1.6.2.2) (Diaphorase-1) (Fragment)	2	11	All order	Without disorder regions	Rigid
1NDL_A	6	0	0	0.14	0.2855555556	0.43	1NDL_C	1NSQ_B	0	0	0	0	0	0	0	0	0	0	0	0	0	0	1	1	P08879	P08879	1	153	Drosophila melanogaster (Fruit fly)	2.7.4.6	0	0	153	0	Eukaryota	Nucleoside diphosphate kinase (NDK) (NDP kinase) (EC 2.7.4.6) (Abnormal wing disks protein) (Killer of prune protein)	NA	9	All order	Without disorder regions	Rigid
1NEK_A	6	0	0	0.14	0.1466666667	0.15	2WDQ_I	2WU2_A	0	0	0	0	0	0	0	0	0	0	0	0	0	0	1	1	P0AC41	P0AC41	1	588	Escherichia coli (strain K12)	1.3.5.1	1	13	588	2.211	Bacteria	Succinate dehydrogenase flavoprotein subunit (EC 1.3.5.1)	2	9	All order	Without disorder regions	Rigid
1NEK_B	6	0	0	0.13	0.1344444444	0.14	2WDQ_J	2WU2_J	0	0	0	0	0	0	0	0	0	0	0	0	0	0	1	1	P07014	P07014	1	238	Escherichia coli (strain K12)	1.3.5.1	1	12	238	5.042	Bacteria	Succinate dehydrogenase iron-sulfur subunit (EC 1.3.5.1)	4	9	All order	Without disorder regions	Rigid
1NEK_D	6	0	0	0.23	0.2311111111	0.24	2WDQ_D	2WU2_L	0	0	0	0	0	0	0	0	0	0	0	0	0	0	1	1	P0AC44	P0AC44	1	115	Escherichia coli (strain K12)	NA	0	0	115	0	Bacteria	Succinate dehydrogenase hydrophobic membrane anchor subunit	2	9	All order	Without disorder regions	Rigid
1NF4_A	48	0	0	0.13	0.250078125	0.44	1NF6_E	1NFV_L	0	0	0	0	0	0	0	0	0	0	0	0	0	0	1	1	Q93PP9	Q93PP9	1	179	Desulfovibrio desulfuricans (strain ATCC 27774 / DSM 6949)	1.16.3.1	1	16	179	8.939	Bacteria	Bacterioferritin (BFR) (EC 1.16.3.1)	4	768	All order	Without disorder regions	Rigid
1NF5_A	24	0	0	0.16	0.526780303	1.03	1NHE_C	1NQI_C	0	0	0	0	0	0	0	0	0	0	0	0	0	0	2	2	P29752	P29752	1	143	Mus musculus (Mouse)	NA	0	0	123	0	Eukaryota	Alpha-lactalbumin (Lactose synthase B protein)	4	264	All order	Without disorder regions	Rigid
1NFF_A	6	0	0	0.24	0.2675	0.3	1NFF_B	1NFQ_A	0	0	0	0	0	0	0	0	0	0	0	0	0	0	1	1	P9WGT1	P9WGT1	1	260	Mycobacterium tuberculosis (strain ATCC 25618 / H37Rv)	1.1.1.53	0	0	260	0	Bacteria	3-alpha-(or 20-beta)-hydroxysteroid dehydrogenase (EC 1.1.1.53)	3	8	All order	Without disorder regions	Rigid
1NHG_A	8	0	0	0.19	0.3295833333	0.51	1NHW_B	2NQ8_A	0	0	0	0	0	0	0	0	0	0	0	0	0	0	1	1	Q9BH77	Q9BH77	2	432	Plasmodium falciparum	NA	0	0	229	0	Eukaryota	Enoyl-ACP reductase (Enoyl-acyl carrier reductase)	5	24	All order	Without disorder regions	Rigid
1NHG_C	10	0	0	0.17	0.31	0.43	1NHG_D	2NQ8_C	0	0	0	0	0	0	0	0	0	0	0	0	0	0	1	1	Q9BH77	Q9BH77	3	432	Plasmodium falciparum	NA	0	0	60	0	Eukaryota	Enoyl-ACP reductase (Enoyl-acyl carrier reductase)	3	40	All order	Without disorder regions	Rigid
1NHK_L	6	0	0	0.18	0.295	0.41	1NHK_R	2NCK_L	0	0	0	0	0	0	0	0	0	0	0	0	0	0	1	1	P15266	P15266	1	145	Myxococcus xanthus	2.7.4.6	0	0	144	0	Bacteria	Nucleoside diphosphate kinase (NDK) (NDP kinase) (EC 2.7.4.6) (Nucleoside-2-P kinase)	2	12	All order	Without disorder regions	Rigid
1NHU_A	98	71	72.4489795918	0.11	0.4007412587	1.43	1QUV_A	3VQS_C	0	0	0	0.7448979592	2	0	3.9387755102	19	0	0.6907456136	3.5447761194	0	3.8367346939	14	17	4	P26663	Q99AU2	6	3010	Hepatitis C virus genotype 1b (isolate BK) (HCV)	3.4.22.-_3.4.21.98_3.6.1.15_3.6.4.13_2.7.7.48	1	18	578	3.114	Viruses	Genome polyprotein [Cleaved into: Core protein p21 (Capsid protein C) (p21)_ Core protein p19_ Envelope glycoprotein E1 (gp32) (gp35)_ Envelope glycoprotein E2 (NS1) (gp68) (gp70)_ p7_ Protease NS2-3 (p23) (EC 3.4.22.-)_ Serine protease NS3 (EC 3.4.21.98) (EC 3.6.1.15) (EC 3.6.4.13) (Hepacivirin) (NS3P) (p70)_ Non-structural protein 4A (NS4A) (p8)_ Non-structural protein 4B (NS4B) (p27)_ Non-stru…	46	715	Disorder	Without disorder regions	Malleable
1NI0_A	8	0	0	0.39	0.6975	0.92	1EYU_A	1F0O_B	0	0	0	0	0	0	0	0	0	0	0	0	0	0	7	5	P23657	P23657	1	157	Proteus hauseri	3.1.21.4	0	1	157	0.637	Bacteria	Type-2 restriction enzyme PvuII (R.PvuII) (EC 3.1.21.4) (Endonuclease PvuII) (Type II restriction enzyme PvuII)	2	8	All order	Without disorder regions	Rigid
1NI4_B	13	0	0	0.14	0.24	0.43	3EXH_F	3EXI_B	0	0	0	0	0	0	0	0	0	0	0	0	0	0	1	1	P11177	P11177	1	359	Homo sapiens (Human)	1.2.4.1	0	0	329	0	Eukaryota	Pyruvate dehydrogenase E1 component subunit beta, mitochondrial (PDHE1-B) (EC 1.2.4.1)	1	28	All order	Without disorder regions	Rigid
1NJF_A	6	0	0	1.22	1.3375	1.54	1NJF_B	1NJG_B	0	0	0	0	0	0	0	0	0	0	0	0	0	0	3	3	P06710	P06710	1	643	Escherichia coli (strain K12)	2.7.7.7	0	0	250	0	Bacteria	DNA polymerase III subunit tau (EC 2.7.7.7) (DNA polymerase III subunit gamma)	3	8	All order	Without disorder regions	Rigid
1NKN_A	10	0	0	0.92	1.5371875	2.26	3BAS_B	3BAT_C	0	0	0	0	0	0	0	0	0	0	0	0	0	0	6	6	P03069	P03069	1	281	Saccharomyces cerevisiae (strain ATCC 204508 / S288c) (Baker's yeast)	NA	1	8	89	8.989	Eukaryota	General control protein GCN4 (Amino acid biosynthesis regulatory protein)	NA	32	All order	Without disorder regions	Rigid
1NKO_A	5	2	40	0.62	0.872	1.39	1O7V_A	2HRL_A	0	0	0	0.4	1	0	2.2	6	0	1.7322834646	4.7244094488	0	2.2	6	2	2	Q9Y286	Q9Y286	1	467	Homo sapiens (Human)	NA	0	3	127	2.362	Eukaryota	Sialic acid-binding Ig-like lectin 7 (Siglec-7) (Adhesion inhibitory receptor molecule 1) (AIRM-1) (CDw328) (D-siglec) (QA79 membrane protein) (p75) (CD antigen CD328)	6	10	Disorder	Without disorder regions	Malleable
1NKX_A	56	0	0	0.07	0.4191366906	3.37	2AYS_A	4OQO_A	0	0	0	0	0	0	0	0	0	0	0	0	0	0	NA	3	P24627	P24627	1	708	Bos taurus (Bovine)	3.4.21.-	0	0	348	0	Eukaryota	Lactotransferrin (Lactoferrin) (EC 3.4.21.-) [Cleaved into: Lactoferricin-B (Lfcin-B)]	55	695	All order	Without disorder regions	Rigid
1NMO_A	12	0	0	0.17	0.2147222222	0.29	1NMO_F	1NMP_C	0	0	0	0	0	0	0	0	0	0	0	0	0	0	1	1	P0AFP6	P0AFP6	1	247	Escherichia coli (strain K12)	NA	0	0	247	0	Bacteria	GTP cyclohydrolase 1 type 2 homolog (Radiation resistance protein YbgI)	2	36	All order	Without disorder regions	Rigid
1NN6_A	17	8	47.0588235294	0.16	0.5777419355	1.31	1T31_A	3S0N_A	0	0	0	0.4705882353	1	0	3.0588235294	11	0	1.3534617387	4.8672566372	0	3.0588235294	11	4	3	P23946	P23946	1	247	Homo sapiens (Human)	3.4.21.39	0	0	226	0	Eukaryota	Chymase (EC 3.4.21.39) (Alpha-chymase) (Mast cell protease I)	9	62	Disorder	Without disorder regions	Malleable
1NNQ_A	20	0	0	0.11	0.4259848485	0.59	3MPS_D	3PWF_A	0	0	0	0	0	0	0	0	0	0	0	0	0	0	1	1	Q9UWP7	Q9UWP7	1	171	Pyrococcus furiosus	NA	0	0	170	0	Archaea	Rubrerythrin	4	132	All order	Without disorder regions	Rigid
1NOC_B	24	0	0	0.21	0.4223611111	0.81	1PD5_K	1Q23_J	0	0	0	0	0	0	0	0	0	0	0	0	0	0	1	1	P62577	P62577	1	219	Escherichia coli	2.3.1.28	0	0	219	0	Bacteria	Chloramphenicol acetyltransferase (CAT) (EC 2.3.1.28)	2	144	All order	Without disorder regions	Rigid
1NOI_A	6	4	66.6666666667	0.38	0.93	1.06	1NOI_D	1NOK_A	1	0	0	0.6666666667	1	0	3.3333333333	5	0	0.3958828187	0.593824228	0	3.3333333333	5	2	2	P00489	P00489	1	843	Oryctolagus cuniculus (Rabbit)	2.4.1.1	0	0	842	0	Eukaryota	Glycogen phosphorylase, muscle form (EC 2.4.1.1) (Myophosphorylase)	3	9	Disorder	With disorder regions	P. Disordered
1NON_A	8	8	100	0.54	0.9265	1.6	1NON_D	1XZN_A	1	1	1	1	1	6	15.25	19	3.3519553073	8.5195530726	10.6145251397	6	15.25	19	2	2	P41007	P41007	1	179	Bacillus caldolyticus	2.4.2.9	0	0	179	0	Bacteria	Bifunctional protein PyrR [Includes: Pyrimidine operon regulatory protein_ Uracil phosphoribosyltransferase (UPRTase) (EC 2.4.2.9)]	2	20	Disorder	With disorder regions	P. Disordered
1NPU_A	6	0	0	0.51	0.8483333333	1.1	3RNK_A	3SBW_A	0	0	0	0	0	0	0	0	0	0	0	0	0	0	3	3	Q02242	Q02242	1	288	Mus musculus (Mouse)	NA	1	10	117	8.547	Eukaryota	Programmed cell death protein 1 (Protein PD-1) (mPD-1) (CD antigen CD279)	NA	6	All order	Without disorder regions	Rigid
1NR2_A	10	0	0	0.7	1.160625	1.37	1NR2_B	1NR4_B	0	0	0	0	0	0	0	0	0	0	0	0	0	0	3	3	Q92583	Q92583	1	94	Homo sapiens (Human)	NA	0	0	71	0	Eukaryota	C-C motif chemokine 17 (CC chemokine TARC) (Small-inducible cytokine A17) (Thymus and activation-regulated chemokine)	NA	16	All order	Without disorder regions	Rigid
1NSK_L	18	0	0	0.21	0.5043518519	0.74	3BBB_E	3BBF_C	0	0	0	0	0	0	0	0	0	0	0	0	0	0	NA	1	P22392	P22392	1	152	Homo sapiens (Human)	2.7.4.6_2.7.13.3	0	1	151	0.662	Eukaryota	Nucleoside diphosphate kinase B (NDK B) (NDP kinase B) (EC 2.7.4.6) (C-myc purine-binding transcription factor PUF) (Histidine protein kinase NDKB) (EC 2.7.13.3) (nm23-H2)	3	108	All order	Without disorder regions	Rigid
1NTE_A	5	0	0	0.36	0.4766666667	0.71	1NTE_A	1R6J_A	0	0	0	0	0	0	0	0	0	0	0	0	0	0	1	1	O00560	O00560	1	298	Homo sapiens (Human)	NA	0	0	82	0	Eukaryota	Syntenin-1 (Melanoma differentiation-associated protein 9) (MDA-9) (Pro-TGF-alpha cytoplasmic domain-interacting protein 18) (TACIP18) (Scaffold protein Pbp1) (Syndecan-binding protein 1)	2	3	All order	Without disorder regions	Rigid
1NTF_A	5	0	0	0.15	0.27	0.4	1Y21_A	2IMQ_X	0	0	0	0	0	0	0	0	0	0	0	0	0	0	NA	1	O76745	O76745	1	302	Cimex lectularius (Bed bug) (Acanthia lectularia)	NA	1	6	282	2.128	Eukaryota	Salivary nitrophorin	3	10	All order	Without disorder regions	Rigid
1NUP_A	12	12	100	0.15	0.6523333333	0.99	1NUR_B	1NUU_A	1	1	1	1	1	20	20	20	7.9365079365	7.9365079365	7.9365079365	20	20	20	1	1	Q96T66	Q96T66	1	252	Homo sapiens (Human)	2.7.7.18_2.7.7.1	1	16	252	6.349	Eukaryota	Nicotinamide/nicotinic acid mononucleotide adenylyltransferase 3 (NMN/NaMN adenylyltransferase 3) (Nicotinamide-nucleotide adenylyltransferase 3) (NMN adenylyltransferase 3) (Nicotinate-nucleotide adenylyltransferase 3) (NaMN adenylyltransferase 3) (EC 2.7.7.18) (Pyridine nucleotide adenylyltransferase 3) (PNAT-3) (EC 2.7.7.1)	4	60	Disorder	With disorder regions	P. Disordered
1NW4_A	12	0	0	0.18	0.2413888889	0.32	1NW4_D	1Q1G_B	0	0	0	0	0	0	0	0	0	0	0	0	0	0	NA	1	Q8I3X4	Q8I3X4	1	245	Plasmodium falciparum (isolate 3D7)	2.4.2.3	0	0	276	0	Eukaryota	Purine nucleotide phosphorylase, putative (EC 2.4.2.3)	3	36	All order	Without disorder regions	Rigid
1NWC_A	7	5	71.4285714286	0.17	0.2373684211	0.3	1NWC_A	1NWH_B	1	1	0	0.7142857143	1	0	10.5714285714	15	0	2.8494416635	4.0431266846	0	10.5714285714	15	NA	1	P44801	P44801	1	371	Haemophilus influenzae (strain ATCC 51907 / DSM 11121 / KW20 / Rd)	1.2.1.11	0	0	371	0	Bacteria	Aspartate-semialdehyde dehydrogenase (ASA dehydrogenase) (ASADH) (EC 1.2.1.11) (Aspartate-beta-semialdehyde dehydrogenase)	3	19	Disorder	With disorder regions	P. Disordered
1NXE_A	14	0	0	0.13	0.6605	1.19	4JAD_A	4JAF_B	0	0	0	0	0	0	0	0	0	0	0	0	0	0	NA	3	P0ABH7	P0ABH7	1	427	Escherichia coli (strain K12)	2.3.3.16	1	7	426	1.643	Bacteria	Citrate synthase (EC 2.3.3.16)	2	20	All order	Without disorder regions	Rigid
1NXM_A	12	0	0	0.24	0.8930769231	1.49	1NXM_B	2IXL_D	0	0	0	0	0	0	0	0	0	0	0	0	0	0	2	2	Q8GIQ0	Q8GIQ0	1	197	Streptococcus suis	5.1.3.13	0	0	197	0	Bacteria	dTDP-4-dehydrorhamnose 3,5-epimerase (EC 5.1.3.13)	3	52	All order	Without disorder regions	Rigid
1NXO_A	10	0	0	0.05	0.6171111111	1.22	1NXS_A	2A9P_A	0	0	0	0	0	0	0	0	0	0	0	0	0	0	2	2	Q9S1K0	Q9S1K0	1	234	Streptococcus pneumoniae	NA	0	0	120	0	Bacteria	Alkaline phosphatase synthesis transcriptional regulatory proteinphoP (DNA-binding response regulator) (Putative response regulator) (Response regulator) (Transcriptional regulatory protein YycF)	5	45	All order	Without disorder regions	Rigid
1NXQ_A	15	0	0	0.11	0.397254902	1.06	1ZK2_A	1ZK3_C	0	0	0	0	0	0	0	0	0	0	0	0	0	0	2	2	Q84EX5	Q84EX5	1	252	Lactobacillus brevis	NA	1	31	251	12.351	Bacteria	R-specific alcohol dehydrogenase	5	51	All order	Without disorder regions	Rigid
1NYS_B	9	5	55.5555555556	1.49	2.045	2.72	1S4Y_D	2ARP_A	2	1	0	0.6666666667	2	0	5.3333333333	17	0	4.5977011494	14.6551724138	0	4.4444444444	10	6	6	P08476	P08476	1	426	Homo sapiens (Human)	NA	0	0	116	0	Eukaryota	Inhibin beta A chain (Activin beta-A chain) (Erythroid differentiation protein) (EDF)	NA	28	Disorder	With disorder regions	P. Disordered
1NZW_A	156	12	7.6923076923	0.1	0.2097651515	0.57	4KWF_F	4KWG_D	0	0	0	0.1538461538	2	0	1.9615384615	36	0	0.3923076923	7.2	0	1.4038461538	26	NA	1	P05091	P05091	1	517	Homo sapiens (Human)	1.2.1.3	1	12	494	2.429	Eukaryota	Aldehyde dehydrogenase, mitochondrial (EC 1.2.1.3) (ALDH class 2) (ALDH-E2) (ALDHI)	9	2640	Disorder	Without disorder regions	Malleable
1O1R_A	28	28	100	0.11	0.6422058824	1.21	1N4Q_K	3E34_A	1	1	1	1	1	33	33.7142857143	34	8.6842105263	8.9353772362	9.0185676393	33	33.7142857143	34	7	2	Q04631	Q04631	1	377	Rattus norvegicus (Rat)	2.5.1.58_2.5.1.59	1	39	377	10.345	Eukaryota	Protein farnesyltransferase/geranylgeranyltransferase type-1 subunit alpha (EC 2.5.1.58) (EC 2.5.1.59) (CAAX farnesyltransferase subunit alpha) (FTase-alpha) (Ras proteins prenyltransferase subunit alpha) (Type I protein geranyl-geranyltransferase subunit alpha) (GGTase-I-alpha)	10	204	Disorder	With disorder regions	P. Disordered
1O41_A	40	0	0	0.12	0.3003309693	0.97	1A09_B	1A1E_A	0	0	0	0	0	0	0	0	0	0	0	0	0	0	4	2	P12931	P12931	1	536	Homo sapiens (Human)	2.7.10.2	0	0	107	0	Eukaryota	Proto-oncogene tyrosine-protein kinase Src (EC 2.7.10.2) (Proto-oncogene c-Src) (pp60c-src) (p60-Src)	28	423	All order	Without disorder regions	Rigid
1O5Q_A	8	8	100	0.11	0.4125	0.66	1O5Q_D	1UJQ_C	1	1	1	1	1	11	11	11	3.606557377	3.606557377	3.606557377	11	11	11	1	1	Q56062	Q56062	1	295	Salmonella typhimurium (strain LT2 / SGSC1412 / ATCC 700720)	4.1.3.30	0	0	305	0	Bacteria	2-methylisocitrate lyase (2-MIC) (MICL) (EC 4.1.3.30) ((2R,3S)-2-methylisocitrate lyase)	2	16	Disorder	With disorder regions	P. Disordered
1O61_A	6	3	50	0.13	0.4016666667	0.71	1O62_B	1O69_A	1	0	0	0.5	1	0	3	6	0	0.7614213198	1.5228426396	0	3	6	1	1	Q9S5Y7	Q9S5Y7	1	386	Campylobacter jejuni	2.6.1.-	0	0	394	0	Bacteria	Aminotransferase homolog (UDP-4-keto-6-deoxy-GlcNAc C4 aminotransferase) (EC 2.6.1.-)	2	12	Disorder	With disorder regions	P. Disordered
1O66_A	10	8	80	0.13	0.2596	0.36	1O66_A	1O68_B	1	0	0	0.8	1	0	9.5	20	0	3.4545454545	7.2727272727	0	9.5	20	1	1	Q9JZW6	Q9JZW6	1	263	Neisseria meningitidis serogroup B (strain MC58)	2.1.2.11	0	0	275	0	Bacteria	3-methyl-2-oxobutanoate hydroxymethyltransferase (EC 2.1.2.11) (Ketopantoate hydroxymethyltransferase) (KPHMT)	1	25	Disorder	With disorder regions	P. Disordered
1O6U_A	5	2	40	0.23	0.7383333333	1.16	1O6U_E	1OLM_C	0	1	0	0.4	1	0	3.4	9	0	0.8436724566	2.2332506203	0	3.4	9	2	2	O76054	O76054	1	403	Homo sapiens (Human)	NA	1	22	403	5.459	Eukaryota	SEC14-like protein 2 (Alpha-tocopherol-associated protein) (TAP) (hTAP) (Squalene transfer protein) (Supernatant protein factor) (SPF)	1	6	Disorder	With disorder regions	P. Disordered
1O81_A	5	0	0	0.08	0.78	1.36	1O81_B	1OC8_A	0	0	0	0	0	0	0	0	0	0	0	0	0	0	NA	2	O77093	O77093	1	165	Crithidia fasciculata	NA	0	0	152	0	Eukaryota	Tryparedoxin II	NA	8	All order	Without disorder regions	Rigid
1O94_C	7	7	100	0.12	0.512	0.94	1O94_C	1O97_C	1	1	1	1	1	8	8.5714285714	10	3.0303030303	3.2467532468	3.7878787879	8	8.5714285714	10	1	1	P53570	P53570	1	264	Methylophilus methylotrophus (Bacterium W3A1)	NA	0	0	264	0	Bacteria	Electron transfer flavoprotein subunit beta (Beta-ETF) (Electron transfer flavoprotein small subunit) (ETFSS)	2	20	Disorder	With disorder regions	P. Disordered
1O9N_A	14	0	0	0.03	0.2045	0.31	1O9O_B	1O9P_A	0	0	0	0	0	0	0	0	0	0	0	0	0	0	NA	1	Q9ZIV5	Q9ZIV5	1	414	Bradyrhizobium japonicum	NA	1	30	414	7.246	Bacteria	Malonamidase E2	2	20	All order	Without disorder regions	Rigid
1O9V_A	7	7	100	0.17	0.4055	1.16	2BSC_A	3F64_A	1	1	1	1	1	5	6	7	2.8248587571	3.3898305085	3.9548022599	5	6	7	2	2	Q99003	Q99003	1	344	Escherichia coli	NA	0	0	177	0	Bacteria	F17a-G fimbrial adhesin	5	20	Disorder	With disorder regions	P. Disordered
1OA8_A	8	0	0	0.5	1.020625	1.53	4APT_A	4AQP_D	0	0	0	0	0	0	0	0	0	0	0	0	0	0	4	5	P54253	P54253	1	815	Homo sapiens (Human)	NA	0	2	126	1.587	Eukaryota	Ataxin-1 (Spinocerebellar ataxia type 1 protein)	NA	16	All order	Without disorder regions	Rigid
1OAQ_L	8	0	0	0.19	0.3475	0.52	1OAR_N	1OAU_O	0	0	0	0	0	0	0	0	0	0	0	0	0	0	1	1	P01724	P01724	1	129	Mus musculus (Mouse)	NA	0	0	110	0	Eukaryota	Ig lambda-1 chain V regions MOPC 104E/RPC20/J558/S104	3	16	All order	Without disorder regions	Rigid
1OAR_H	8	1	12.5	0.34	0.5366666667	1.81	1OAQ_H	1OCW_H	0	0	0	0.125	1	0	0.75	6	0	0.6147540984	4.9180327869	0	0.75	6	5	NA	P01751	P01751	1	139	Mus musculus (Mouse)	NA	0	0	121	0	Eukaryota	Ig heavy chain V region B1-8/186-2	3	9	Disorder	Without disorder regions	Malleable
1OAT_A	12	6	50	0.22	0.4011111111	0.6	1OAT_B	2OAT_C	1	1	0	0.5	1	0	7.5	15	0	1.708428246	3.416856492	0	7.5	15	NA	1	P04181	P04181	1	439	Homo sapiens (Human)	2.6.1.13	1	8	439	1.822	Eukaryota	Ornithine aminotransferase, mitochondrial (EC 2.6.1.13) (Ornithine delta-aminotransferase) (Ornithine--oxo-acid aminotransferase) [Cleaved into: Ornithine aminotransferase, hepatic form_ Ornithine aminotransferase, renal form]	5	18	Disorder	With disorder regions	P. Disordered
1OBR_A	10	0	0	0.08	0.1341666667	0.23	1OBR_A	4DUK_A	0	0	0	0	0	0	0	0	0	0	0	0	0	0	NA	1	P29068	P29068	1	424	Thermoactinomyces vulgaris	3.4.17.18	0	4	326	1.227	Bacteria	Carboxypeptidase T (EC 3.4.17.18)	7	12	All order	Without disorder regions	Rigid
1OC5_A	9	0	0	0.1	0.31875	1.25	1OCJ_A	1OCN_A	0	0	0	0	0	0	0	0	0	0	0	0	0	0	NA	2	Q9C1S9	Q9C1S9	1	476	Humicola insolens (Soft-rot fungus)	3.2.1.91	1	17	362	4.696	Eukaryota	Exoglucanase-6A (EC 3.2.1.91) (1,4-beta-cellobiohydrolase 6A) (Avicelase 2) (Beta-glucancellobiohydrolase 6A) (Exocellobiohydrolase 6A)	11	8	All order	Without disorder regions	Rigid
1OCC_A	40	0	0	0.02	0.2293289474	0.4	2OCC_N	3AG4_A	0	0	0	0	0	0	0	0	0	0	0	0	0	0	1	1	P00396	P00396	1	514	Bos taurus (Bovine)	1.9.3.1	0	0	514	0	Eukaryota	Cytochrome c oxidase subunit 1 (EC 1.9.3.1) (Cytochrome c oxidase polypeptide I)	15	760	All order	Without disorder regions	Rigid
1OCC_B	40	0	0	0.05	0.2745263158	0.59	2OCC_B	3AG3_O	0	0	0	0	0	0	0	0	0	0	0	0	0	0	1	1	P68530	P68530	1	227	Bos taurus (Bovine)	NA	0	0	227	0	Eukaryota	Cytochrome c oxidase subunit 2 (Cytochrome c oxidase polypeptide II)	7	760	All order	Without disorder regions	Rigid
1OCC_C	40	0	0	0.03	0.1280357143	0.34	1OCR_P	2OCC_P	0	0	0	0	0	0	0	0	0	0	0	0	0	0	1	1	P00415	P00415	1	261	Bos taurus (Bovine)	NA	0	0	261	0	Eukaryota	Cytochrome c oxidase subunit 3 (Cytochrome c oxidase polypeptide III)	8	616	All order	Without disorder regions	Rigid
1OCC_D	38	0	0	0.03	0.335994152	0.73	3AG1_Q	3WG7_Q	0	0	0	0	0	0	0	0	0	0	0	0	0	0	1	1	P00423	P00423	1	169	Bos taurus (Bovine)	NA	0	0	147	0	Eukaryota	Cytochrome c oxidase subunit 4 isoform 1, mitochondrial (Cytochrome c oxidase polypeptide IV) (Cytochrome c oxidase subunit IV isoform 1) (COX IV-1)	3	684	All order	Without disorder regions	Rigid
1OCC_E	38	0	0	0.04	0.1913450292	0.43	2OCC_R	3ABK_R	0	0	0	0	0	0	0	0	0	0	0	0	0	0	1	1	P00426	P00426	1	152	Bos taurus (Bovine)	NA	0	0	109	0	Eukaryota	Cytochrome c oxidase subunit 5A, mitochondrial (Cytochrome c oxidase polypeptide Va)	1	684	All order	Without disorder regions	Rigid
1OCC_F	38	0	0	0.06	0.337119883	1.04	2OCC_S	3ASO_S	0	0	0	0	0	0	0	0	0	0	0	0	0	0	2	2	P00428	P00428	1	129	Bos taurus (Bovine)	NA	1	16	98	16.327	Eukaryota	Cytochrome c oxidase subunit 5B, mitochondrial (Cytochrome c oxidase polypeptide VIa) (Cytochrome c oxidase polypeptide Vb)	1	684	All order	Without disorder regions	Rigid
1OCC_J	38	0	0	0.04	0.1966666667	0.4	2OCC_W	3ABK_W	0	0	0	0	0	0	0	0	0	0	0	0	0	0	1	1	P07470	P07470	1	80	Bos taurus (Bovine)	NA	0	0	59	0	Eukaryota	Cytochrome c oxidase subunit 7A1, mitochondrial (Cytochrome c oxidase subunit VIIIc) (VIIIC) (Cytochrome c oxidase subunit VIIa-heart) (Cytochrome c oxidase subunit VIIa-H) (Cytochrome c oxidase subunit VIIa-muscle) (Cytochrome c oxidase subunit VIIa-M)	1	684	All order	Without disorder regions	Rigid
1OCC_K	38	0	0	0.04	0.1926608187	0.41	2OCC_X	3ABM_X	0	0	0	0	0	0	0	0	0	0	0	0	0	0	1	1	P13183	P13183	1	80	Bos taurus (Bovine)	NA	0	0	56	0	Eukaryota	Cytochrome c oxidase subunit 7B, mitochondrial (Cytochrome c oxidase polypeptide VIIb) (IHQ)	1	684	All order	Without disorder regions	Rigid
1OCC_L	38	0	0	0.03	0.1924853801	0.56	1OCR_Y	2OCC_Y	0	0	0	0	0	0	0	0	0	0	0	0	0	0	1	1	P00430	P00430	1	63	Bos taurus (Bovine)	NA	0	0	47	0	Eukaryota	Cytochrome c oxidase subunit 7C, mitochondrial (Cytochrome c oxidase polypeptide VIIIA) (Cytochrome c oxidase polypeptide VIIc)	1	684	All order	Without disorder regions	Rigid
1OCC_M	38	0	0	0.03	0.2303654971	0.44	2OCC_Z	3AG4_Z	0	0	0	0	0	0	0	0	0	0	0	0	0	0	1	1	P10175	P10175	1	70	Bos taurus (Bovine)	NA	0	0	46	0	Eukaryota	Cytochrome c oxidase subunit 8B, mitochondrial (Cytochrome c oxidase polypeptide VIII-heart) (Cytochrome c oxidase subunit 8-1) (Cytochrome c oxidase subunit 8H) (IX) (VIIIb)	2	684	All order	Without disorder regions	Rigid
1OD0_A	58	0	0	0.09	0.2519975186	0.6	2CES_B	2J75_A	0	0	0	0	0	0	0	0	0	0	0	0	0	0	1	1	Q08638	Q08638	1	446	Thermotoga maritima (strain ATCC 43589 / MSB8 / DSM 3109 / JCM 10099)	3.2.1.21	0	2	468	0.427	Bacteria	Beta-glucosidase A (EC 3.2.1.21) (Beta-D-glucoside glucohydrolase) (Cellobiase) (Gentiobiase)	26	1612	All order	Without disorder regions	Rigid
1OD2_A	16	16	100	0.34	0.6204761905	0.82	1UYR_A	1UYT_B	2	2	1	1.875	2	22	43.0625	57	2.8608582575	5.6682650996	7.4122236671	20	29.0625	34	NA	2	Q00955	Q00955	1	2233	Saccharomyces cerevisiae (strain ATCC 204508 / S288c) (Baker's yeast)	6.4.1.2_6.3.4.14	1	34	737	4.613	Eukaryota	Acetyl-CoA carboxylase (ACC) (EC 6.4.1.2) (Fatty acid synthetase 3) (mRNA transport-defective protein 7) [Includes: Biotin carboxylase (EC 6.3.4.14)]	4	21	Disorder	With disorder regions	P. Disordered
1OD7_A	6	0	0	0.33	0.3963636364	0.45	1QFO_C	2BVE_A	0	0	0	0	0	0	0	0	0	0	0	0	0	0	1	1	Q62230	Q62230	1	1695	Mus musculus (Mouse)	NA	0	0	119	0	Eukaryota	Sialoadhesin (Sheep erythrocyte receptor) (SER) (Sialic acid-binding Ig-like lectin 1) (Siglec-1) (CD antigen CD169)	3	11	All order	Without disorder regions	Rigid
1ODB_A	12	0	0	0.34	2.2088636364	3.15	1ODB_F	2WCB_B	0	0	0	0	0	0	0	0	0	0	0	0	0	0	NA	4	P80511	P80511	1	92	Homo sapiens (Human)	NA	0	0	95	0	Eukaryota	Protein S100-A12 (CGRP) (Calcium-binding protein in amniotic fluid 1) (CAAF1) (Calgranulin-C) (CAGC) (Extracellular newly identified RAGE-binding protein) (EN-RAGE) (Migration inhibitory factor-related protein 6) (MRP-6) (p6) (Neutrophil S100 protein) (S100 calcium-binding protein A12) [Cleaved into: Calcitermin]	3	44	All order	Without disorder regions	Rigid
1ODI_A	24	3	12.5	0.14	0.3306481481	0.45	1ODJ_D	1ODL_A	0	0	0	0.125	1	0	0.8333333333	8	0	0.3546099291	3.4042553191	0	0.8333333333	8	1	1	Q5SID9	Q5SID9	1	235	Thermus thermophilus (strain HB8 / ATCC 27634 / DSM 579)	NA	0	1	235	0.426	Bacteria	Purine nucleoside phosphorylase	3	216	Disorder	Without disorder regions	Malleable
1OE7_A	7	0	0	0.17	0.6172222222	0.84	1OE8_B	2CA8_A	0	0	0	0	0	0	0	0	0	0	0	0	0	0	1	1	P30114	P30114	3	211	Schistosoma haematobium (Blood fluke)	2.5.1.18	0	0	211	0	Eukaryota	Glutathione S-transferase class-mu 28 kDa isozyme (GST 28) (EC 2.5.1.18) (Sh28GST)	2	18	All order	Without disorder regions	Rigid
1OEZ_W	12	10	83.3333333333	0.34	0.733125	1.35	1OEZ_Y	1OZT_H	2	1	0	1.4166666667	2	0	13.5833333333	20	0	8.8779956427	13.0718954248	0	9.0833333333	12	3	3	P00441	P00441	1	154	Homo sapiens (Human)	1.15.1.1	1	33	153	21.569	Eukaryota	Superoxide dismutase [Cu-Zn] (EC 1.15.1.1) (Superoxide dismutase 1) (hSod1)	1	32	Disorder	With disorder regions	P. Disordered
1OF1_A	47	47	100	0.16	0.6413333333	1.16	4JBX_A	4OQX_B	2	2	1	1.8936170213	4	6	18.6382978723	41	1.8126888218	5.5339382519	11.2021857923	6	13	17	8	3	P03176	P03176	1	376	Human herpesvirus 1 (strain 17) (HHV-1) (Human herpes simplex virus 1)	2.7.1.21	1	22	332	6.627	Viruses	Thymidine kinase (EC 2.7.1.21)	24	480	Disorder	With disorder regions	P. Disordered
1OFS_A	6	0	0	0.19	0.3608333333	0.44	1BQP_A	1HKD_A	0	0	0	0	0	0	0	0	0	0	0	0	0	0	1	1	P02867	P02867	1	275	Pisum sativum (Garden pea)	NA	0	0	181	0	Eukaryota	Lectin [Cleaved into: Lectin beta chain_ Lectin alpha chain]	4	12	All order	Without disorder regions	Rigid
1OGA_D	7	1	14.2857142857	0.58	1.378	2.49	2VLM_D	2VLR_I	1	0	0	0.1428571429	1	0	1.7142857143	12	0	0.8528784648	5.9701492537	0	1.7142857143	12	5	3	P01848	P01848	2	142	Homo sapiens (Human)	NA	1	7	201	3.483	Eukaryota	T-cell receptor alpha chain C region	1	10	Disorder	With disorder regions	P. Disordered
1OGC_A	20	0	0	0.07	0.1844	0.34	1OGE_B	1OGF_A	0	0	0	0	0	0	0	0	0	0	0	0	0	0	1	1	P36946	P36946	1	131	Bacillus subtilis (strain 168)	5.4.99.62	0	0	131	0	Bacteria	D-ribose pyranase (EC 5.4.99.62)	3	150	All order	Without disorder regions	Rigid
1OGH_A	8	4	50	0.12	0.2529166667	0.41	1OGH_B	1PKK_B	0	1	0	0.5	1	0	4.25	9	0	2.0833333333	4.4117647059	0	4.25	9	1	1	Q57872	Q57872	1	204	Methanocaldococcus jannaschii (strain ATCC 43067 / DSM 2661 / JAL-1 / JCM 10045 / NBRC 100440) (Methanococcus jannaschii)	3.5.4.30	0	0	204	0	Archaea	dCTP deaminase, dUMP-forming (EC 3.5.4.30) (Bifunctional deaminase/diphosphatase) (MjDCD-DUT) (DCD/DUT)	2	24	Disorder	With disorder regions	P. Disordered
1OHV_A	8	0	0	0.21	0.24875	0.29	1OHV_D	1OHW_B	0	0	0	0	0	0	0	0	0	0	0	0	0	0	NA	1	P80147	P80147	1	500	Sus scrofa (Pig)	2.6.1.19_2.6.1.22	0	1	472	0.212	Eukaryota	4-aminobutyrate aminotransferase, mitochondrial (EC 2.6.1.19) ((S)-3-amino-2-methylpropionate transaminase) (EC 2.6.1.22) (GABA aminotransferase) (GABA-AT) (Gamma-amino-N-butyrate transaminase) (GABA transaminase) (GABA-T) (L-AIBAT)	3	16	All order	Without disorder regions	Rigid
1OI2_A	17	8	47.0588235294	0.12	0.2183333333	0.95	3PNK_B	3PNL_A	0	0	0	0.4705882353	1	0	5.1176470588	13	0	1.4335145823	3.6414565826	0	5.1176470588	13	NA	2	P76015	P76015	1	356	Escherichia coli (strain K12)	2.7.-.-	1	7	357	1.961	Bacteria	PTS-dependent dihydroxyacetone kinase, dihydroxyacetone-binding subunit DhaK (EC 2.7.-.-)	3	30	Disorder	Without disorder regions	Malleable
1OIH_A	19	19	100	0.12	0.3791176471	1.12	1OIH_A	1VZ4_D	2	1	1	2.2105263158	3	22	36.2105263158	51	7.3089700997	12.030075188	16.9435215947	22	25.3157894737	27	2	2	Q9WWU5	Q9WWU5	1	301	Pseudomonas putida (Arthrobacter siderocapsulatus)	1.13.11.-	0	0	301	0	Bacteria	Alpha-ketoglutarate-dependent sulfate ester dioxygenase (EC 1.13.11.-) (Alkylsulfatase) (Type II alkyl sulfatase)	3	102	Disorder	With disorder regions	P. Disordered
1OJV_A	8	0	0	0.12	1.435	2.34	1OJW_B	1OK3_A	0	0	0	0	0	0	0	0	0	0	0	0	0	0	3	3	P08174	P08174	1	381	Homo sapiens (Human)	NA	0	1	254	0.394	Eukaryota	Complement decay-accelerating factor (CD antigen CD55)	NA	24	All order	Without disorder regions	Rigid
1OJX_A	30	0	0	0.2	0.2518666667	0.44	1OJX_E	1OK6_A	0	0	0	0	0	0	0	0	0	0	0	0	0	0	NA	1	P58315	P58315	1	263	Thermoproteus tenax (strain ATCC 35583 / NBRC 100435 / JCM 9277 / Kra 1)	4.1.2.13	0	3	263	1.141	Archaea	Fructose-bisphosphate aldolase class 1 (EC 4.1.2.13) (Fructose-bisphosphate aldolase class I) (FBP aldolase) (FBPA)	1	300	All order	Without disorder regions	Rigid
1OKB_A	10	0	0	0.44	0.48125	0.51	1OKB_B	4LYL_O	0	0	0	0	0	0	0	0	0	0	0	0	0	0	1	1	Q9I983	Q9I983	1	301	Gadus morhua (Atlantic cod)	3.2.2.27	0	0	223	0	Eukaryota	Uracil-DNA glycosylase (UDG) (EC 3.2.2.27)	NA	16	All order	Without disorder regions	Rigid
1OKJ_A	6	0	0	0.19	0.3166666667	0.44	4WQ4_C	4YDU_C	0	0	0	0	0	0	0	0	0	0	0	0	0	0	1	1	P76256	P76256	1	231	Escherichia coli (strain K12)	NA	0	0	237	0	Bacteria	tRNA threonylcarbamoyladenosine biosynthesis protein TsaB (t(6)A37 threonylcarbamoyladenosine biosynthesis protein TsaB)	1	12	All order	Without disorder regions	Rigid
1OLR_A	5	0	0	0.04	0.151	0.22	1UU4_A	1UU5_A	0	0	0	0	0	0	0	0	0	0	0	0	0	0	1	1	Q8NJY3	Q8NJY3	1	254	Humicola grisea	NA	0	0	224	0	Eukaryota	Endoglucanase	1	10	All order	Without disorder regions	Rigid
1OM3_H	11	4	36.3636363636	0.27	0.8131818182	1.61	1OM3_H	1OP3_M	0	0	0	0.3636363636	1	0	2.3636363636	8	0	1.0551948052	3.5714285714	0	2.3636363636	8	NA	6	NA	NA	NA	NA	NA	NA	0	0	225	0	NA	NA	2	22	Disorder	Without disorder regions	Malleable
1OM4_A	280	270	96.4285714286	0.06	0.2947086528	0.86	1ZVI_A	1ZVL_A	0	0	0	0.9642857143	1	0	9.4928571429	11	0	2.2511603873	2.6252983294	0	9.4928571429	11	1	1	P29476	P29476	1	1429	Rattus norvegicus (Rat)	1.14.13.39	1	6	420	1.429	Eukaryota	Nitric oxide synthase, brain (EC 1.14.13.39) (BNOS) (Constitutive NOS) (NC-NOS) (NOS type I) (Neuronal NOS) (N-NOS) (nNOS) (Peptidyl-cysteine S-nitrosylase NOS1)	133	27390	Disorder	Without disorder regions	Malleable
1OMH_A	6	4	66.6666666667	0.56	0.7442857143	0.93	1OMH_A	4PCB_C	1	1	0	0.6666666667	1	0	6.5	12	0	2.2184300341	4.0955631399	0	6.5	12	1	1	Q47673	Q47673	1	966	Escherichia coli	NA	1	28	293	9.556	Bacteria	TrwC	3	14	Disorder	With disorder regions	P. Disordered
1OMX_A	6	6	100	0.19	0.725	1.1	1OMX_A	1ON6_B	2	1	1	1.6666666667	2	9	15	19	3.0716723549	5.1194539249	6.4846416382	9	11.6666666667	14	2	2	Q9ES89	Q9ES89	1	330	Mus musculus (Mouse)	2.4.1.223	0	0	293	0	Eukaryota	Exostosin-like 2 (EC 2.4.1.223) (Alpha-1,4-N-acetylhexosaminyltransferase EXTL2) (Alpha-GalNAcT EXTL2) (EXT-related protein 2) (Glucuronyl-galactosyl-proteoglycan 4-alpha-N-acetylglucosaminyltransferase)	3	12	Disorder	With disorder regions	P. Disordered
1ON1_A	27	7	25.9259259259	0.17	0.525	1.57	4HX7_A	4HX8_A	1	0	0	0.2592592593	1	0	1.2962962963	5	0	0.9175092583	3.5460992908	0	1.2962962963	5	NA	5	P54512	P54512	1	142	Bacillus subtilis (strain 168)	NA	0	0	141	0	Bacteria	Transcriptional regulator MntR (Manganese transport regulator)	6	122	Disorder	With disorder regions	P. Disordered
1ON3_A	12	3	25	0.32	0.5452777778	0.8	1ON3_E	1ON9_F	0	0	0	0.25	1	0	1.8333333333	11	0	0.3505417463	2.103250478	0	1.8333333333	11	1	1	Q8GBW6	Q8GBW6	1	611	Propionibacterium freudenreichii subsp. shermanii	2.1.3.1	1	48	523	9.178	Bacteria	Methylmalonyl-CoA carboxyltransferase 12S subunit (EC 2.1.3.1) (Transcarboxylase 12S subunit)	2	36	Disorder	Without disorder regions	Malleable
1ONW_A	6	4	66.6666666667	0.18	0.3366666667	0.7	1ONW_B	1ONX_A	1	0	0	0.6666666667	1	0	8.6666666667	15	0	2.2222222222	3.8461538462	0	8.6666666667	15	NA	1	P39377	P39377	1	390	Escherichia coli (strain K12)	3.4.19.-	1	14	390	3.59	Bacteria	Isoaspartyl dipeptidase (EC 3.4.19.-)	2	12	Disorder	With disorder regions	P. Disordered
1OOH_A	13	0	0	0.06	0.4466666667	0.79	3B87_B	3B88_A	0	0	0	0	0	0	0	0	0	0	0	0	0	0	1	1	O02372	O02372	1	153	Drosophila melanogaster (Fruit fly)	NA	0	2	124	1.613	Eukaryota	General odorant-binding protein lush	4	36	All order	Without disorder regions	Rigid
1OQ4_A	7	1	14.2857142857	0.55	0.5566666667	0.56	1OQ4_F	1OQ9_A	0	1	0	0.1428571429	1	0	0.8571428571	6	0	0.2361275089	1.652892562	0	0.8571428571	6	NA	1	P22337	P22337	1	396	Ricinus communis (Castor bean)	1.14.19.2	1	26	363	7.163	Eukaryota	Stearoyl-[acyl-carrier-protein] 9-desaturase, chloroplastic (Stearoyl-ACP desaturase) (EC 1.14.19.2) (Acyl-[acyl-carrier-protein] desaturase) (Delta(9) stearoyl-acyl carrier protein desaturase)	3	6	Disorder	With disorder regions	P. Disordered
1ORE_A	7	0	0	0.29	0.7844444444	1.29	1ORE_A	1ZN9_A	0	0	0	0	0	0	0	0	0	0	0	0	0	0	3	3	P07741	P07741	1	180	Homo sapiens (Human)	2.4.2.7	0	0	180	0	Eukaryota	Adenine phosphoribosyltransferase (APRT) (EC 2.4.2.7)	4	18	All order	Without disorder regions	Rigid
1ORV_A	16	0	0	0.11	0.3990625	0.59	2AJ8_D	2AJC_C	0	0	0	0	0	0	0	0	0	0	0	0	0	0	1	1	P22411	P22411	1	766	Sus scrofa (Pig)	3.4.14.5	0	0	728	0	Eukaryota	Dipeptidyl peptidase 4 (EC 3.4.14.5) (Dipeptidyl peptidase IV) (DPP IV) (T-cell activation antigen CD26) (CD antigen CD26) [Cleaved into: Dipeptidyl peptidase 4 membrane form (Dipeptidyl peptidase IV membrane form)_ Dipeptidyl peptidase 4 soluble form (Dipeptidyl peptidase IV soluble form)]	3	96	All order	Without disorder regions	Rigid
1OT3_A	24	11	45.8333333333	0.25	0.6868478261	0.94	2VP4_D	2VPP_A	0	0	0	0.7083333333	2	0	10.7083333333	28	0	4.2920289855	11.2	0	9.4166666667	22	NA	1	Q9XZT6	Q9XZT6	1	250	Drosophila melanogaster (Fruit fly)	2.7.1.145	0	0	230	0	Eukaryota	Deoxynucleoside kinase (EC 2.7.1.145) (Deoxyribonucleoside kinase) (Dm-dNK) (Multispecific deoxynucleoside kinase)	7	92	Disorder	Without disorder regions	Malleable
1OTX_A	9	0	0	0.24	0.6625925926	1.03	1OUM_C	1OV6_A	0	0	0	0	0	0	0	0	0	0	0	0	0	0	2	2	P0ABP8	P0ABP8	1	239	Escherichia coli (strain K12)	2.4.2.1	0	3	238	1.261	Bacteria	Purine nucleoside phosphorylase DeoD-type (PNP) (EC 2.4.2.1) (Inosine phosphorylase)	3	27	All order	Without disorder regions	Rigid
1OU9_A	5	0	0	0.49	1.4966666667	2.15	1OU9_C	1OUL_A	0	0	0	0	0	0	0	0	0	0	0	0	0	0	3	3	P45206	P45206	1	150	Haemophilus influenzae (strain ATCC 51907 / DSM 11121 / KW20 / Rd)	NA	0	2	129	1.55	Bacteria	Stringent starvation protein B homolog (Adapter protein SspB) (Specificity-enhancing factor SspB)	1	6	All order	Without disorder regions	Rigid
1OV8_A	5	0	0	0.1	0.115	0.13	1OV8_C	1QHQ_A	0	0	0	0	0	0	0	0	0	0	0	0	0	0	1	1	P27197	P27197	1	235	Chloroflexus aurantiacus (strain ATCC 29366 / DSM 635 / J-10-fl)	NA	0	2	140	1.429	Bacteria	Auracyanin-B (Ac-B) [Cleaved into: Auracyanin-B-1_ Auracyanin-B-2]	1	4	All order	Without disorder regions	Rigid
1OVO_A	5	0	0	1.09	1.1875	1.25	1OVO_D	3OVO_A	0	0	0	0	0	0	0	0	0	0	0	0	0	0	2	2	P01003	P01003	1	186	Coturnix coturnix japonica (Japanese quail) (Coturnix japonica)	NA	0	0	56	0	Eukaryota	Ovomucoid	NA	4	All order	Without disorder regions	Rigid
1OWL_A	6	0	0	0.03	0.2406666667	0.51	1OWN_A	1QNF_A	0	0	0	0	0	0	0	0	0	0	0	0	0	0	NA	1	P05327	P05327	1	484	Synechococcus sp. (strain ATCC 27144 / PCC 6301 / SAUG 1402/1) (Anacystis nidulans)	4.1.99.3	1	10	484	2.066	Bacteria	Deoxyribodipyrimidine photo-lyase (EC 4.1.99.3) (DNA photolyase) (Photoreactivating enzyme)	3	15	All order	Without disorder regions	Rigid
1OX7_A	6	0	0	0.15	0.6208333333	1.73	1OX7_A	1P6O_B	0	0	0	0	0	0	0	0	0	0	0	0	0	0	NA	2	Q12178	Q12178	1	158	Saccharomyces cerevisiae (strain ATCC 204508 / S288c) (Baker's yeast)	3.5.4.1	0	0	161	0	Eukaryota	Cytosine deaminase (EC 3.5.4.1) (Cytosine aminohydrolase)	2	12	All order	Without disorder regions	Rigid
1OXB_B	7	0	0	0.62	0.6366666667	0.67	1OXB_B	1OXK_L	0	0	0	0	0	0	0	0	0	0	0	0	0	0	1	1	P39928	P39928	1	1220	Saccharomyces cerevisiae (strain ATCC 204508 / S288c) (Baker's yeast)	2.7.13.3	0	0	134	0	Eukaryota	Osmosensing histidine protein kinase SLN1 (EC 2.7.13.3) (Osmolarity two-component system protein SLN1) (Tyrosine phosphatase-dependent protein 2)	NA	6	All order	Without disorder regions	Rigid
1OXN_A	10	0	0	0.08	0.5084	0.76	1OXN_E	1OXQ_B	0	0	0	0	0	0	0	0	0	0	0	0	0	0	NA	1	Q96CA5	Q96CA5	1	298	Homo sapiens (Human)	6.3.2.-	1	22	140	15.714	Eukaryota	Baculoviral IAP repeat-containing protein 7 (EC 6.3.2.-) (Kidney inhibitor of apoptosis protein) (KIAP) (Livin) (Melanoma inhibitor of apoptosis protein) (ML-IAP) (RING finger protein 50) [Cleaved into: Baculoviral IAP repeat-containing protein 7 30kDa subunit (Truncated livin) (p30-Livin) (tLivin)]	2	25	All order	Without disorder regions	Rigid
1OXS_C	10	0	0	0.34	0.7927777778	1.51	1OXS_C	1OXU_C	0	0	0	0	0	0	0	0	0	0	0	0	0	0	2	2	Q97UY8	Q97UY8	1	353	Sulfolobus solfataricus (strain ATCC 35092 / DSM 1617 / JCM 11322 / P2)	NA	0	0	353	0	Archaea	ABC transporter, ATP binding protein (Glucose)	3	36	All order	Without disorder regions	Rigid
1OXW_A	5	0	0	0.12	0.5328571429	0.61	1OXW_B	4PK9_A	0	0	0	0	0	0	0	0	0	0	0	0	0	0	1	1	Q8LPW4	Q8LPW4	1	386	Solanum cardiophyllum (Heartleaf nightshade) (Solanum cardiophyllum Lindl.)	3.1.1.-	1	13	373	3.485	Eukaryota	Patatin-17 (EC 3.1.1.-)	1	7	All order	Without disorder regions	Rigid
1OYA_A	13	0	0	0.03	0.1941666667	0.41	1OYB_A	3TX9_A	0	0	0	0	0	0	0	0	0	0	0	0	0	0	NA	1	Q02899	Q02899	1	400	Saccharomyces pastorianus (Lager yeast) (Saccharomyces cerevisiae x Saccharomyces eubayanus)	1.6.99.1	1	16	400	4	Eukaryota	NADPH dehydrogenase 1 (EC 1.6.99.1) (Old yellow enzyme 1)	5	12	All order	Without disorder regions	Rigid
1OYU_A	7	0	0	0.13	0.34625	0.94	261L_A	262L_B	0	0	0	0	0	0	0	0	0	0	0	0	0	0	3	3	P00720	P00720	1	164	Enterobacteria phage T4 (Bacteriophage T4)	3.2.1.17	0	0	173	0	Viruses	Endolysin (EC 3.2.1.17) (Lysis protein) (Lysozyme) (Muramidase)	3	8	All order	Without disorder regions	Rigid
1OYV_I	5	1	20	0.81	0.8775	0.96	1OYV_I	1PJU_C	1	0	0	0.2	1	0	2.4	12	0	1.9512195122	9.756097561	0	2.4	12	1	1	P05119	P05119	1	148	Solanum lycopersicum (Tomato) (Lycopersicon esculentum)	NA	0	0	123	0	Eukaryota	Wound-induced proteinase inhibitor 2 (Wound-induced proteinase inhibitor II)	NA	4	Disorder	With disorder regions	P. Disordered
1OZF_A	8	4	50	0.2	0.5765	0.94	1OZF_A	1OZH_B	0	1	0	0.625	2	0	3.625	11	0	0.640459364	1.9434628975	0	3	7	1	1	P27696	P27696	1	559	Klebsiella pneumoniae	2.2.1.6	1	7	566	1.237	Bacteria	Acetolactate synthase, catabolic (ALS) (EC 2.2.1.6)	4	20	Disorder	With disorder regions	P. Disordered
1P0S_L	30	30	100	0.07	0.2631954023	0.5	1LPK_A	2J34_B	1	1	1	1	1	59	60.3666666667	62	44.0298507463	45.0497512438	46.2686567164	59	60.3666666667	62	1	1	P00742	P00742	1	488	Homo sapiens (Human)	3.4.21.6	0	0	134	0	Eukaryota	Coagulation factor X (EC 3.4.21.6) (Stuart factor) (Stuart-Prower factor) [Cleaved into: Factor X light chain_ Factor X heavy chain_ Activated factor Xa heavy chain]	NA	435	Disorder	With disorder regions	P. Disordered
1P1N_A	7	0	0	0.27	0.9935294118	1.93	1P1Q_B	1P1U_B	0	0	0	0	0	0	0	0	0	0	0	0	0	0	3	3	P19491	P19491	1	883	Rattus norvegicus (Rat)	NA	0	0	263	0	Eukaryota	Glutamate receptor 2 (GluR-2) (AMPA-selective glutamate receptor 2) (GluR-B) (GluR-K2) (Glutamate receptor ionotropic, AMPA 2) (GluA2)	5	17	All order	Without disorder regions	Rigid
1P51_A	8	0	0	0.29	0.7015	1.19	1P51_D	1P78_A	0	0	0	0	0	0	0	0	0	0	0	0	0	0	2	2	P05514	P05514	1	94	Nostoc sp. (strain PCC 7120 / UTEX 2576)	NA	1	20	94	21.277	Bacteria	DNA-binding protein HU	1	20	All order	Without disorder regions	Rigid
1P5H_A	9	0	0	0.2	0.54	0.8	2VJL_B	2VJM_A	0	0	0	0	0	0	0	0	0	0	0	0	0	0	NA	2	O06644	O06644	1	428	Oxalobacter formigenes	2.8.3.16	1	21	428	4.907	Bacteria	Formyl-CoA:oxalate CoA-transferase (FCOCT) (EC 2.8.3.16) (Formyl-coenzyme A transferase)	2	12	All order	Without disorder regions	Rigid
1P5U_B	6	1	16.6666666667	0.37	0.845	1.22	1Z9S_C	4B0M_B	0	0	0	0.1666666667	1	0	0.8333333333	5	0	0.5592841163	3.355704698	0	0.8333333333	5	NA	3	P26948	P26948	1	170	Yersinia pestis	NA	0	2	149	1.342	Bacteria	F1 capsule antigen	NA	6	Disorder	Without disorder regions	Malleable
1P7G_A	28	0	0	0.2	0.3309375	0.6	1P7G_F	3EVK_C	0	0	0	0	0	0	0	0	0	0	0	0	0	0	1	1	O93724	O93724	1	211	Pyrobaculum aerophilum (strain ATCC 51768 / IM2 / DSM 7523 / JCM 9630 / NBRC 100827)	1.15.1.1	1	8	222	3.604	Archaea	Superoxide dismutase [Fe] (EC 1.15.1.1)	1	96	All order	Without disorder regions	Rigid
1P8X_A	9	5	55.5555555556	0.19	0.7122222222	1.18	1P8X_A	2FH2_C	1	1	0	0.5555555556	1	0	4	10	0	1.1627906977	2.9069767442	0	4	10	2	2	P06396	P06396	1	782	Homo sapiens (Human)	NA	1	34	344	9.884	Eukaryota	Gelsolin (AGEL) (Actin-depolymerizing factor) (ADF) (Brevin)	1	27	Disorder	With disorder regions	P. Disordered
1P8Z_G	7	0	0	0.11	0.486	0.82	1MDU_A	1YAG_G	0	0	0	0	0	0	0	0	0	0	0	0	0	0	1	1	P06396	P06396	1	782	Homo sapiens (Human)	NA	0	0	125	0	Eukaryota	Gelsolin (AGEL) (Actin-depolymerizing factor) (ADF) (Brevin)	1	20	All order	Without disorder regions	Rigid
1PAL_A	6	0	0	0.24	0.6973333333	1	2PAL_A	2PVB_A	0	0	0	0	0	0	0	0	0	0	0	0	0	0	1	1	P02619	P02619	1	107	Esox lucius (Northern pike)	NA	0	0	108	0	Eukaryota	Parvalbumin beta (Parvalbumin II) (Parvalbumin pI 4.10) (Parvalbumin-2)	4	15	All order	Without disorder regions	Rigid
1PB7_A	17	12	70.5882352941	0.17	1.6462135922	2.71	1Y20_A	4NF4_A	0	0	0	0.8823529412	2	0	7.5294117647	21	0	2.5785656728	7.1917808219	0	6.4117647059	14	6	6	P35439	P35439	1	938	Rattus norvegicus (Rat)	NA	0	4	292	1.37	Eukaryota	Glutamate receptor ionotropic, NMDA 1 (GluN1) (Glutamate [NMDA] receptor subunit zeta-1) (N-methyl-D-aspartate receptor subunit NR1) (NMD-R1)	9	103	Disorder	Without disorder regions	Malleable
1PC4_A	9	0	0	0.08	0.1505555556	0.2	1FDB_A	7FDR_A	0	0	0	0	0	0	0	0	0	0	0	0	0	0	NA	1	P00214	P00214	1	107	Azotobacter vinelandii	NA	1	9	106	8.491	Bacteria	Ferredoxin-1 (Ferredoxin I) (FdI)	2	36	All order	Without disorder regions	Rigid
1PCF_A	10	0	0	0.82	1.1475	1.43	1PCF_G	2C62_A	0	0	0	0	0	0	0	0	0	0	0	0	0	0	NA	2	P53999	P53999	1	127	Homo sapiens (Human)	NA	1	6	66	9.091	Eukaryota	Activated RNA polymerase II transcriptional coactivator p15 (Positive cofactor 4) (PC4) (SUB1 homolog) (p14)	1	16	All order	Without disorder regions	Rigid
1PDV_A	35	0	0	0.06	0.2655	0.5	1PDV_A	1PDW_H	0	0	0	0	0	0	0	0	0	0	0	0	0	0	NA	1	Q99497	Q99497	1	189	Homo sapiens (Human)	3.1.2.-_3.5.1.-	0	1	197	0.508	Eukaryota	Protein deglycase DJ-1 (DJ-1) (EC 3.1.2.-) (EC 3.5.1.-) (Oncogene DJ1) (Parkinson disease protein 7)	3	180	All order	Without disorder regions	Rigid
1PER_L	7	0	0	0.3	0.4855555556	0.62	1R69_A	2OR1_L	0	0	0	0	0	0	0	0	0	0	0	0	0	0	1	1	P16117	P16117	1	95	Enterobacteria phage 434 (Bacteriophage 434)	NA	1	7	69	10.145	Viruses	Repressor protein CI (Fragment)	1	18	All order	Without disorder regions	Rigid
1PFK_A	6	0	0	0.51	0.61625	0.71	1PFK_A	2PFK_C	0	0	0	0	0	0	0	0	0	0	0	0	0	0	1	1	P0A796	P0A796	1	320	Escherichia coli (strain K12)	2.7.1.11	0	2	320	0.625	Bacteria	ATP-dependent 6-phosphofructokinase isozyme 1 (ATP-PFK 1) (Phosphofructokinase 1) (EC 2.7.1.11) (6-phosphofructokinase isozyme I) (Phosphohexokinase 1)	3	8	All order	Without disorder regions	Rigid
1PH1_B	7	0	0	0.12	0.3061904762	0.56	1PH8_B	1PHJ_B	0	0	0	0	0	0	0	0	0	0	0	0	0	0	1	1	P16458	P16458	1	385	Sterkiella nova (Ciliate) (Oxytricha nova)	NA	0	0	216	0	Eukaryota	Telomere-binding protein subunit beta (TEBP beta) (Telomere-binding protein 41 kDa subunit)	1	21	All order	Without disorder regions	Rigid
1PI4_A	6	0	0	0.07	0.33	0.57	1PI5_B	2FFY_A	0	0	0	0	0	0	0	0	0	0	0	0	0	0	1	1	P00811	P00811	1	377	Escherichia coli (strain K12)	3.5.2.6	0	0	358	0	Bacteria	Beta-lactamase (EC 3.5.2.6) (Cephalosporinase)	2	12	All order	Without disorder regions	Rigid
1PK8_A	10	10	100	0.27	0.351875	0.5	1PK8_A	1PX2_A	1	3	1	3	4	91	104.2	112	21.5639810427	24.691943128	26.5402843602	91	91.4	92	1	1	P09951	P09951	1	704	Rattus norvegicus (Rat)	NA	1	48	422	11.374	Eukaryota	Synapsin-1 (Synapsin I)	2	16	Disorder	With disorder regions	P. Disordered
1PKW_A	16	1	6.25	0.14	0.4708333333	0.75	1K3O_B	1K3Y_B	0	0	0	0.0625	1	0	0.625	10	0	0.2828054299	4.5248868778	0	0.625	10	NA	1	P08263	P08263	1	222	Homo sapiens (Human)	2.5.1.18	1	6	221	2.715	Eukaryota	Glutathione S-transferase A1 (EC 2.5.1.18) (GST HA subunit 1) (GST class-alpha member 1) (GST-epsilon) (GSTA1-1) (GTH1) [Cleaved into: Glutathione S-transferase A1, N-terminally processed]	4	48	Disorder	Without disorder regions	Malleable
1PL6_A	8	0	0	0.24	0.265625	0.29	1PL7_C	1PL8_D	0	0	0	0	0	0	0	0	0	0	0	0	0	0	1	1	Q00796	Q00796	1	357	Homo sapiens (Human)	1.1.1.14	1	15	356	4.213	Eukaryota	Sorbitol dehydrogenase (EC 1.1.1.14) (L-iditol 2-dehydrogenase)	2	16	All order	Without disorder regions	Rigid
1PM7_A	6	0	0	0.46	0.6575	0.9	1PM7_B	2IXC_C	0	0	0	0	0	0	0	0	0	0	0	0	0	0	1	1	P9WH11	P9WH11	1	202	Mycobacterium tuberculosis (strain ATCC 25618 / H37Rv)	5.1.3.13	0	3	202	1.485	Bacteria	dTDP-4-dehydrorhamnose 3,5-epimerase (EC 5.1.3.13) (Thymidine diphospho-4-keto-rhamnose 3,5-epimerase) (dTDP-4-keto-6-deoxyglucose 3,5-epimerase) (dTDP-6-deoxy-D-xylo-4-hexulose 3,5-epimerase) (dTDP-L-rhamnose synthase)	1	8	All order	Without disorder regions	Rigid
1PMM_A	24	0	0	0.16	0.7552777778	1.11	1PMM_C	3FZ7_D	0	0	0	0	0	0	0	0	0	0	0	0	0	0	NA	2	P69910	P69910	1	466	Escherichia coli (strain K12)	4.1.1.15	0	4	466	0.858	Bacteria	Glutamate decarboxylase beta (GAD-beta) (EC 4.1.1.15)	3	216	All order	Without disorder regions	Rigid
1PQ3_A	18	0	0	0.08	0.1765185185	0.27	4HZE_A	4I06_C	0	0	0	0	0	0	0	0	0	0	0	0	0	0	1	1	P78540	P78540	1	354	Homo sapiens (Human)	3.5.3.1	0	2	306	0.654	Eukaryota	Arginase-2, mitochondrial (EC 3.5.3.1) (Kidney-type arginase) (Non-hepatic arginase) (Type II arginase)	7	135	All order	Without disorder regions	Rigid
1PR0_A	69	8	11.5942028986	0.13	0.8261517615	1.86	1PKE_B	3UT6_A	0	0	0	0.115942029	1	0	0.8695652174	12	0	0.3655235038	5.0632911392	0	0.8695652174	12	15	4	P0ABP9	P0ABP9	6	239	Escherichia coli O157:H7	2.4.2.1	0	1	237	0.422	Bacteria	Purine nucleoside phosphorylase DeoD-type (PNP) (EC 2.4.2.1)	16	738	Disorder	Without disorder regions	Malleable
1PR9_A	6	0	0	0.37	0.3925	0.43	1PR9_A	1WNT_D	0	0	0	0	0	0	0	0	0	0	0	0	0	0	1	1	Q7Z4W1	Q7Z4W1	1	244	Homo sapiens (Human)	1.1.1.10	0	0	244	0	Eukaryota	L-xylulose reductase (XR) (EC 1.1.1.10) (Carbonyl reductase II) (Dicarbonyl/L-xylulose reductase) (Kidney dicarbonyl reductase) (kiDCR) (Short chain dehydrogenase/reductase family 20C member 1) (Sperm surface protein P34H)	2	8	All order	Without disorder regions	Rigid
1PS3_A	56	0	0	0.05	0.2090274314	0.46	1TQU_A	3EJS_A	0	0	0	0	0	0	0	0	0	0	0	0	0	0	1	1	Q24451	Q24451	1	1108	Drosophila melanogaster (Fruit fly)	3.2.1.114	1	32	1045	3.062	Eukaryota	Alpha-mannosidase 2 (EC 3.2.1.114) (Golgi alpha-mannosidase II) (AMan II) (Man II) (Mannosyl-oligosaccharide 1,3-1,6-alpha-mannosidase)	51	802	All order	Without disorder regions	Rigid
1PS7_A	6	0	0	0.62	1.02	1.51	1PS7_C	1PTM_B	0	0	0	0	0	0	0	0	0	0	0	0	0	0	NA	2	P19624	P19624	1	329	Escherichia coli (strain K12)	1.1.1.262	1	8	329	2.432	Bacteria	4-hydroxythreonine-4-phosphate dehydrogenase (EC 1.1.1.262) (4-(phosphohydroxy)-L-threonine dehydrogenase)	2	8	All order	Without disorder regions	Rigid
1PSC_A	11	0	0	0.06	0.252	0.73	1EYW_A	3CAK_A	0	0	0	0	0	0	0	0	0	0	0	0	0	0	3	2	P0A434	P0A434	1	365	Brevundimonas diminuta (Pseudomonas diminuta)	3.1.8.1	1	18	331	5.438	Bacteria	Parathion hydrolase (EC 3.1.8.1) (Phosphotriesterase) (PTE)	9	20	All order	Without disorder regions	Rigid
1PT5_A	9	2	22.2222222222	0.14	0.54	0.79	1PT5_B	1PT7_A	0	0	0	0.2222222222	1	0	1.3333333333	7	0	0.3115264798	1.6355140187	0	1.3333333333	7	1	1	P69902	P69902	1	416	Escherichia coli (strain K12)	2.8.3.16	1	8	437	1.831	Bacteria	Formyl-CoA:oxalate CoA-transferase (FCOCT) (EC 2.8.3.16) (Formyl-coenzyme A transferase) (Formyl-CoA transferase)	4	15	Disorder	Without disorder regions	Malleable
1PU3_A	8	0	0	0.17	0.3225	0.45	1ONC_A	2I5S_X	0	0	0	0	0	0	0	0	0	0	0	0	0	0	NA	1	P22069	P22069	1	104	Lithobates pipiens (Northern leopard frog) (Rana pipiens)	3.1.27.-	0	0	104	0	Eukaryota	Protein P-30 (EC 3.1.27.-) (Onconase)	2	16	All order	Without disorder regions	Rigid
1PU5_A	12	0	0	0.15	1.2578571429	2	1PU5_A	2AG4_B	0	0	0	0	0	0	0	0	0	0	0	0	0	0	NA	4	P17900	P17900	1	193	Homo sapiens (Human)	NA	0	0	164	0	Eukaryota	Ganglioside GM2 activator (Cerebroside sulfate activator protein) (GM2-AP) (Sphingolipid activator protein 3) (SAP-3) [Cleaved into: Ganglioside GM2 activator isoform short]	7	56	All order	Without disorder regions	Rigid
1PU6_A	6	0	0	0.17	0.8008333333	1.15	1PU6_B	1PU8_A	0	0	0	0	0	0	0	0	0	0	0	0	0	0	2	2	O25323	O25323	1	218	Helicobacter pylori (strain ATCC 700392 / 26695) (Campylobacter pylori)	NA	0	0	218	0	Bacteria	Endonuclease III	3	12	All order	Without disorder regions	Rigid
1PW9_A	21	18	85.7142857143	0.1	0.4341269841	0.87	3IKN_C	4E52_A	1	0	0	0.8571428571	1	0	5.7619047619	12	0	3.2553134248	6.7796610169	0	5.7619047619	12	1	1	P35247	P35247	1	375	Homo sapiens (Human)	NA	1	13	177	7.345	Eukaryota	Pulmonary surfactant-associated protein D (PSP-D) (SP-D) (Collectin-7) (Lung surfactant protein D)	6	189	Disorder	With disorder regions	P. Disordered
1PWX_A	30	0	0	0.11	0.3035135135	0.51	1PWX_C	1ZO8_M	0	0	0	0	0	0	0	0	0	0	0	0	0	0	NA	1	Q93D82	Q93D82	3	254	Rhizobium radiobacter (Agrobacterium tumefaciens) (Agrobacterium radiobacter)	NA	1	11	254	4.331	Bacteria	Halohydrin dehalogenase	6	296	All order	Without disorder regions	Rigid
1PX8_A	6	0	0	0.3	0.3425	0.38	1PX8_B	1UHV_B	0	0	0	0	0	0	0	0	0	0	0	0	0	0	1	1	P36906	P36906	1	500	Thermoanaerobacterium saccharolyticum	3.2.1.37	1	5	500	1	Bacteria	Beta-xylosidase (EC 3.2.1.37) (1,4-beta-D-xylan xylohydrolase) (Xylan 1,4-beta-xylosidase)	2	8	All order	Without disorder regions	Rigid
1PXD_B	18	0	0	0.06	0.2187878788	0.42	1WS4_H	1WS5_F	0	0	0	0	0	0	0	0	0	0	0	0	0	0	NA	1	P18673	P18673	1	20	Artocarpus integer (Jack fruit) (Artocarpus integrifolia)	NA	0	0	20	0	Eukaryota	Agglutinin beta-3 chain (Jacalin beta-3 chain)	NA	33	All order	Without disorder regions	Rigid
1PY0_A	12	0	0	0.08	0.212	0.56	3PAZ_A	4RH4_A	0	0	0	0	0	0	0	0	0	0	0	0	0	0	1	1	P04377	P04377	1	146	Alcaligenes faecalis	NA	0	0	123	0	Bacteria	Pseudoazurin (Blue copper protein) (Cupredoxin)	3	30	All order	Without disorder regions	Rigid
1PY1_A	15	0	0	0.21	0.5739583333	0.86	1JWF_A	1JWG_B	0	0	0	0	0	0	0	0	0	0	0	0	0	0	2	2	Q9UJY5	Q9UJY5	1	639	Homo sapiens (Human)	NA	0	0	147	0	Eukaryota	ADP-ribosylation factor-binding protein GGA1 (Gamma-adaptin-related protein 1) (Golgi-localized, gamma ear-containing, ARF-binding protein 1)	1	48	All order	Without disorder regions	Rigid
1PY3_A	21	0	0	0.2	0.6170212766	1.09	1PY3_A	3DH2_B	0	0	0	0	0	0	0	0	0	0	0	0	0	0	3	3	Q53752	Q53752	1	163	Streptomyces aureofaciens	3.1.4.8	1	5	97	5.155	Bacteria	Ribonuclease (EC 3.1.4.8)	4	188	All order	Without disorder regions	Rigid
1PYT_B	5	0	0	0.15	0.24	0.42	1PYT_B	3KGQ_A	0	0	0	0	0	0	0	0	0	0	0	0	0	0	1	1	P00730	P00730	1	419	Bos taurus (Bovine)	3.4.17.1	0	0	309	0	Eukaryota	Carboxypeptidase A1 (EC 3.4.17.1)	4	4	All order	Without disorder regions	Rigid
1PYU_A	7	0	0	0.09	0.485	0.89	4AOK_A	4CRY_A	0	0	0	0	0	0	0	0	0	0	0	0	0	0	1	1	P0A790	P0A790	1	126	Escherichia coli (strain K12)	4.1.1.11	0	0	41	0	Bacteria	Aspartate 1-decarboxylase (EC 4.1.1.11) (Aspartate alpha-decarboxylase) [Cleaved into: Aspartate 1-decarboxylase beta chain_ Aspartate 1-decarboxylase alpha chain]	NA	18	All order	Without disorder regions	Rigid
1PZ2_A	6	0	0	0.1	0.1783333333	0.25	1QW8_A	1QW9_B	0	0	0	0	0	0	0	0	0	0	0	0	0	0	NA	1	Q9XBQ3	Q9XBQ3	1	502	Geobacillus stearothermophilus (Bacillus stearothermophilus)	3.2.1.55	1	22	502	4.382	Bacteria	Intracellular exo-alpha-(1->5)-L-arabinofuranosidase (ABF) (EC 3.2.1.55) (Intracellular arabinan exo-alpha-(1->5)-L-arabinosidase) (Arabinosidase)	3	12	All order	Without disorder regions	Rigid
1PZE_A	9	0	0	0.11	0.45125	0.83	1PZE_A	1PZH_D	0	0	0	0	0	0	0	0	0	0	0	0	0	0	NA	1	P90613	P90613	1	329	Toxoplasma gondii	1.1.1.27	0	0	331	0	Eukaryota	Lactate dehydrogenase (Lactate dehydrogenase LDH1) (EC 1.1.1.27)	3	24	All order	Without disorder regions	Rigid
1Q05_A	6	0	0	0.16	1.0183333333	1.91	1Q05_A	1Q07_B	0	0	0	0	0	0	0	0	0	0	0	0	0	0	2	2	P0A9G4	P0A9G4	1	135	Escherichia coli (strain K12)	NA	1	9	135	6.667	Bacteria	HTH-type transcriptional regulator CueR (Copper efflux regulator) (Copper export regulator)	1	12	All order	Without disorder regions	Rigid
1Q08_A	5	0	0	0.8	1.0275	1.25	1Q08_A	1Q0A_A	0	0	0	0	0	0	0	0	0	0	0	0	0	0	2	2	P0ACS5	P0ACS5	1	141	Escherichia coli (strain K12)	NA	0	1	99	1.01	Bacteria	HTH-type transcriptional regulator ZntR (Zn(II)-responsive regulator of zntA)	1	8	All order	Without disorder regions	Rigid
1Q0C_A	66	4	6.0606060606	0.04	0.2331798246	0.55	1Q0C_D	2IG9_C	1	0	0	0.0606060606	1	0	1.3939393939	23	0	0.3819012038	6.301369863	0	1.3939393939	23	1	1	Q45135	Q45135	1	365	Brevibacterium fuscum	NA	1	5	365	1.37	Bacteria	Homoprotocatechuate 2,3-dioxygenase	12	912	Disorder	With disorder regions	P. Disordered
1Q0D_A	54	0	0	0.03	0.2088107639	0.37	1Q0K_L	1Q0M_B	0	0	0	0	0	0	0	0	0	0	0	0	0	0	1	1	P80734	P80734	1	131	Streptomyces seoulensis	1.15.1.1	0	0	117	0	Bacteria	Superoxide dismutase [Ni] (EC 1.15.1.1) (NiSOD) (Nickel-containing superoxide dismutase)	3	1152	All order	Without disorder regions	Rigid
1Q12_A	14	6	42.8571428571	0.17	1.072375	2.14	2AWN_C	3PUV_B	1	1	0	0.5	2	0	11.3571428571	70	0	2.9808773903	18.3727034121	0	9.8571428571	70	4	4	P68187	P68187	2	371	Escherichia coli (strain K12)	3.6.3.19	0	2	381	0.525	Bacteria	Maltose/maltodextrin import ATP-binding protein MalK (EC 3.6.3.19)	5	80	Disorder	With disorder regions	P. Disordered
1Q15_A	8	4	50	0.56	0.649375	0.78	1Q15_C	1Q19_C	1	0	0	0.5	1	0	6.625	26	0	1.3170974155	5.1689860835	0	6.625	26	1	1	Q9XB61	Q9XB61	1	503	Pectobacterium carotovorum subsp. carotovorum (Erwinia carotovora subsp. carotovora)	6.3.3.6	0	0	503	0	Bacteria	Carbapenam-3-carboxylate synthase (EC 6.3.3.6) (Carbapenam-3-carboxylate ligase)	3	16	Disorder	With disorder regions	P. Disordered
1Q16_A	7	2	28.5714285714	0.11	0.243	0.33	1R27_C	1SIW_A	1	0	0	0.2857142857	1	0	2.2857142857	8	0	0.1834441642	0.6420545746	0	2.2857142857	8	1	1	P09152	P09152	1	1247	Escherichia coli (strain K12)	1.7.99.4	1	77	1246	6.18	Bacteria	Respiratory nitrate reductase 1 alpha chain (EC 1.7.99.4) (Nitrate reductase A subunit alpha) (Quinol-nitrate oxidoreductase subunit alpha)	6	20	Disorder	With disorder regions	P. Disordered
1Q16_B	9	2	22.2222222222	0.08	0.2768571429	0.5	1R27_B	3IR7_B	1	0	0	0.2222222222	1	0	6	27	0	1.171875	5.2734375	0	6	27	NA	1	P11349	P11349	1	512	Escherichia coli (strain K12)	1.7.99.4	1	35	512	6.836	Bacteria	Respiratory nitrate reductase 1 beta chain (EC 1.7.99.4) (Nitrate reductase A subunit beta) (Quinol-nitrate oxidoreductase subunit beta)	3	35	Disorder	With disorder regions	P. Disordered
1Q16_C	7	5	71.4285714286	0.14	0.1590909091	0.22	1Y5I_C	1Y5N_C	1	1	0	0.7142857143	1	0	5	8	0	2.2222222222	3.5555555556	0	5	8	NA	1	P11350	P11350	1	225	Escherichia coli (strain K12)	1.7.99.4	0	0	225	0	Bacteria	Respiratory nitrate reductase 1 gamma chain (EC 1.7.99.4) (Cytochrome B-NR) (Nitrate reductase A subunit gamma) (Quinol-nitrate oxidoreductase subunit gamma)	2	11	Disorder	With disorder regions	P. Disordered
1Q25_A	5	3	60	0.43	0.69875	0.89	1SYO_B	1SZ0_A	2	1	0	0.8	2	0	4.8	14	0	1.1111111111	3.2407407407	0	3.4	7	1	1	P08169	P08169	1	2499	Bos taurus (Bovine)	NA	0	0	432	0	Eukaryota	Cation-independent mannose-6-phosphate receptor (CI Man-6-P receptor) (CI-MPR) (M6PR) (300 kDa mannose 6-phosphate receptor) (MPR 300) (Insulin-like growth factor 2 receptor) (Insulin-like growth factor II receptor) (IGF-II receptor) (CD antigen CD222)	2	8	Disorder	With disorder regions	P. Disordered
1Q2V_A	8	0	0	0.19	0.246875	0.29	1Q2V_D	1Q3Q_C	0	0	0	0	0	0	0	0	0	0	0	0	0	0	1	1	P61112	P61112	1	548	Thermococcus sp. (strain JCM 11816 / KS-1)	NA	0	0	548	0	Archaea	Thermosome subunit alpha (Chaperonin subunit alpha) (Thermosome subunit 1)	3	16	All order	Without disorder regions	Rigid
1Q3E_A	5	0	0	0.25	0.50125	0.72	1Q43_B	1Q5O_A	0	0	0	0	0	0	0	0	0	0	0	0	0	0	NA	1	O88703	O88703	1	863	Mus musculus (Mouse)	NA	0	0	207	0	Eukaryota	Potassium/sodium hyperpolarization-activated cyclic nucleotide-gated channel 2 (Brain cyclic nucleotide-gated channel 2) (BCNG-2) (Hyperpolarization-activated cation channel 1) (HAC-1)	2	8	All order	Without disorder regions	Rigid
1Q3H_A	12	12	100	0.21	0.3491666667	0.49	1Q3H_D	1R0W_B	1	1	1	1	1	15	16.5	18	5.2447552448	5.7692307692	6.2937062937	15	16.5	18	NA	1	P26361	P26361	1	1476	Mus musculus (Mouse)	3.6.3.49	1	13	286	4.545	Eukaryota	Cystic fibrosis transmembrane conductance regulator (CFTR) (ATP-binding cassette sub-family C member 7) (Channel conductance-controlling ATPase) (EC 3.6.3.49) (cAMP-dependent chloride channel)	3	48	Disorder	With disorder regions	P. Disordered
1Q4K_A	30	14	46.6666666667	0.16	0.7687	1.48	3P2Z_A	4E9C_A	1	0	0	0.4666666667	1	0	3.8666666667	15	0	1.6404107212	6.3291139241	0	3.8666666667	15	7	6	P53350	P53350	2	603	Homo sapiens (Human)	2.7.11.21	1	9	232	3.879	Eukaryota	Serine/threonine-protein kinase PLK1 (EC 2.7.11.21) (Polo-like kinase 1) (PLK-1) (Serine/threonine-protein kinase 13) (STPK13)	3	100	Disorder	With disorder regions	P. Disordered
1Q4S_A	18	0	0	0.13	0.19	0.28	3R36_A	3R37_B	0	0	0	0	0	0	0	0	0	0	0	0	0	0	NA	1	Q04416	Q04416	1	151	Arthrobacter sp.	3.1.2.23	0	0	151	0	Bacteria	4-hydroxybenzoyl-CoA thioesterase (4-HBA-CoA thioesterase) (EC 3.1.2.23)	4	24	All order	Without disorder regions	Rigid
1Q5H_A	6	0	0	0.14	0.4644444444	1.08	1Q5H_B	1Q5U_X	0	0	0	0	0	0	0	0	0	0	0	0	0	0	2	2	P33316	P33316	1	252	Homo sapiens (Human)	3.6.1.23	0	0	147	0	Eukaryota	Deoxyuridine 5'-triphosphate nucleotidohydrolase, mitochondrial (dUTPase) (EC 3.6.1.23) (dUTP pyrophosphatase)	1	9	All order	Without disorder regions	Rigid
1Q5V_A	5	3	60	2.49	2.6175	2.71	1Q5V_D	2HZA_A	0	0	0	0.6	1	0	10	17	0	7.5187969925	12.7819548872	0	10	17	3	3	P0A6Z6	P0A6Z6	1	133	Escherichia coli (strain K12)	NA	0	1	133	0.752	Bacteria	Nickel-responsive regulator	2	4	Disorder	Without disorder regions	Malleable
1Q72_L	5	0	0	0.12	0.237	0.3	1Q72_L	1RIU_L	0	0	0	0	0	0	0	0	0	0	0	0	0	0	1	1	NA	NA	NA	NA	NA	NA	0	0	218	0	NA	NA	4	10	All order	Without disorder regions	Rigid
1Q7M_A	12	5	41.6666666667	0.19	0.5086666667	0.73	1Q7M_A	3BOF_B	0	0	0	0.5	2	0	3.25	11	0	0.574204947	1.9434628975	0	2.8333333333	10	1	1	Q9WYA5	Q9WYA5	1	768	Thermotoga maritima (strain ATCC 43589 / MSB8 / DSM 3109 / JCM 10099)	2.1.1.13	0	0	566	0	Bacteria	5-methyltetrahydrofolate S-homocysteine methyltransferase (5-methyltetrahydrofolate--homocysteine methyltransferase) (EC 2.1.1.13)	1	60	Disorder	Without disorder regions	Malleable
1Q7X_A	7	0	0	0.37	0.4733333333	0.69	3LNX_F	3LNY_A	0	0	0	0	0	0	0	0	0	0	0	0	0	0	1	1	Q12923	Q12923	1	2485	Homo sapiens (Human)	3.1.3.48	0	0	96	0	Eukaryota	Tyrosine-protein phosphatase non-receptor type 13 (EC 3.1.3.48) (Fas-associated protein-tyrosine phosphatase 1) (FAP-1) (PTP-BAS) (Protein-tyrosine phosphatase 1E) (PTP-E1) (hPTPE1) (Protein-tyrosine phosphatase PTPL1)	1	6	All order	Without disorder regions	Rigid
1Q83_A	65	62	95.3846153846	0.07	0.3668493151	0.78	2JF0_B	4B83_A	1	1	0	0.9846153846	2	0	6.5076923077	12	0	1.1920590063	2.1897810219	0	6.3538461538	7	1	1	P21836	P21836	1	614	Mus musculus (Mouse)	3.1.1.7	1	26	548	4.745	Eukaryota	Acetylcholinesterase (AChE) (EC 3.1.1.7)	26	730	Disorder	With disorder regions	P. Disordered
1Q94_A	11	0	0	0.23	0.797037037	1.15	1QVO_D	1X7Q_A	0	0	0	0	0	0	0	0	0	0	0	0	0	0	3	3	P13746	P13746	1	365	Homo sapiens (Human)	NA	1	67	275	24.364	Eukaryota	HLA class I histocompatibility antigen, A-11 alpha chain (MHC class I antigen A*11)	1	27	All order	Without disorder regions	Rigid
1Q9K_A	16	0	0	0.1	0.3746218487	0.88	1Q9L_C	3T77_A	0	0	0	0	0	0	0	0	0	0	0	0	0	0	1	1	NA	NA	NA	NA	NA	NA	1	5	219	2.283	NA	NA	8	119	All order	Without disorder regions	Rigid
1QAX_A	16	16	100	0.11	0.4134821429	1.26	4I4B_A	4I6Y_B	1	1	1	1	1	9	29.6875	34	2.1028037383	6.9363317757	7.9439252336	9	29.6875	34	2	2	P13702	P13702	1	428	Pseudomonas mevalonii	1.1.1.88	0	0	428	0	Bacteria	3-hydroxy-3-methylglutaryl-coenzyme A reductase (HMG-CoA reductase) (EC 1.1.1.88)	8	112	Disorder	With disorder regions	P. Disordered
1QB5_D	15	0	0	0.2	0.4252	0.93	1QB5_D	1QCB_D	0	0	0	0	0	0	0	0	0	0	0	0	0	0	NA	4	P43529	P43529	1	122	Escherichia coli	NA	0	0	99	0	Bacteria	Heat-labile enterotoxin IIB, B chain (LT-IIB)	NA	75	All order	Without disorder regions	Rigid
1QBJ_A	9	0	0	0.19	0.6562962963	1.17	1QBJ_C	3F21_B	0	0	0	0	0	0	0	0	0	0	0	0	0	0	2	2	P55265	P55265	1	1226	Homo sapiens (Human)	3.5.4.37	0	2	81	2.469	Eukaryota	Double-stranded RNA-specific adenosine deaminase (DRADA) (EC 3.5.4.37) (136 kDa double-stranded RNA-binding protein) (p136) (Interferon-inducible protein 4) (IFI-4) (K88DSRBP)	1	27	All order	Without disorder regions	Rigid
1QCF_A	5	4	80	0.5	1.135	1.82	1QCF_A	3VS6_A	0	1	0	1	2	0	10.8	18	0	2.3788546256	3.9647577093	0	9.6	12	2	2	P08631	P08631	1	526	Homo sapiens (Human)	2.7.10.2	1	10	454	2.203	Eukaryota	Tyrosine-protein kinase HCK (EC 2.7.10.2) (Hematopoietic cell kinase) (Hemopoietic cell kinase) (p59-HCK/p60-HCK) (p59Hck) (p61Hck)	4	8	Disorder	With disorder regions	P. Disordered
1QCO_A	6	0	0	0.17	0.4625	0.68	1QCN_A	2HZY_B	0	0	0	0	0	0	0	0	0	0	0	0	0	0	1	1	P35505	P35505	1	419	Mus musculus (Mouse)	3.7.1.2	1	14	421	3.325	Eukaryota	Fumarylacetoacetase (FAA) (EC 3.7.1.2) (Beta-diketonase) (Fumarylacetoacetate hydrolase)	5	12	All order	Without disorder regions	Rigid
1QF9_A	6	0	0	0.18	0.4373333333	0.85	1QF9_A	1UKE_A	0	0	0	0	0	0	0	0	0	0	0	0	0	0	1	1	P20425	P20425	1	195	Dictyostelium discoideum (Slime mold)	2.7.4.14	1	9	194	4.639	Eukaryota	UMP-CMP kinase (EC 2.7.4.14) (Deoxycytidylate kinase) (CK) (dCMP kinase) (Uridine monophosphate/cytidine monophosphate kinase) (UMP/CMP kinase) (UMP/CMPK)	7	15	All order	Without disorder regions	Rigid
1QGV_A	10	1	10	0.27	0.5436363636	1.26	1QGV_A	1SYX_C	1	0	0	0.1	1	0	0.6	6	0	0.4225352113	4.2253521127	0	0.6	6	2	2	P83876	P83876	1	142	Homo sapiens (Human)	NA	0	0	142	0	Eukaryota	Thioredoxin-like protein 4A (DIM1 protein homolog) (Spliceosomal U5 snRNP-specific 15 kDa protein) (Thioredoxin-like U5 snRNP protein U5-15kD)	1	11	Disorder	With disorder regions	P. Disordered
1QIL_A	6	0	0	0.16	0.21	0.24	1QIL_B	1TS3_A	0	0	0	0	0	0	0	0	0	0	0	0	0	0	1	1	P06886	P06886	1	234	Staphylococcus aureus	NA	1	7	194	3.608	Bacteria	Toxic shock syndrome toxin-1 (TSST-1)	NA	9	All order	Without disorder regions	Rigid
1QIY_B	14	0	0	0.22	0.9851666667	1.82	1QIY_H	1QJ0_D	0	0	0	0	0	0	0	0	0	0	0	0	0	0	4	4	P01308	P01308	1	110	Homo sapiens (Human)	NA	0	0	30	0	Eukaryota	Insulin [Cleaved into: Insulin B chain_ Insulin A chain]	3	60	All order	Without disorder regions	Rigid
1QJ4_A	18	0	0	0.05	0.1351612903	0.24	1YAS_A	3C6Z_A	0	0	0	0	0	0	0	0	0	0	0	0	0	0	1	1	P52704	P52704	1	257	Hevea brasiliensis (Para rubber tree) (Siphonia brasiliensis)	4.1.2.47	0	0	257	0	Eukaryota	(S)-hydroxynitrile lyase (EC 4.1.2.47) ((S)-acetone-cyanohydrin lyase) (Oxynitrilase)	10	93	All order	Without disorder regions	Rigid
1QM6_A	5	1	20	0.2	0.83625	1.46	1QMD_A	2WXT_A	0	1	0	0.2	1	0	2	10	0	0.5405405405	2.7027027027	0	2	10	2	2	Q0TV31	Q0TV31	1	398	Clostridium perfringens (strain ATCC 13124 / DSM 756 / JCM 1290 / NCIMB 6125 / NCTC 8237 / Type A)	3.1.4.3	1	11	370	2.973	Bacteria	Phospholipase C (PLC) (EC 3.1.4.3) (Alpha-toxin) (Hemolysin) (Lecithinase) (Phosphatidylcholine cholinephosphohydrolase)	2	8	Disorder	With disorder regions	P. Disordered
1QMG_A	8	0	0	0.23	0.351875	0.48	1QMG_C	1YVE_I	0	0	0	0	0	0	0	0	0	0	0	0	0	0	1	1	Q01292	Q01292	1	595	Spinacia oleracea (Spinach)	1.1.1.86	0	0	524	0	Eukaryota	Ketol-acid reductoisomerase, chloroplastic (EC 1.1.1.86) (Acetohydroxy-acid reductoisomerase) (Alpha-keto-beta-hydroxylacyl reductoisomerase)	6	16	All order	Without disorder regions	Rigid
1QN3_A	24	0	0	0.17	0.4115151515	1.03	1QN9_B	1VOK_A	0	0	0	0	0	0	0	0	0	0	0	0	0	0	NA	2	P28147	P28147	1	200	Arabidopsis thaliana (Mouse-ear cress)	NA	0	0	200	0	Eukaryota	TATA-box-binding protein 1 (TATA sequence-binding protein 1) (TBP-1) (TATA-binding factor 1) (TATA-box factor 1) (Transcription initiation factor TFIID TBP-1 subunit)	1	264	All order	Without disorder regions	Rigid
1QNN_A	8	0	0	0.27	0.358125	0.49	1QNN_A	1UER_D	0	0	0	0	0	0	0	0	0	0	0	0	0	0	NA	2	P19665	P19665	1	191	Porphyromonas gingivalis (strain ATCC BAA-308 / W83)	1.15.1.1	1	6	191	3.141	Bacteria	Superoxide dismutase [Mn/Fe] (EC 1.15.1.1)	1	16	All order	Without disorder regions	Rigid
[truncated: 3,580 more rows]
