# Supplementary material for: Conformational diversity analysis reveals three functional mechanisms in proteins
Source: PLoS Comput Biol. 2017 Feb 13;13(2):e1005398. doi: 10.1371/journal.pcbi.1005398 (PMC5330503; doi:10.1371/journal.pcbi.1005398)
Supplement: S1 Dataset — (TAR) [file pcbi.1005398.s010.tar › S1 Dataset/Conformers_perc_disorder.csv]

Pool_repr	Count_missings_residues	Missing_regions	Cant_missing_regiones	SEQRES_length	Pool_repr	Sum_missing_regions	Percentage_disorder_missing_regions
101M_A	0	0	0	154	101M_A	0	0
102M_A	0	0	0	154	101M_A	0	0
103M_A	0	0	0	154	101M_A	0	0
104M_A	0	0	0	153	101M_A	0	0
105M_A	0	0	0	153	101M_A	0	0
106M_A	0	0	0	154	101M_A	0	0
107M_A	0	0	0	154	101M_A	0	0
109M_A	0	0	0	154	101M_A	0	0
110M_A	0	0	0	154	101M_A	0	0
111M_A	0	0	0	154	101M_A	0	0
112M_A	0	0	0	154	101M_A	0	0
117E_A	4	0	0	286	1M38_A	0	0
117E_B	4	0	0	286	1M38_A	0	0
11BA_A	0	0	0	124	11BA_A	0	0
11BA_B	0	0	0	124	11BA_A	0	0
11BG_A	0	0	0	124	11BA_A	0	0
11BG_B	0	0	0	124	11BA_A	0	0
11GS_A	2	0	0	210	11GS_A	0	0
11GS_B	2	0	0	210	11GS_A	0	0
121P_A	0	0	0	166	4Q21_A	0	0
12GS_A	2	0	0	210	11GS_A	0	0
12GS_B	2	0	0	210	11GS_A	0	0
132L_A	0	0	0	129	4MWN_A	0	0
135L_A	0	0	0	129	135L_A	0	0
13GS_A	0	0	0	210	11GS_A	0	0
13GS_B	2	0	0	210	11GS_A	0	0
13PK_A	0	0	0	415	13PK_A	0	0
13PK_B	0	0	0	415	13PK_A	0	0
13PK_C	0	0	0	415	13PK_A	0	0
13PK_D	0	0	0	415	13PK_A	0	0
150L_A	0	0	0	164	150L_A	0	0
150L_B	2	0	0	164	150L_A	0	0
150L_C	2	0	0	164	150L_A	0	0
150L_D	2	0	0	164	150L_A	0	0
16GS_A	2	0	0	210	11GS_A	0	0
16GS_B	2	0	0	210	11GS_A	0	0
16PK_A	0	0	0	415	13PK_A	0	0
181L_A	2	0	0	164	181L_A	0	0
182L_A	2	0	0	164	181L_A	0	0
183L_A	2	0	0	164	181L_A	0	0
184L_A	2	0	0	164	181L_A	0	0
185L_A	2	0	0	164	181L_A	0	0
186L_A	2	0	0	164	181L_A	0	0
187L_A	2	0	0	164	181L_A	0	0
188L_A	2	0	0	164	181L_A	0	0
18GS_A	2	0	0	210	11GS_A	0	0
18GS_B	2	0	0	210	11GS_A	0	0
193L_A	0	0	0	129	4MWN_A	0	0
194L_A	0	0	0	129	4MWN_A	0	0
19GS_A	1	0	0	209	11GS_A	0	0
19GS_B	1	0	0	209	11GS_A	0	0
1A00_A	0	0	0	141	3IA3_B	0	0
1A00_B	0	0	0	146	1DXT_B	0	0
1A00_C	0	0	0	141	3IA3_B	0	0
1A00_D	0	0	0	146	1DXT_B	0	0
1A01_A	0	0	0	141	3IA3_B	0	0
1A01_B	0	0	0	146	1DXT_B	0	0
1A01_C	0	0	0	141	3IA3_B	0	0
1A01_D	0	0	0	146	1DXT_B	0	0
1A07_A	2	0	0	107	1O41_A	0	0
1A07_B	3	0	0	107	1O41_A	0	0
1A08_A	2	0	0	107	1O41_A	0	0
1A08_B	3	0	0	107	1O41_A	0	0
1A09_A	1	0	0	107	1O41_A	0	0
1A09_B	5	0	0	107	1O41_A	0	0
1A0G_A	2	0	0	282	1A0G_A	0	0
1A0G_B	0	0	0	282	1A0G_A	0	0
1A0S_P	0	0	0	413	1A0S_P	0	0
1A0S_Q	0	0	0	413	1A0S_P	0	0
1A0S_R	0	0	0	413	1A0S_P	0	0
1A0T_P	0	0	0	413	1A0S_P	0	0
1A0T_Q	0	0	0	413	1A0S_P	0	0
1A0T_R	0	0	0	413	1A0S_P	0	0
1A0U_A	0	0	0	141	3IA3_B	0	0
1A0U_B	0	0	0	146	1DXT_B	0	0
1A0U_C	0	0	0	141	3IA3_B	0	0
1A0U_D	0	0	0	146	1DXT_B	0	0
1A0Z_A	0	0	0	141	3IA3_B	0	0
1A0Z_B	0	0	0	146	1DXT_B	0	0
1A0Z_C	0	0	0	141	3IA3_B	0	0
1A0Z_D	0	0	0	146	1DXT_B	0	0
1A14_N	0	0	0	388	1NCA_N	0	0
1A16_A	1	0	0	440	1A16_A	0	0
1A18_A	0	0	0	131	1A18_A	0	0
1A1B_A	2	0	0	107	1O41_A	0	0
1A1B_B	3	0	0	107	1O41_A	0	0
1A1C_A	2	0	0	107	1O41_A	0	0
1A1C_B	3	0	0	107	1O41_A	0	0
1A1E_A	3	0	0	107	1O41_A	0	0
1A1E_B	3	0	0	107	1O41_A	0	0
1A1L_A	5	0	0	90	4R2A_A	0	0
1A1M_B	0	0	0	99	1CE6_B	0	0
1A1N_B	0	0	0	99	1CE6_B	0	0
1A1O_B	0	0	0	99	1CE6_B	0	0
1A1R_C	7	0	0	23	1A1R_C	0	0
1A1R_D	2	0	0	23	1A1R_C	0	0
1A26_A	10	0	0	361	1A26_A	0	0
1A28_A	5	0	0	256	3G8O_A	0	0
1A28_B	7	0	0	256	3G8O_A	0	0
1A2C_H	7	0	0	259	3K65_B	0	0
1A2C_L	0	0	0	36	1A2C_L	0	0
1A2D_A	0	0	0	131	1A18_A	0	0
1A2D_B	0	0	0	131	1A18_A	0	0
1A2J_A	1	0	0	189	1A23_A	0	0
1A2K_A	3	0	0	127	1A2K_A	0	0
1A2K_B	3	0	0	127	1A2K_A	0	0
1A2K_C	20	0	0	216	3GJ0_A	0	0
1A2K_D	17	0	0	216	3GJ0_A	0	0
1A2K_E	11	0	0	216	3GJ0_A	0	0
1A2P_A	2	0	0	110	1A2P_A	0	0
1A2P_B	2	0	0	110	1A2P_A	0	0
1A2P_C	2	0	0	110	1A2P_A	0	0
1A2T_A	14	0	0	149	1A2T_A	0	0
1A2U_A	14	0	0	149	1A2T_A	0	0
1A2W_A	0	0	0	124	1C0B_A	0	0
1A2W_B	0	0	0	124	1C0B_A	0	0
1A2Y_A	0	0	0	107	1DVF_A	0	0
1A2Y_B	0	0	0	116	1A2Y_B	0	0
1A30_A	0	0	0	99	1A30_A	0	0
1A30_B	0	0	0	99	1A30_A	0	0
1A33_A	3	0	0	177	1A33_A	0	0
1A34_A	12	0	0	159	1A34_A	0	0
1A3B_H	8	0	0	259	3K65_B	0	0
1A3B_L	9	0	0	36	1A2C_L	0	0
1A3C_A	15	8	1	181	4P82_A	8	4.4198895028
1A3E_H	8	0	0	259	3K65_B	0	0
1A3E_L	9	0	0	36	1A2C_L	0	0
1A3H_A	0	0	0	300	1E5J_A	0	0
1A3N_A	0	0	0	141	3IA3_B	0	0
1A3N_B	1	0	0	146	1DXT_B	0	0
1A3N_C	0	0	0	141	3IA3_B	0	0
1A3N_D	1	0	0	146	1DXT_B	0	0
1A3O_B	1	0	0	146	1DXT_B	0	0
1A3O_D	1	0	0	146	1DXT_B	0	0
1A3T_A	14	0	0	149	1A2T_A	0	0
1A3U_A	14	0	0	149	1A2T_A	0	0
1A3V_A	14	0	0	149	1A2T_A	0	0
1A42_A	3	0	0	259	3M04_A	0	0
1A46_H	9	0	0	259	3K65_B	0	0
1A46_L	10	0	0	36	1A2C_L	0	0
1A48_A	7	7	1	306	1A48_A	7	2.2875816993
1A49_A	11	0	0	530	1A49_A	0	0
1A49_B	11	0	0	530	1A49_A	0	0
1A49_C	11	0	0	530	1A49_A	0	0
1A49_D	11	0	0	530	1A49_A	0	0
1A49_E	11	0	0	530	1A49_A	0	0
1A49_F	11	0	0	530	1A49_A	0	0
1A49_G	11	0	0	530	1A49_A	0	0
1A49_H	11	0	0	530	1A49_A	0	0
1A4A_A	0	0	0	129	1A4A_A	0	0
1A4A_B	0	0	0	129	1A4A_A	0	0
1A4B_A	0	0	0	129	1A4A_A	0	0
1A4B_B	0	0	0	129	1A4A_A	0	0
1A4C_A	0	0	0	129	1A4A_A	0	0
1A4C_B	0	0	0	129	1A4A_A	0	0
1A4C_C	0	0	0	129	1A4A_A	0	0
1A4C_D	0	0	0	129	1A4A_A	0	0
1A4G_A	0	0	0	390	1A4G_A	0	0
1A4G_B	0	0	0	390	1A4G_A	0	0
1A4M_A	0	0	0	349	3T1G_A	0	0
1A4M_B	0	0	0	349	3T1G_A	0	0
1A4M_C	0	0	0	349	3T1G_A	0	0
1A4M_D	0	0	0	349	3T1G_A	0	0
1A4Q_A	0	0	0	390	1A4G_A	0	0
1A4Q_B	0	0	0	390	1A4G_A	0	0
1A4U_A	0	0	0	254	1A4U_A	0	0
1A4U_B	0	0	0	254	1A4U_A	0	0
1A4W_H	11	0	0	259	3K65_B	0	0
1A4W_L	10	0	0	36	1A2C_L	0	0
1A4X_A	14	10	1	181	4P82_A	10	5.5248618785
1A4X_B	14	10	1	181	4P82_A	10	5.5248618785
1A4Y_B	0	0	0	123	1UN5_A	0	0
1A4Y_E	0	0	0	123	1UN5_A	0	0
1A50_A	8	6	1	268	1A50_A	6	2.2388059701
1A50_B	6	0	0	396	1A5S_B	0	0
1A53_A	0	0	0	247	3NYZ_A	0	0
1A54_A	0	0	0	321	1A40_A	0	0
1A55_A	0	0	0	321	1A40_A	0	0
1A58_A	0	0	0	177	1A33_A	0	0
1A5A_A	13	13	1	268	1A50_A	13	4.8507462687
1A5B_A	19	19	1	268	1A50_A	19	7.0895522388
1A5D_A	0	0	0	173	1A5D_A	0	0
1A5D_B	0	0	0	173	1A5D_A	0	0
1A5G_H	9	0	0	259	3K65_B	0	0
1A5G_L	9	0	0	36	1A2C_L	0	0
1A5K_A	0	0	0	100	1A5K_A	0	0
1A5K_B	0	0	0	101	1FWA_B	0	0
1A5L_A	0	0	0	100	1A5K_A	0	0
1A5L_B	0	0	0	101	1FWA_B	0	0
1A5L_C	30	30	1	566	1EJR_C	30	5.3003533569
1A5M_A	0	0	0	100	1A5K_A	0	0
1A5M_B	0	0	0	101	1FWA_B	0	0
1A5M_C	0	0	0	566	1EJR_C	0	0
1A5N_A	0	0	0	100	1A5K_A	0	0
1A5N_B	0	0	0	101	1FWA_B	0	0
1A5N_C	15	15	1	566	1EJR_C	15	2.6501766784
1A5O_A	0	0	0	100	1A5K_A	0	0
1A5O_B	0	0	0	101	1FWA_B	0	0
1A5O_C	0	0	0	566	1EJR_C	0	0
1A5S_A	10	8	1	268	1A50_A	8	2.9850746269
1A5S_B	10	0	0	397	1A5S_B	0	0
1A5U_A	11	0	0	530	1A49_A	0	0
1A5U_B	11	0	0	530	1A49_A	0	0
1A5U_C	11	0	0	530	1A49_A	0	0
1A5U_D	11	0	0	530	1A49_A	0	0
1A5U_E	11	0	0	530	1A49_A	0	0
1A5U_F	11	0	0	530	1A49_A	0	0
1A5U_G	11	0	0	530	1A49_A	0	0
1A5U_H	11	0	0	530	1A49_A	0	0
1A5V_A	12	0	0	158	1ASU_A	0	0
1A5W_A	12	0	0	158	1ASU_A	0	0
1A5X_A	12	0	0	158	1ASU_A	0	0
1A61_H	9	0	0	259	3K65_B	0	0
1A61_L	9	0	0	36	1A2C_L	0	0
1A69_A	1	0	0	238	1PR0_A	0	0
1A69_B	1	0	0	238	1PR0_A	0	0
1A69_C	5	0	0	238	1PR0_A	0	0
1A6K_A	0	0	0	151	101M_A	0	0
1A6M_A	0	0	0	151	101M_A	0	0
1A6N_A	0	0	0	151	101M_A	0	0
1A6U_H	0	0	0	120	1A6U_H	0	0
1A6V_H	2	0	0	120	1A6U_H	0	0
1A6V_I	1	0	0	120	1A6U_H	0	0
1A6V_J	0	0	0	120	1A6U_H	0	0
1A6W_H	0	0	0	120	1A6U_H	0	0
1A6Y_A	16	0	0	94	1A6Y_A	0	0
1A6Y_B	10	0	0	94	1A6Y_A	0	0
1A73_A	1	0	0	163	1A73_A	0	0
1A73_B	1	0	0	163	1A73_A	0	0
1A74_A	1	0	0	163	1A73_A	0	0
1A74_B	1	0	0	163	1A73_A	0	0
1A7N_H	0	0	0	116	1A2Y_B	0	0
1A7N_L	0	0	0	107	1DVF_A	0	0
1A7O_H	0	0	0	116	1A2Y_B	0	0
1A7P_H	0	0	0	116	1A2Y_B	0	0
1A7R_H	0	0	0	116	1A2Y_B	0	0
1A7R_L	0	0	0	107	1DVF_A	0	0
1A82_A	0	0	0	224	1A82_A	0	0
1A85_A	0	0	0	158	1BZS_A	0	0
1A86_A	0	0	0	158	1BZS_A	0	0
1A8A_A	1	0	0	319	1A8A_A	0	0
1A8B_A	1	0	0	319	1A8A_A	0	0
1A8G_B	0	0	0	99	1A8G_A	0	0
1A8I_A	29	10,6	2	842	3ZCS_A	16	1.9002375297
1A8K_B	0	0	0	99	1A30_A	0	0
1A8K_D	0	0	0	99	1A30_A	0	0
1A8Y_A	29	7	1	367	1A8Y_A	7	1.9073569482
1A95_A	7	0	0	152	1A95_A	0	0
1A95_B	2	0	0	152	1A95_A	0	0
1A95_C	2	0	0	152	1A95_A	0	0
1A95_D	7	5	1	152	1A95_A	5	3.2894736842
1A96_A	7	0	0	152	1A95_A	0	0
1A96_B	2	0	0	152	1A95_A	0	0
1A96_C	2	0	0	152	1A95_A	0	0
1A96_D	7	5	1	152	1A95_A	5	3.2894736842
1A9E_B	0	0	0	100	1CE6_B	0	0
1A9O_A	0	0	0	289	1A9O_A	0	0
1A9P_A	0	0	0	289	1A9O_A	0	0
1A9Q_A	0	0	0	282	1A9O_A	0	0
1A9R_A	0	0	0	282	1A9O_A	0	0
1A9S_A	7	0	0	289	1A9O_A	0	0
1A9U_A	28	0	0	379	3DT1_A	0	0
1AA1_B	37	5	1	475	1AA1_B	5	1.0526315789
1AA1_C	0	0	0	123	1AA1_C	0	0
1AA1_E	37	5	1	475	1AA1_B	5	1.0526315789
1AA1_F	0	0	0	123	1AA1_C	0	0
1AA1_H	37	5	1	475	1AA1_B	5	1.0526315789
1AA1_I	0	0	0	123	1AA1_C	0	0
1AA1_L	37	5	1	475	1AA1_B	5	1.0526315789
1AA1_S	0	0	0	123	1AA1_C	0	0
1AA4_A	3	0	0	294	1CPD_A	0	0
1AAC_A	0	0	0	105	1AAC_A	0	0
1AAJ_A	0	0	0	105	1AAC_A	0	0
1AAN_A	0	0	0	105	1AAC_A	0	0
1AAR_A	0	0	0	76	4LCD_E	0	0
1AAR_B	0	0	0	76	4LCD_E	0	0
1AAW_A	0	0	0	396	4F5M_A	0	0
1AAY_A	5	0	0	90	4R2A_A	0	0
1AB1_A	0	0	0	46	3NIR_A	0	0
1AB9_B	0	0	0	131	1AB9_B	0	0
1AB9_C	1	0	0	97	1AB9_C	0	0
1ABE_A	1	0	0	306	1ABE_A	0	0
1ABF_A	1	0	0	306	1ABE_A	0	0
1ABI_H	7	0	0	259	3K65_B	0	0
1ABI_L	3	0	0	36	1A2C_L	0	0
1ABJ_L	9	0	0	36	1A2C_L	0	0
1ABS_A	0	0	0	154	101M_A	0	0
1ABW_B	0	0	0	146	1DXT_B	0	0
1ABW_D	0	0	0	146	1DXT_B	0	0
1AC4_A	3	0	0	294	1AC4_A	0	0
1AC8_A	3	0	0	294	1AC4_A	0	0
1ACB_E	4	0	0	245	1ACB_E	0	0
1ACB_I	7	0	0	70	4B2B_B	0	0
1AD8_H	9	0	0	259	3K65_B	0	0
1AD8_L	8	0	0	36	1A2C_L	0	0
1ADB_A	0	0	0	374	1ADB_A	0	0
1ADB_B	0	0	0	374	1ADB_A	0	0
1ADD_A	0	0	0	349	3T1G_A	0	0
1ADE_A	0	0	0	431	1KJX_A	0	0
1ADE_B	0	0	0	431	1KJX_A	0	0
1ADI_A	0	0	0	431	1KJX_A	0	0
1ADI_B	0	0	0	431	1KJX_A	0	0
1ADL_A	0	0	0	131	1A18_A	0	0
1ADS_A	0	0	0	315	3RX2_A	0	0
1ADW_A	0	0	0	123	1ADW_A	0	0
1ADW_B	0	0	0	123	1ADW_A	0	0
1AE8_H	6	0	0	259	3K65_B	0	0
1AE8_L	0	0	0	36	1A2C_L	0	0
1AEB_A	3	0	0	294	1AC4_A	0	0
1AED_A	3	0	0	294	1AC4_A	0	0
1AEE_A	3	0	0	294	1AC4_A	0	0
1AEF_A	3	0	0	294	1AC4_A	0	0
1AEG_A	3	0	0	294	1AC4_A	0	0
1AEH_A	3	0	0	294	1AC4_A	0	0
1AEJ_A	3	0	0	294	1AC4_A	0	0
1AEK_A	3	0	0	294	1AC4_A	0	0
1AEM_A	3	0	0	294	1AC4_A	0	0
1AEN_A	3	0	0	294	1AC4_A	0	0
1AEO_A	3	0	0	294	1AC4_A	0	0
1AEQ_A	3	0	0	294	1AC4_A	0	0
1AES_A	3	0	0	294	1AC4_A	0	0
1AET_A	3	0	0	294	1AC4_A	0	0
1AEU_A	3	0	0	294	1AC4_A	0	0
1AEV_A	3	0	0	294	1AC4_A	0	0
1AEW_A	4	0	0	174	2V2I_A	0	0
1AEX_A	14	0	0	149	1A2T_A	0	0
1AFA_1	0	0	0	154	1AFA_1	0	0
1AFA_2	0	0	0	154	1AFA_1	0	0
1AFA_3	0	0	0	154	1AFA_1	0	0
1AFB_1	0	0	0	154	1AFA_1	0	0
1AFB_2	0	0	0	154	1AFA_1	0	0
1AFB_3	0	0	0	154	1AFA_1	0	0
1AFD_1	0	0	0	154	1AFA_1	0	0
1AFD_2	0	0	0	154	1AFA_1	0	0
1AFD_3	0	0	0	154	1AFA_1	0	0
1AFE_H	6	0	0	259	3K65_B	0	0
1AFE_L	0	0	0	36	1A2C_L	0	0
1AFK_A	0	0	0	124	1C0B_A	0	0
1AFK_B	0	0	0	124	1C0B_A	0	0
1AFL_A	0	0	0	124	1C0B_A	0	0
1AFL_B	0	0	0	124	1C0B_A	0	0
1AFQ_B	0	0	0	131	1AB9_B	0	0
1AFQ_C	0	0	0	96	1AB9_C	0	0
1AFU_A	0	0	0	124	1C0B_A	0	0
1AFU_B	0	0	0	124	1C0B_A	0	0
1AG1_O	1	0	0	250	1AG1_O	0	0
1AG1_T	1	0	0	250	1AG1_O	0	0
1AGB_A	0	0	0	276	1M05_A	0	0
1AGB_B	0	0	0	99	1CE6_B	0	0
1AGC_A	0	0	0	276	1M05_A	0	0
1AGC_B	0	0	0	99	1CE6_B	0	0
1AGD_A	0	0	0	276	1M05_A	0	0
1AGD_B	0	0	0	99	1CE6_B	0	0
1AGE_A	0	0	0	276	1M05_A	0	0
1AGE_B	0	0	0	99	1CE6_B	0	0
1AGF_A	0	0	0	276	1M05_A	0	0
1AGF_B	0	0	0	99	1CE6_B	0	0
1AGW_A	32	5,12	2	310	3JS2_A	17	5.4838709677
1AGW_B	38	16,6	2	310	3JS2_A	22	7.0967741935
1AH6_A	7	0	0	220	1ZW9_A	0	0
1AH8_A	5	0	0	220	1ZW9_A	0	0
1AH8_B	2	0	0	220	1ZW9_A	0	0
1AHA_A	0	0	0	246	1F8Q_A	0	0
1AHB_A	0	0	0	246	1F8Q_A	0	0
1AHC_A	0	0	0	246	1F8Q_A	0	0
1AHE_A	0	0	0	396	1AHE_A	0	0
1AHE_B	0	0	0	396	1AHE_A	0	0
1AHF_A	0	0	0	396	1AHE_A	0	0
1AHF_B	0	0	0	396	1AHE_A	0	0
1AHG_A	0	0	0	396	1AHE_A	0	0
1AHG_B	0	0	0	396	1AHE_A	0	0
1AHH_A	2	0	0	255	1AHH_A	0	0
1AHH_B	2	0	0	255	1AHH_A	0	0
1AHI_A	0	0	0	255	1AHH_A	0	0
1AHI_B	0	0	0	255	1AHH_A	0	0
1AHT_H	8	0	0	259	3K65_B	0	0
1AHT_L	8	0	0	36	1A2C_L	0	0
1AHX_A	0	0	0	396	1AHE_A	0	0
1AHX_B	0	0	0	396	1AHE_A	0	0
1AHY_A	0	0	0	396	1AHE_A	0	0
1AHY_B	0	0	0	396	1AHE_A	0	0
1AI2_A	2	0	0	416	1AI2_A	0	0
1AI3_A	2	0	0	416	1AI2_A	0	0
1AI4_A	3	0	0	209	1AI4_A	0	0
1AI4_B	0	0	0	557	1E3A_B	0	0
1AI5_A	3	0	0	209	1AI4_A	0	0
1AI5_B	0	0	0	557	1E3A_B	0	0
1AI7_A	3	0	0	209	1AI4_A	0	0
1AI7_B	0	0	0	557	1E3A_B	0	0
1AI8_H	8	0	0	259	3K65_B	0	0
1AI8_L	9	0	0	36	1A2C_L	0	0
1AI9_A	0	0	0	192	1AI9_A	0	0
1AI9_B	0	0	0	192	1AI9_A	0	0
1AIJ_H	14	0	0	260	4IN5_H	0	0
1AIJ_L	0	0	0	281	4IN5_L	0	0
1AIJ_M	6	0	0	307	1K6L_M	0	0
1AIJ_R	0	0	0	281	4IN5_L	0	0
1AIJ_S	8	0	0	307	1K6L_M	0	0
1AIJ_T	14	0	0	260	4IN5_H	0	0
1AIK_N	0	0	0	37	3F4Y_A	0	0
1AIR_A	1	0	0	353	1AIR_A	0	0
1AIX_H	8	0	0	259	3K65_B	0	0
1AIX_L	9	0	0	36	1A2C_L	0	0
1AIZ_A	0	0	0	129	1A4A_A	0	0
1AIZ_B	0	0	0	129	1A4A_A	0	0
1AJ7_L	0	0	0	214	1UM4_L	0	0
1AJ9_B	0	0	0	146	1DXT_B	0	0
1AJA_A	14	6,8	2	449	3BDF_A	14	3.1180400891
1AJA_B	15	7,8	2	449	3BDF_A	15	3.3407572383
1AJB_A	0	0	0	449	3BDF_A	0	0
1AJB_B	0	0	0	449	3BDF_A	0	0
1AJC_A	3	0	0	449	3BDF_A	0	0
1AJC_B	0	0	0	449	3BDF_A	0	0
1AJD_A	0	0	0	449	3BDF_A	0	0
1AJD_B	0	0	0	449	3BDF_A	0	0
1AJG_A	0	0	0	153	101M_A	0	0
1AJH_A	0	0	0	153	101M_A	0	0
1AJN_A	3	0	0	209	1AI4_A	0	0
1AJN_B	0	0	0	557	1E3A_B	0	0
1AJP_A	3	0	0	209	1AI4_A	0	0
1AJP_B	0	0	0	557	1E3A_B	0	0
1AJQ_A	3	0	0	209	1AI4_A	0	0
1AJQ_B	0	0	0	557	1E3A_B	0	0
1AJV_A	0	0	0	99	1W5V_A	0	0
1AJV_B	0	0	0	99	1W5V_A	0	0
1AJX_A	0	0	0	99	1W5V_A	0	0
1AJX_B	0	0	0	99	1W5V_A	0	0
1AK1_A	2	0	0	310	1AK1_A	0	0
1AK4_A	0	0	0	165	2XGY_B	0	0
1AK4_B	2	0	0	165	2XGY_B	0	0
1AK5_A	174	120,14,19	3	503	1AK5_A	153	30.4174950298
1AKA_A	0	0	0	401	1AKA_A	0	0
1AKA_B	0	0	0	401	1AKA_A	0	0
1AKB_A	0	0	0	401	1AKA_A	0	0
1AKC_A	0	0	0	401	1AKA_A	0	0
1AKD_A	9	0	0	414	2FE6_A	0	0
1AKE_A	0	0	0	214	1AKE_A	0	0
1AKE_B	0	0	0	214	1AKE_A	0	0
1AKI_A	0	0	0	129	4MWN_A	0	0
1AKQ_A	0	0	0	147	1FX1_A	0	0
1AKU_A	0	0	0	147	1FX1_A	0	0
1AKV_A	0	0	0	147	1FX1_A	0	0
1AKZ_A	0	0	0	223	1AKZ_A	0	0
1AL6_A	2	0	0	437	1AL6_A	0	0
1ALB_A	0	0	0	131	1A18_A	0	0
1ALV_A	0	0	0	173	1ALV_A	0	0
1ALV_B	0	0	0	173	1ALV_A	0	0
1ALW_A	0	0	0	173	1ALV_A	0	0
1ALW_B	0	0	0	173	1ALV_A	0	0
1AM6_A	1	0	0	259	3M04_A	0	0
1AMA_A	0	0	0	401	1AKA_A	0	0
1AMP_A	0	0	0	291	1RTQ_A	0	0
1AMQ_A	0	0	0	396	4F5M_A	0	0
1AMR_A	0	0	0	396	4F5M_A	0	0
1AMW_A	1	0	0	214	1ZW9_A	0	0
1AMZ_A	0	0	0	435	1AL6_A	0	0
1ANE_A	0	0	0	223	1CO7_E	0	0
1ANF_A	0	0	0	370	3Q26_A	0	0
1ANG_A	0	0	0	123	1UN5_A	0	0
1ANK_A	0	0	0	214	1AKE_A	0	0
1ANK_B	0	0	0	214	1AKE_A	0	0
1ANW_A	0	0	0	319	1AVH_A	0	0
1ANW_B	0	0	0	319	1AVH_A	0	0
1ANX_A	3	0	0	319	1AVH_A	0	0
1ANX_B	3	0	0	319	1AVH_A	0	0
1ANX_C	3	0	0	319	1AVH_A	0	0
1AO6_A	7	0	0	585	4BKE_A	0	0
1AO6_B	7	0	0	585	4BKE_A	0	0
1AOB_A	0	0	0	264	1AN5_A	0	0
1AOE_A	0	0	0	192	1AI9_A	0	0
1AOE_B	0	0	0	192	1AI9_A	0	0
1AOF_A	35	15	1	567	1AOF_A	15	2.6455026455
1AOF_B	25	5	1	567	1AOF_A	5	0.8818342152
1AOJ_A	0	0	0	60	1AOJ_A	0	0
1AOJ_B	0	0	0	60	1AOJ_A	0	0
1AOM_A	128	108	1	567	1AOF_A	108	19.0476190476
1AOM_B	8	0	0	567	1AOF_A	0	0
1AOP_A	41	5,26	2	497	4HTR_A	31	6.2374245473
1AOQ_A	16	0	0	567	1AOF_A	0	0
1AOQ_B	8	0	0	567	1AOF_A	0	0
1AOZ_A	0	0	0	552	1AOZ_A	0	0
1AOZ_B	0	0	0	552	1AOZ_A	0	0
1AP5_A	0	0	0	198	1N0J_A	0	0
1AP5_B	0	0	0	198	1N0J_A	0	0
1AP6_A	0	0	0	198	1N0J_A	0	0
1AP6_B	0	0	0	198	1N0J_A	0	0
1AP9_A	29	0	0	248	1M0K_A	0	0
1APB_A	1	0	0	306	1ABE_A	0	0
1APH_A	0	0	0	21	1APH_A	0	0
1APH_B	0	0	0	30	2KXK_B	0	0
1APM_I	0	0	0	20	1CMK_I	0	0
1APN_A	13	6	1	237	1APN_A	6	2.5316455696
1APN_B	12	6	1	237	1APN_A	6	2.5316455696
1APT_E	0	0	0	323	1APT_E	0	0
1APU_E	0	0	0	323	1APT_E	0	0
1APV_E	0	0	0	323	1APT_E	0	0
1APW_E	0	0	0	323	1APT_E	0	0
1AQ1_A	21	8,13	2	298	1VYW_A	21	7.0469798658
1AQ2_A	6	0	0	540	1AYL_A	0	0
1AQ7_A	0	0	0	223	4GUX_A	0	0
1AQ8_A	12	0	0	343	1AQ8_A	0	0
1AQ8_B	12	0	0	343	1AQ8_A	0	0
1AQ8_C	12	0	0	343	1AQ8_A	0	0
1AQH_A	5	0	0	453	1AQH_A	0	0
1AQM_A	5	0	0	453	1AQH_A	0	0
1AQN_A	0	0	0	275	1LW6_E	0	0
1AQP_A	0	0	0	124	1C0B_A	0	0
1AQU_A	16	7	1	297	1AQU_A	7	2.3569023569
1AQU_B	17	7	1	297	1AQU_A	7	2.3569023569
1AQV_A	0	0	0	209	11GS_A	0	0
1AQV_B	0	0	0	209	11GS_A	0	0
1AQW_A	0	0	0	209	11GS_A	0	0
1AQW_B	0	0	0	209	11GS_A	0	0
1AQW_C	0	0	0	209	11GS_A	0	0
1AQW_D	0	0	0	209	11GS_A	0	0
1AQX_A	1	0	0	209	11GS_A	0	0
1AQX_B	1	0	0	209	11GS_A	0	0
1AQX_C	1	0	0	209	11GS_A	0	0
1AQX_D	1	0	0	209	11GS_A	0	0
1AQY_A	14	5	1	297	1AQU_A	5	1.6835016835
1AQY_B	17	7	1	297	1AQU_A	7	2.3569023569
1AR4_A	0	0	0	201	1AR4_A	0	0
1AR4_B	0	0	0	201	1AR4_A	0	0
1AR5_A	0	0	0	201	1AR4_A	0	0
1AR5_B	0	0	0	201	1AR4_A	0	0
1ARG_A	0	0	0	396	4F5M_A	0	0
1ARG_B	0	0	0	396	4F5M_A	0	0
1ARL_A	0	0	0	307	1ARM_A	0	0
1ARM_A	2	0	0	309	1ARM_A	0	0
1ARP_A	8	0	0	344	1ARP_A	0	0
1ARS_A	0	0	0	396	4F5M_A	0	0
1ART_A	0	0	0	396	4F5M_A	0	0
1ARU_A	8	0	0	344	1ARP_A	0	0
1ARV_A	8	0	0	344	1ARP_A	0	0
1ARW_A	8	0	0	344	1ARP_A	0	0
1ARX_A	8	0	0	344	1ARP_A	0	0
1ARY_A	8	0	0	344	1ARP_A	0	0
1AS6_A	8	0	0	343	1AQ8_A	0	0
1AS6_B	7	0	0	343	1AQ8_A	0	0
1AS6_C	8	0	0	343	1AQ8_A	0	0
1AS7_A	6	0	0	343	1AQ8_A	0	0
1AS7_B	6	0	0	343	1AQ8_A	0	0
1AS7_C	6	0	0	343	1AQ8_A	0	0
1AS8_A	7	0	0	343	1AQ8_A	0	0
1AS8_B	7	0	0	343	1AQ8_A	0	0
1AS8_C	7	0	0	343	1AQ8_A	0	0
1ASA_A	0	0	0	396	4F5M_A	0	0
1ASD_A	0	0	0	396	4F5M_A	0	0
1ASE_A	0	0	0	396	4F5M_A	0	0
1ASM_A	0	0	0	396	4F5M_A	0	0
1ASM_B	0	0	0	396	4F5M_A	0	0
1ASN_A	0	0	0	396	4F5M_A	0	0
1ASN_B	0	0	0	396	4F5M_A	0	0
1ASO_A	0	0	0	552	1AOZ_A	0	0
1ASO_B	0	0	0	552	1AOZ_A	0	0
1ASQ_A	0	0	0	552	1AOZ_A	0	0
1ASQ_B	0	0	0	552	1AOZ_A	0	0
1AST_A	0	0	0	200	1AST_A	0	0
1ASU_A	0	0	0	162	1ASU_A	0	0
1ASV_A	16	0	0	162	1ASU_A	0	0
1ASW_A	10	0	0	162	1ASU_A	0	0
1AT6_A	0	0	0	129	4MWN_A	0	0
1ATJ_A	0	0	0	306	1W4W_A	0	0
1ATJ_B	0	0	0	306	1W4W_A	0	0
1ATJ_C	0	0	0	306	1W4W_A	0	0
1ATJ_D	0	0	0	306	1W4W_A	0	0
1ATJ_E	0	0	0	306	1W4W_A	0	0
1ATJ_F	0	0	0	306	1W4W_A	0	0
1ATK_A	0	0	0	215	1U9V_A	0	0
1ATP_I	0	0	0	20	1CMK_I	0	0
1AU3_A	0	0	0	215	1U9V_A	0	0
1AU4_A	0	0	0	215	1U9V_A	0	0
1AU9_A	0	0	0	275	1LW6_E	0	0
1AUC_A	0	0	0	105	4PUF_C	0	0
1AUJ_A	0	0	0	223	4GUX_A	0	0
1AUS_L	36	5	1	475	1AA1_B	5	1.0526315789
1AUS_M	36	5	1	475	1AA1_B	5	1.0526315789
1AUS_N	36	5	1	475	1AA1_B	5	1.0526315789
1AUS_O	36	5	1	475	1AA1_B	5	1.0526315789
1AUS_S	0	0	0	123	1AA1_C	0	0
1AUS_T	0	0	0	123	1AA1_C	0	0
1AUS_U	0	0	0	123	1AA1_C	0	0
1AUS_V	0	0	0	123	1AA1_C	0	0
1AV4_A	18	0	0	638	1RJO_A	0	0
1AV5_A	13	0	0	126	4EQE_A	0	0
1AV5_B	13	0	0	126	4EQE_A	0	0
1AVH_A	2	0	0	320	1AVH_A	0	0
1AVH_B	2	0	0	320	1AVH_A	0	0
1AVK_A	18	0	0	638	1RJO_A	0	0
1AVM_A	0	0	0	201	1AR4_A	0	0
1AVM_B	0	0	0	201	1AR4_A	0	0
1AVN_A	2	0	0	259	3M04_A	0	0
1AVR_A	3	0	0	320	1AVH_A	0	0
1AVU_A	9	0	0	181	1AVU_A	0	0
1AVW_A	0	0	0	223	4AN7_A	0	0
1AVW_B	6	0	0	177	1AVU_A	0	0
1AVX_A	0	0	0	223	4AN7_A	0	0
1AVX_B	5	5	1	177	1AVU_A	5	2.8248587571
1AWB_A	4	0	0	276	1IMA_A	0	0
1AWB_B	4	0	0	276	1IMA_A	0	0
1AWF_H	1	0	0	259	3K65_B	0	0
1AWF_L	9	0	0	36	1A2C_L	0	0
1AWI_A	0	0	0	138	1CJF_A	0	0
1AWI_B	0	0	0	138	1CJF_A	0	0
1AWQ_A	0	0	0	164	2XGY_B	0	0
1AWR_A	0	0	0	164	2XGY_B	0	0
1AWR_B	0	0	0	164	2XGY_B	0	0
1AWR_C	0	0	0	164	2XGY_B	0	0
1AWR_D	0	0	0	164	2XGY_B	0	0
1AWR_E	0	0	0	164	2XGY_B	0	0
1AWR_F	0	0	0	164	2XGY_B	0	0
1AWU_A	0	0	0	164	2XGY_B	0	0
1AWV_A	0	0	0	164	2XGY_B	0	0
1AWV_B	0	0	0	164	2XGY_B	0	0
1AWV_C	0	0	0	164	2XGY_B	0	0
1AWV_D	0	0	0	164	2XGY_B	0	0
1AWV_E	0	0	0	164	2XGY_B	0	0
1AWV_F	0	0	0	164	2XGY_B	0	0
1AX0_A	0	0	0	239	1FYU_A	0	0
1AX1_A	0	0	0	239	1FYU_A	0	0
1AX2_A	0	0	0	239	1FYU_A	0	0
1AXB_A	0	0	0	263	1ZG4_A	0	0
1AXG_A	0	0	0	374	1AXG_A	0	0
1AXG_B	0	0	0	374	1AXG_A	0	0
1AXG_C	0	0	0	374	1AXG_A	0	0
1AXG_D	0	0	0	374	1AXG_A	0	0
1AXQ_A	0	0	0	106	1PC4_A	0	0
1AXR_A	13	0	0	842	2PYD_A	0	0
1AXW_A	0	0	0	265	1AN5_A	0	0
1AXW_B	0	0	0	265	1AN5_A	0	0
1AXY_A	0	0	0	239	1FYU_A	0	0
1AXZ_A	0	0	0	239	1FYU_A	0	0
1AY4_A	0	0	0	394	1AY4_A	0	0
1AY4_B	5	0	0	394	1AY4_A	0	0
1AY5_A	0	0	0	394	1AY4_A	0	0
1AY5_B	6	6	1	394	1AY4_A	6	1.5228426396
1AY6_L	7	0	0	36	1A2C_L	0	0
1AY7_A	0	0	0	96	1AY7_A	0	0
1AY8_A	0	0	0	394	1AY4_A	0	0
1AY8_B	6	6	1	394	1AY4_A	6	1.5228426396
1AYA_A	0	0	0	101	3TKZ_A	0	0
1AYA_B	0	0	0	101	3TKZ_A	0	0
1AYC_A	1	0	0	101	3TKZ_A	0	0
1AYD_A	0	0	0	101	3TKZ_A	0	0
1AYI_A	1	0	0	87	1CEI_A	0	0
1AYU_A	0	0	0	215	1U9V_A	0	0
1AYV_A	0	0	0	215	1U9V_A	0	0
1AYW_A	0	0	0	215	1U9V_A	0	0
1AYY_A	13	0	0	151	1AYY_A	0	0
1AYY_B	1	0	0	144	1AYY_B	0	0
1AYY_C	11	0	0	151	1AYY_A	0	0
1AYY_D	0	0	0	144	1AYY_B	0	0
1AZ0_A	7	7	1	244	1EO3_A	7	2.868852459
1AZ0_B	15	5,5	2	244	1EO3_A	10	4.0983606557
1AZ1_A	1	0	0	315	3RX2_A	0	0
1AZ3_A	58	7,7,5,8	4	244	1EO3_A	27	11.0655737705
1AZ3_B	29	7,5,5	3	244	1EO3_A	17	6.9672131148
1AZ4_A	57	7,7,5,8	4	244	1EO3_A	27	11.0655737705
1AZ4_B	29	7,5,5	3	244	1EO3_A	17	6.9672131148
1AZ8_A	0	0	0	223	4GUX_A	0	0
1AZB_A	0	0	0	129	1A4A_A	0	0
1AZB_B	0	0	0	129	1A4A_A	0	0
1AZC_A	0	0	0	129	1A4A_A	0	0
1AZC_B	0	0	0	129	1A4A_A	0	0
1AZF_A	0	0	0	129	4MWN_A	0	0
1AZI_A	0	0	0	153	4NS2_A	0	0
1AZM_A	2	0	0	260	1AZM_A	0	0
1AZP_A	0	0	0	66	1AZP_A	0	0
1AZQ_A	0	0	0	66	1AZP_A	0	0
1AZZ_C	5	0	0	142	1AZZ_C	0	0
1AZZ_D	4	0	0	142	1AZZ_C	0	0
1B00_A	5	0	0	127	1B00_A	0	0
1B00_B	5	0	0	127	1B00_A	0	0
1B05_A	0	0	0	517	1B05_A	0	0
1B09_A	0	0	0	206	1B09_A	0	0
1B09_B	0	0	0	206	1B09_A	0	0
1B09_C	0	0	0	206	1B09_A	0	0
1B09_D	0	0	0	206	1B09_A	0	0
1B09_E	0	0	0	206	1B09_A	0	0
1B0D_A	0	0	0	129	4MWN_A	0	0
1B0E_A	0	0	0	240	1B0E_A	0	0
1B0G_A	0	0	0	275	1AKJ_A	0	0
1B0G_B	0	0	0	100	1CE6_B	0	0
1B0G_D	0	0	0	275	1AKJ_A	0	0
1B0G_E	0	0	0	100	1CE6_B	0	0
1B0H_A	0	0	0	517	1B05_A	0	0
1B0I_A	5	0	0	453	1AQH_A	0	0
1B0O_A	1	0	0	162	1B0O_A	0	0
1B0P_A	0	0	0	1231	1B0P_A	0	0
1B0P_B	0	0	0	1231	1B0P_A	0	0
1B0W_A	0	0	0	108	1B0W_A	0	0
1B0W_B	0	0	0	108	1B0W_A	0	0
1B0W_C	0	0	0	108	1B0W_A	0	0
1B14_A	0	0	0	254	1A4U_A	0	0
1B14_B	0	0	0	254	1A4U_A	0	0
1B15_A	0	0	0	254	1A4U_A	0	0
1B15_B	0	0	0	254	1A4U_A	0	0
1B16_A	0	0	0	254	1A4U_A	0	0
1B16_B	0	0	0	254	1A4U_A	0	0
1B17_A	0	0	0	21	2KXK_A	0	0
1B17_B	0	0	0	30	2KXK_B	0	0
1B18_A	0	0	0	21	2KXK_A	0	0
1B18_B	0	0	0	30	2KXK_B	0	0
1B19_A	0	0	0	21	2KXK_A	0	0
1B19_B	0	0	0	30	2KXK_B	0	0
1B1H_A	0	0	0	517	1B05_A	0	0
1B1I_A	0	0	0	123	1UN5_A	0	0
1B25_A	8	8	1	619	1B25_A	8	1.2924071082
1B25_B	8	8	1	619	1B25_A	8	1.2924071082
1B25_C	8	8	1	619	1B25_A	8	1.2924071082
1B25_D	8	8	1	619	1B25_A	8	1.2924071082
1B27_A	0	0	0	110	1A2P_A	0	0
1B27_B	0	0	0	110	1A2P_A	0	0
1B27_C	2	0	0	110	1A2P_A	0	0
1B2A_A	0	0	0	21	2KXK_A	0	0
1B2A_B	0	0	0	30	2KXK_B	0	0
1B2B_A	0	0	0	21	2KXK_A	0	0
1B2B_B	0	0	0	30	2KXK_B	0	0
1B2C_A	0	0	0	21	2KXK_A	0	0
1B2C_B	0	0	0	30	2KXK_B	0	0
1B2D_A	0	0	0	21	2KXK_A	0	0
1B2D_B	0	0	0	30	2KXK_B	0	0
1B2E_A	0	0	0	21	2KXK_A	0	0
1B2E_B	0	0	0	30	2KXK_B	0	0
1B2F_A	0	0	0	21	2KXK_A	0	0
1B2F_B	0	0	0	30	2KXK_B	0	0
1B2G_A	0	0	0	21	2KXK_A	0	0
1B2G_B	0	0	0	30	2KXK_B	0	0
1B2H_A	0	0	0	517	1B05_A	0	0
1B2K_A	0	0	0	129	4MWN_A	0	0
1B2K_B	0	0	0	129	4MWN_A	0	0
1B2L_A	0	0	0	254	1A4U_A	0	0
1B2M_A	0	0	0	104	1B2M_A	0	0
1B2M_B	0	0	0	104	1B2M_A	0	0
1B2S_A	0	0	0	110	1A2P_A	0	0
1B2S_B	0	0	0	110	1A2P_A	0	0
1B2S_C	0	0	0	110	1A2P_A	0	0
1B2U_A	0	0	0	110	1A2P_A	0	0
1B2U_B	0	0	0	110	1A2P_A	0	0
1B2U_C	2	0	0	110	1A2P_A	0	0
1B2X_A	1	0	0	110	1A2P_A	0	0
1B2X_B	2	0	0	110	1A2P_A	0	0
1B2X_C	2	0	0	110	1A2P_A	0	0
1B30_A	0	0	0	302	1B30_A	0	0
1B31_A	0	0	0	302	1B30_A	0	0
1B32_A	0	0	0	517	1B05_A	0	0
1B37_A	13	0	0	472	3KPF_A	0	0
1B37_B	10	0	0	472	3KPF_A	0	0
1B37_C	10	0	0	472	3KPF_A	0	0
1B38_A	8	8	1	299	1VYW_A	8	2.6755852843
1B39_A	8	8	1	299	1VYW_A	8	2.6755852843
1B3D_A	4	0	0	173	1UMS_A	0	0
1B3D_B	0	0	0	173	1UMS_A	0	0
1B3F_A	0	0	0	517	1B05_A	0	0
1B3G_A	0	0	0	517	1B05_A	0	0
1B3H_A	0	0	0	517	1B05_A	0	0
1B3L_A	0	0	0	517	1B05_A	0	0
1B3L_C	0	0	0	517	1B05_A	0	0
1B3V_A	0	0	0	302	1B30_A	0	0
1B3X_A	0	0	0	302	1B30_A	0	0
1B3Y_A	0	0	0	302	1B30_A	0	0
1B3Z_A	0	0	0	302	1B30_A	0	0
1B40_A	0	0	0	517	1B05_A	0	0
1B42_A	6	6	1	297	1VP3_A	6	2.0202020202
1B46_A	0	0	0	517	1B05_A	0	0
1B49_A	5	0	0	246	1B49_A	0	0
1B49_C	5	0	0	246	1B49_A	0	0
1B4D_A	38	10,9	2	842	3ZCS_A	19	2.2565320665
1B4F_A	8	0	0	82	1B4F_A	0	0
1B4F_B	5	0	0	82	1B4F_A	0	0
1B4F_C	8	0	0	82	1B4F_A	0	0
1B4F_D	7	0	0	82	1B4F_A	0	0
1B4F_E	8	0	0	82	1B4F_A	0	0
1B4F_F	5	0	0	82	1B4F_A	0	0
1B4F_G	10	0	0	82	1B4F_A	0	0
1B4F_H	6	0	0	82	1B4F_A	0	0
1B4H_A	0	0	0	517	1B05_A	0	0
1B4K_A	11	0	0	337	1B4K_A	0	0
1B4K_B	17	10	1	337	1B4K_A	10	2.9673590504
1B4L_A	0	0	0	153	1F18_A	0	0
1B4N_A	8	8	1	619	1B25_A	8	1.2924071082
1B4N_B	8	8	1	619	1B25_A	8	1.2924071082
1B4N_C	8	8	1	619	1B25_A	8	1.2924071082
1B4N_D	8	8	1	619	1B25_A	8	1.2924071082
1B4S_A	5	0	0	155	1B4S_A	0	0
1B4S_B	5	0	0	155	1B4S_A	0	0
1B4S_C	5	0	0	155	1B4S_A	0	0
1B4V_A	6	0	0	504	4U2L_A	0	0
1B4Z_A	0	0	0	517	1B05_A	0	0
1B51_A	0	0	0	517	1B05_A	0	0
1B52_A	2	0	0	517	1B05_A	0	0
1B58_A	0	0	0	517	1B05_A	0	0
1B5D_A	0	0	0	246	1B49_A	0	0
1B5D_B	0	0	0	246	1B49_A	0	0
1B5E_A	5	0	0	246	1B49_A	0	0
1B5E_B	5	0	0	246	1B49_A	0	0
1B5G_H	9	0	0	259	3K65_B	0	0
1B5G_L	7	0	0	36	1A2C_L	0	0
1B5H_A	0	0	0	517	1B05_A	0	0
1B5I_A	0	0	0	517	1B05_A	0	0
1B5J_A	0	0	0	517	1B05_A	0	0
1B5Q_A	13	0	0	472	3KPF_A	0	0
1B5Q_B	10	0	0	472	3KPF_A	0	0
1B5Q_C	10	0	0	472	3KPF_A	0	0
1B66_A	2	0	0	140	1B66_A	0	0
1B66_B	2	0	0	140	1B66_A	0	0
1B6G_A	0	0	0	310	1B6G_A	0	0
1B6H_A	0	0	0	517	1B05_A	0	0
1B6J_A	0	0	0	99	1B6J_A	0	0
1B6J_B	0	0	0	99	1B6J_A	0	0
1B6K_B	0	0	0	99	1B6K_A	0	0
1B6L_B	0	0	0	99	1B6K_A	0	0
1B6M_A	0	0	0	99	1B6K_A	0	0
1B6P_B	0	0	0	99	1B6K_A	0	0
1B6R_A	6	6	1	355	1B6R_A	6	1.6901408451
1B6T_A	2	0	0	159	1B6T_A	0	0
1B6T_B	2	0	0	159	1B6T_A	0	0
1B6Z_A	2	0	0	140	1B66_A	0	0
1B6Z_B	2	0	0	140	1B66_A	0	0
1B71_A	0	0	0	191	1B71_A	0	0
1B7H_A	0	0	0	517	1B05_A	0	0
1B7X_A	10	0	0	36	1A2C_L	0	0
1B86_A	0	0	0	141	3IA3_B	0	0
1B86_B	0	0	0	146	1DXT_B	0	0
1B86_C	0	0	0	141	3IA3_B	0	0
1B86_D	0	0	0	146	1DXT_B	0	0
1B8C_A	0	0	0	108	1CDP_A	0	0
1B8C_B	0	0	0	108	1CDP_A	0	0
1B8E_A	10	0	0	162	1B0O_A	0	0
1B8J_A	0	0	0	449	3BDF_A	0	0
1B8J_B	0	0	0	449	3BDF_A	0	0
1B8L_A	0	0	0	108	1CDP_A	0	0
1B8N_A	6	0	0	284	1A9O_A	0	0
1B8O_A	4	0	0	284	1A9O_A	0	0
1B8Y_A	0	0	0	167	1UMS_A	0	0
1B90_A	0	0	0	516	1B90_A	0	0
1B93_A	4	0	0	152	1B93_A	0	0
1B93_B	1	0	0	152	1B93_A	0	0
1B93_C	8	0	0	152	1B93_A	0	0
1B94_A	0	0	0	244	1EO3_A	0	0
1B94_B	0	0	0	244	1EO3_A	0	0
1B95_A	0	0	0	244	1EO3_A	0	0
1B95_B	0	0	0	244	1EO3_A	0	0
1B9D_A	20	8	1	163	1HYV_A	8	4.9079754601
1B9E_A	0	0	0	21	2KXK_A	0	0
1B9E_C	0	0	0	21	2KXK_A	0	0
1B9J_A	0	0	0	517	1B05_A	0	0
1B9S_A	0	0	0	390	1B9S_A	0	0
1B9T_A	0	0	0	390	1B9S_A	0	0
1B9V_A	0	0	0	390	1B9S_A	0	0
1B9Z_A	0	0	0	516	1B90_A	0	0
1BA3_A	10	0	0	550	4G36_A	0	0
1BA7_A	16	5,6	2	181	1AVU_A	11	6.0773480663
1BA7_B	12	0	0	181	1AVU_A	0	0
1BA8_A	6	0	0	36	1A2C_L	0	0
1BA8_B	7	0	0	259	3K65_B	0	0
1BAB_B	0	0	0	146	1DXT_B	0	0
1BAB_D	0	0	0	146	1DXT_B	0	0
1BAM_A	13	13	1	213	1BAM_A	13	6.103286385
1BAP_A	1	0	0	306	1ABE_A	0	0
1BAY_A	16	16	1	209	1BAY_A	16	7.6555023923
1BAY_B	15	15	1	209	1BAY_A	15	7.1770334928
1BB0_A	10	0	0	36	1A2C_L	0	0
1BB0_B	10	0	0	259	3K65_B	0	0
1BB3_A	0	0	0	130	1LZ6_A	0	0
1BB3_B	0	0	0	130	1LZ6_A	0	0
1BB5_A	0	0	0	130	1LZ6_A	0	0
1BB5_B	0	0	0	130	1LZ6_A	0	0
1BB6_A	0	0	0	129	1BB6_A	0	0
1BB7_A	0	0	0	129	1BB6_A	0	0
1BBB_A	0	0	0	141	3IA3_B	0	0
1BBB_B	0	0	0	146	1DXT_B	0	0
1BBB_C	0	0	0	141	3IA3_B	0	0
1BBB_D	0	0	0	146	1DXT_B	0	0
1BBC_A	0	0	0	124	1AYP_A	0	0
1BBR_J	13	0	0	49	1BBR_J	0	0
1BBR_K	0	0	0	259	1A0H_B	0	0
1BBR_L	13	0	0	49	1BBR_J	0	0
1BBR_M	13	0	0	49	1BBR_J	0	0
1BBR_N	0	0	0	259	1A0H_B	0	0
1BC2_A	11	5	1	227	2UYX_A	5	2.2026431718
1BC2_B	11	5	1	227	2UYX_A	5	2.2026431718
1BCD_A	1	0	0	259	3M04_A	0	0
1BCK_A	0	0	0	165	2XGY_B	0	0
1BCU_H	10	0	0	259	3K65_B	0	0
1BCU_L	10	0	0	36	1A2C_L	0	0
1BD0_A	7	0	0	388	3UW6_A	0	0
1BD0_B	8	0	0	388	3UW6_A	0	0
1BD2_A	0	0	0	275	1AKJ_A	0	0
1BD2_B	1	0	0	100	1CE6_B	0	0
1BD3_A	19	0	0	243	1BD3_A	0	0
1BD3_B	19	0	0	243	1BD3_A	0	0
1BD3_C	19	0	0	243	1BD3_A	0	0
1BD3_D	19	0	0	243	1BD3_A	0	0
1BD4_A	19	0	0	243	1BD3_A	0	0
1BD4_B	19	0	0	243	1BD3_A	0	0
1BD4_C	19	0	0	243	1BD3_A	0	0
1BD4_D	19	0	0	243	1BD3_A	0	0
1BD9_A	7	0	0	187	1BD9_A	0	0
1BD9_B	2	0	0	187	1BD9_A	0	0
1BDU_A	0	0	0	265	1AN5_A	0	0
1BE0_A	0	0	0	310	1B6G_A	0	0
1BE6_A	0	0	0	274	1SCN_E	0	0
1BE8_A	0	0	0	274	1SCN_E	0	0
1BE9_A	4	0	0	119	1BE9_A	0	0
1BEH_A	3	0	0	187	1BD9_A	0	0
1BEH_B	4	0	0	187	1BD9_A	0	0
1BEL_A	0	0	0	124	1C0B_A	0	0
1BEN_A	0	0	0	21	2KXK_A	0	0
1BEN_B	0	0	0	30	2KXK_B	0	0
1BEN_C	0	0	0	21	2KXK_A	0	0
1BEN_D	2	0	0	30	2KXK_B	0	0
1BEU_A	15	15	1	268	1A50_A	15	5.5970149254
1BEX_A	0	0	0	128	4BWW_A	0	0
1BEX_B	0	0	0	128	4BWW_A	0	0
1BFB_A	23	0	0	147	1BLA_A	0	0
1BFC_A	23	0	0	147	1BLA_A	0	0
1BFD_A	5	0	0	528	4GG1_A	0	0
1BFE_A	9	0	0	119	1BE9_A	0	0
1BFK_A	0	0	0	274	1SCN_E	0	0
1BFU_A	0	0	0	274	1SCN_E	0	0
1BG4_A	0	0	0	302	1B30_A	0	0
1BG8_A	13	0	0	89	1BG8_A	0	0
1BG8_B	13	0	0	89	1BG8_A	0	0
1BG8_C	13	0	0	89	1BG8_A	0	0
1BGB_A	7	7	1	244	1EO3_A	7	2.868852459
1BGB_B	16	5	1	244	1EO3_A	5	2.0491803279
1BGI_A	0	0	0	129	4MWN_A	0	0
1BGO_A	0	0	0	215	1U9V_A	0	0
1BGT_A	22	7,15	2	351	1BGT_A	22	6.2678062678
1BGU_A	23	9,14	2	351	1BGT_A	23	6.5527065527
1BHF_A	3	0	0	108	1LCJ_A	0	0
1BHH_A	4	0	0	108	1LCJ_A	0	0
1BHJ_A	0	0	0	292	3THR_A	0	0
1BHJ_B	0	0	0	292	3THR_A	0	0
1BHM_A	15	0	0	213	1BAM_A	0	0
1BHM_B	5	0	0	213	1BAM_A	0	0
1BHS_A	43	23	1	327	1BHS_A	23	7.0336391437
1BHX_F	0	0	0	105	1BHX_F	0	0
1BI0_A	12	7	1	226	1BI0_A	7	3.0973451327
1BI1_A	13	7	1	226	1BI0_A	7	3.0973451327
1BI2_A	12	7	1	226	1BI0_A	7	3.0973451327
1BI2_B	88	66	1	226	1BI0_A	66	29.203539823
1BI3_A	14	7	1	226	1BI0_A	7	3.0973451327
1BI3_B	89	66	1	226	1BI0_A	66	29.203539823
1BI4_A	18	10	1	160	2ITG_A	10	6.25
1BI4_C	0	0	0	160	2ITG_A	0	0
1BI5_A	0	0	0	389	1U0V_A	0	0
1BID_A	0	0	0	265	1AN5_A	0	0
1BIJ_A	0	0	0	141	3IA3_B	0	0
1BIJ_B	0	0	0	146	1DXT_B	0	0
1BIJ_C	0	0	0	141	3IA3_B	0	0
1BIJ_D	0	0	0	146	1DXT_B	0	0
1BIL_A	3	0	0	337	3D91_A	0	0
1BIL_B	4	0	0	337	3D91_A	0	0
1BIO_A	0	0	0	228	1FDP_A	0	0
1BIQ_B	34	14	1	375	1BIQ_A	14	3.7333333333
1BIW_A	4	0	0	173	1UMS_A	0	0
1BIW_B	0	0	0	173	1UMS_A	0	0
1BJ1_V	8	0	0	102	3P9W_A	0	0
1BJ1_W	8	0	0	102	3P9W_A	0	0
1BJ5_A	3	0	0	585	4BKE_A	0	0
1BJE_A	0	0	0	153	4NS2_A	0	0
1BJI_A	0	0	0	388	1NCA_N	0	0
1BJM_A	0	0	0	216	1BJM_A	0	0
1BJM_B	0	0	0	216	1BJM_A	0	0
1BJP_A	0	0	0	62	1BJP_A	0	0
1BJP_B	0	0	0	62	1BJP_A	0	0
1BJP_C	4	0	0	62	1BJP_A	0	0
1BJP_D	2	0	0	62	1BJP_A	0	0
1BJP_E	0	0	0	62	1BJP_A	0	0
1BJR_E	0	0	0	279	1BJR_E	0	0
1BJU_A	0	0	0	223	4GUX_A	0	0
1BJV_A	0	0	0	223	4GUX_A	0	0
1BJZ_A	13	13	1	207	2TRT_A	13	6.2801932367
1BK0_A	2	0	0	331	1BK0_A	0	0
1BKC_A	1	0	0	256	2I47_A	0	0
1BKC_C	2	0	0	256	2I47_A	0	0
1BKP_A	0	0	0	278	1B02_A	0	0
1BKP_B	0	0	0	278	1B02_A	0	0
1BKS_A	13	12	1	268	1A50_A	12	4.4776119403
1BKS_B	5	0	0	397	1A5S_B	0	0
1BKY_A	16	6	1	307	1VP3_A	6	1.9543973941
1BKZ_A	0	0	0	135	3ZXF_A	0	0
1BKZ_B	0	0	0	135	3ZXF_A	0	0
1BL3_A	18	10	1	160	2ITG_A	10	6.25
1BL3_B	17	10	1	160	2ITG_A	10	6.25
1BL3_C	0	0	0	160	2ITG_A	0	0
1BL6_A	28	0	0	379	3DT1_A	0	0
1BL7_A	28	0	0	379	3DT1_A	0	0
1BLC_A	0	0	0	257	1DJA_A	0	0
1BLH_A	0	0	0	257	1DJA_A	0	0
1BLS_A	2	0	0	361	4XUX_A	0	0
1BLS_B	2	0	0	361	4XUX_A	0	0
1BLZ_A	4	0	0	331	1BK0_A	0	0
1BM0_A	7	0	0	585	4BKE_A	0	0
1BM0_B	7	0	0	585	4BKE_A	0	0
1BM3_L	0	0	0	214	1XGP_A	0	0
1BM7_A	13	0	0	127	4PVL_A	0	0
1BM7_B	13	0	0	127	4PVL_A	0	0
1BMG_A	0	0	0	98	2XFX_B	0	0
1BMK_A	28	0	0	379	3PY3_A	0	0
1BMQ_B	0	0	0	88	3D6F_B	0	0
1BMZ_A	13	0	0	127	4PVL_A	0	0
1BMZ_B	13	0	0	127	4PVL_A	0	0
1BN1_A	2	0	0	259	3M04_A	0	0
1BN3_A	2	0	0	259	3M04_A	0	0
1BN4_A	2	0	0	259	3M04_A	0	0
1BN5_A	123	89,14	2	478	1B6A_A	103	21.5481171548
1BNC_A	16	7,6	2	449	3JZF_A	13	2.8953229399
1BNC_B	25	10,11	2	449	3JZF_A	21	4.6770601336
1BNI_A	2	0	0	110	1A2P_A	0	0
1BNI_B	2	0	0	110	1A2P_A	0	0
1BNI_C	2	0	0	110	1A2P_A	0	0
1BNJ_A	1	0	0	110	1A2P_A	0	0
1BNJ_B	2	0	0	110	1A2P_A	0	0
1BNJ_C	3	0	0	110	1A2P_A	0	0
1BNN_A	2	0	0	259	3M04_A	0	0
1BNQ_A	3	0	0	259	3M04_A	0	0
1BNT_A	3	0	0	259	3M04_A	0	0
1BNU_A	3	0	0	259	3M04_A	0	0
1BNV_A	2	0	0	259	3M04_A	0	0
1BNW_A	3	0	0	259	3M04_A	0	0
1BO6_A	15	7	1	297	1AQU_A	7	2.3569023569
1BO6_B	15	6	1	297	1AQU_A	6	2.0202020202
1BOA_A	124	89,15	2	478	1B6A_A	104	21.7573221757
1BOF_A	29	14,7	2	353	1AGR_A	21	5.9490084986
1BOH_A	3	0	0	296	1BOH_A	0	0
1BOI_A	10	0	0	296	1BOH_A	0	0
1BOY_A	8	0	0	219	1AHW_C	0	0
1BOZ_A	0	0	0	186	1MVS_A	0	0
1BP2_A	0	0	0	123	2BP2_A	0	0
1BP4_A	0	0	0	212	1BP4_A	0	0
1BPH_A	0	0	0	21	1APH_A	0	0
1BPH_B	0	0	0	30	2KXK_B	0	0
1BPI_A	0	0	0	58	1T8L_B	0	0
1BPX_A	4	0	0	335	4RPX_A	0	0
1BPY_A	9	0	0	335	4RPX_A	0	0
1BQ4_A	12	0	0	246	1BQ3_A	0	0
1BQ4_B	11	0	0	246	1BQ3_A	0	0
1BQ4_C	11	0	0	246	1BQ3_A	0	0
1BQ4_D	12	0	0	246	1BQ3_A	0	0
1BQ8_A	0	0	0	54	1BQ8_A	0	0
1BQ9_A	0	0	0	54	1BQ8_A	0	0
1BQI_A	0	0	0	212	1BP4_A	0	0
1BQK_A	0	0	0	124	1BQK_A	0	0
1BQO_A	4	0	0	173	1UMS_A	0	0
1BQO_B	0	0	0	173	1UMS_A	0	0
1BQP_A	0	0	0	181	1OFS_A	0	0
1BQP_C	0	0	0	181	1OFS_A	0	0
1BQR_A	0	0	0	124	1BQK_A	0	0
1BR5_A	0	0	0	267	4Q2V_A	0	0
1BR6_A	0	0	0	268	4Q2V_A	0	0
1BRA_A	0	0	0	223	1CO7_E	0	0
1BRB_E	0	0	0	223	1CO7_E	0	0
1BRC_E	0	0	0	223	1CO7_E	0	0
1BRE_A	1	0	0	108	1B0W_A	0	0
1BRE_B	1	0	0	108	1B0W_A	0	0
1BRE_C	1	0	0	108	1B0W_A	0	0
1BRE_D	1	0	0	108	1B0W_A	0	0
1BRE_E	1	0	0	108	1B0W_A	0	0
1BRE_F	1	0	0	108	1B0W_A	0	0
1BRF_A	0	0	0	53	1BQ8_A	0	0
1BRL_A	15	15	1	355	1BRL_A	15	4.2253521127
1BRL_B	5	0	0	324	3FGC_B	0	0
1BRL_C	15	15	1	355	1BRL_A	15	4.2253521127
1BRL_D	5	0	0	324	3FGC_B	0	0
1BRN_L	2	0	0	110	1A2P_A	0	0
1BRN_M	2	0	0	110	1A2P_A	0	0
1BRS_A	2	0	0	110	1A2P_A	0	0
1BRS_B	0	0	0	110	1A2P_A	0	0
1BRS_C	2	0	0	110	1A2P_A	0	0
1BRS_D	2	0	0	89	1A19_A	0	0
1BRS_E	3	0	0	89	1A19_A	0	0
1BRS_F	0	0	0	89	1A19_A	0	0
1BS1_A	0	0	0	224	1A82_A	0	0
1BS3_A	0	0	0	201	1AR4_A	0	0
1BS3_B	0	0	0	201	1AR4_A	0	0
1BS4_A	0	0	0	168	4AL2_A	0	0
1BS4_B	0	0	0	168	4AL2_A	0	0
1BS4_C	0	0	0	168	4AL2_A	0	0
1BS5_A	0	0	0	168	4AL2_A	0	0
1BS5_B	0	0	0	168	4AL2_A	0	0
1BS5_C	0	0	0	168	4AL2_A	0	0
1BS6_A	0	0	0	168	4AL2_A	0	0
1BS6_B	0	0	0	168	4AL2_A	0	0
1BS6_C	0	0	0	168	4AL2_A	0	0
1BS7_A	0	0	0	168	4AL2_A	0	0
1BS7_B	0	0	0	168	4AL2_A	0	0
1BS7_C	0	0	0	168	4AL2_A	0	0
1BS8_A	0	0	0	168	4AL2_A	0	0
1BS8_B	0	0	0	168	4AL2_A	0	0
1BS8_C	0	0	0	168	4AL2_A	0	0
1BSF_A	0	0	0	278	1B02_A	0	0
1BSF_B	0	0	0	278	1B02_A	0	0
1BSI_A	0	0	0	496	1BSI_A	0	0
1BSL_A	1	0	0	324	3FGC_B	0	0
1BSL_B	0	0	0	324	3FGC_B	0	0
1BSM_A	0	0	0	201	1AR4_A	0	0
1BSM_B	0	0	0	201	1AR4_A	0	0
1BSO_A	0	0	0	162	1BSO_A	0	0
1BSP_A	1	0	0	278	1B02_A	0	0
1BSP_B	0	0	0	278	1B02_A	0	0
1BSQ_A	0	0	0	162	1B0O_A	0	0
1BSR_A	0	0	0	124	11BA_A	0	0
1BSR_B	0	0	0	124	11BA_A	0	0
1BSS_A	14	5,7	2	244	1EO3_A	12	4.9180327869
1BSS_B	16	6	1	244	1EO3_A	6	2.4590163934
1BSU_A	8	7	1	244	1EO3_A	7	2.868852459
1BSU_B	15	5,5	2	244	1EO3_A	10	4.0983606557
1BSY_A	0	0	0	162	1BSO_A	0	0
1BSZ_A	0	0	0	168	4AL2_A	0	0
1BSZ_B	0	0	0	168	4AL2_A	0	0
1BSZ_C	0	0	0	168	4AL2_A	0	0
1BT5_A	0	0	0	263	1ZG4_A	0	0
1BT8_A	0	0	0	201	1AR4_A	0	0
1BT8_B	0	0	0	201	1AR4_A	0	0
1BTH_J	5	0	0	36	1A2C_L	0	0
1BTH_L	5	0	0	36	1A2C_L	0	0
1BTH_P	0	0	0	58	1T8L_B	0	0
1BTH_Q	0	0	0	58	1T8L_B	0	0
1BTL_A	0	0	0	263	1ZG4_A	0	0
1BTO_A	0	0	0	374	1ADB_A	0	0
1BTO_B	0	0	0	374	1ADB_A	0	0
1BTO_C	0	0	0	374	1ADB_A	0	0
1BTO_D	0	0	0	374	1ADB_A	0	0
1BTP_A	6	0	0	229	4GUX_A	0	0
1BTU_A	0	0	0	240	1B0E_A	0	0
1BTW_A	6	0	0	229	4GUX_A	0	0
1BTX_A	6	0	0	229	4GUX_A	0	0
1BTY_A	6	0	0	229	4GUX_A	0	0
1BTZ_A	6	0	0	229	4GUX_A	0	0
1BU4_A	0	0	0	104	1B2M_A	0	0
1BU7_A	0	0	0	455	4KPA_A	0	0
1BU7_B	0	0	0	455	4KPA_A	0	0
1BUA_A	13	7	1	244	1EO3_A	7	2.868852459
1BUA_B	15	6	1	244	1EO3_A	6	2.4590163934
1BUW_A	0	0	0	141	3IA3_B	0	0
1BUW_C	0	0	0	141	3IA3_B	0	0
1BV3_A	2	0	0	259	3M04_A	0	0
1BV9_A	0	0	0	99	1BV9_A	0	0
1BV9_B	0	0	0	99	1BV9_A	0	0
1BVC_A	0	0	0	153	101M_A	0	0
1BVD_A	0	0	0	153	101M_A	0	0
1BVI_A	0	0	0	104	1B2M_A	0	0
1BVI_B	0	0	0	104	1B2M_A	0	0
1BVI_C	0	0	0	104	1B2M_A	0	0
1BVI_D	0	0	0	104	1B2M_A	0	0
1BVT_A	6	0	0	227	2UYX_A	0	0
1BVV_A	0	0	0	185	1BVV_A	0	0
1BVX_A	0	0	0	129	4MWN_A	0	0
1BWA_A	0	0	0	99	1BWA_A	0	0
1BWA_B	0	0	0	99	1BWA_A	0	0
1BWB_A	0	0	0	99	1BWA_A	0	0
1BWB_B	0	0	0	99	1BWA_A	0	0
1BWC_A	17	0	0	478	2AAQ_A	0	0
1BWH_A	0	0	0	129	4MWN_A	0	0
1BWI_A	0	0	0	129	4MWN_A	0	0
1BWJ_A	0	0	0	129	4MWN_A	0	0
1BX3_A	41	11,11	2	842	3ZCS_A	22	2.6128266033
1BX4_A	3	0	0	345	4O1L_A	0	0
1BXA_A	0	0	0	105	1AAC_A	0	0
1BXI_B	3	0	0	134	1BXI_B	0	0
1BXO_A	0	0	0	323	1APT_E	0	0
1BXQ_A	0	0	0	323	1APT_E	0	0
1BXR_A	0	0	0	1073	1A9X_A	0	0
1BXR_B	3	0	0	382	1BXR_B	0	0
1BXR_C	0	0	0	1073	1A9X_A	0	0
1BXR_D	3	0	0	382	1BXR_B	0	0
1BXR_E	0	0	0	1073	1A9X_A	0	0
1BXR_F	3	0	0	382	1BXR_B	0	0
1BXR_G	0	0	0	1073	1A9X_A	0	0
1BXR_H	3	0	0	382	1BXR_B	0	0
1BYI_A	0	0	0	224	1A82_A	0	0
1BYQ_A	15	0	0	228	2XHX_A	0	0
1BZ0_A	0	0	0	141	3IA3_B	0	0
1BZ0_B	0	0	0	146	1DXT_B	0	0
1BZ0_C	0	0	0	141	3IA3_B	0	0
1BZ0_D	0	0	0	146	1DXT_B	0	0
1BZ1_A	0	0	0	142	3IA3_B	0	0
1BZ1_B	0	0	0	146	1DXT_B	0	0
1BZ1_C	0	0	0	142	3IA3_B	0	0
1BZ1_D	0	0	0	146	1DXT_B	0	0
1BZ6_A	0	0	0	153	101M_A	0	0
1BZA_A	5	0	0	262	1BZA_A	0	0
1BZE_A	0	0	0	127	4PVL_A	0	0
1BZE_B	0	0	0	127	4PVL_A	0	0
1BZM_A	0	0	0	260	1AZM_A	0	0
1BZP_A	0	0	0	153	101M_A	0	0
1BZR_A	0	0	0	153	101M_A	0	0
1BZX_E	0	0	0	222	1UTJ_A	0	0
1BZX_I	0	0	0	58	1T8L_B	0	0
1BZY_A	3	0	0	217	4IJQ_A	0	0
1BZY_B	3	0	0	217	4IJQ_A	0	0
1BZY_C	3	0	0	217	4IJQ_A	0	0
1BZY_D	3	0	0	217	4IJQ_A	0	0
1BZZ_A	0	0	0	141	3IA3_B	0	0
1BZZ_B	0	0	0	146	1DXT_B	0	0
1BZZ_C	0	0	0	141	3IA3_B	0	0
1BZZ_D	0	0	0	146	1DXT_B	0	0
1C08_A	0	0	0	107	1C08_A	0	0
1C08_B	0	0	0	114	1C08_B	0	0
1C08_C	0	0	0	129	4MWN_A	0	0
1C0B_A	4	0	0	128	1C0B_A	0	0
1C0C_A	4	0	0	128	1C0B_A	0	0
1C0F_S	0	0	0	127	1C0F_S	0	0
1C0G_S	0	0	0	127	1C0F_S	0	0
1C10_A	0	0	0	129	4MWN_A	0	0
1C14_A	6	0	0	262	4JQC_A	0	0
1C14_B	6	0	0	262	4JQC_A	0	0
1C1B_A	23	0	0	560	2JLE_A	0	0
1C1C_A	23	0	0	560	2JLE_A	0	0
1C1C_B	24	16	1	440	2YNF_B	16	3.6363636364
1C1H_A	4	0	0	310	1AK1_A	0	0
1C1M_A	0	0	0	240	1B0E_A	0	0
1C1N_A	0	0	0	223	4GUX_A	0	0
1C1O_A	0	0	0	223	4GUX_A	0	0
1C1P_A	0	0	0	223	4GUX_A	0	0
1C1Q_A	0	0	0	223	4GUX_A	0	0
1C1R_A	0	0	0	223	4GUX_A	0	0
1C1S_A	0	0	0	223	4GUX_A	0	0
1C1T_A	0	0	0	223	4GUX_A	0	0
1C1U_H	7	7	1	259	3K65_B	7	2.7027027027
1C1U_L	0	0	0	36	1A2C_L	0	0
1C1V_H	7	7	1	259	3K65_B	7	2.7027027027
1C1V_L	0	0	0	36	1A2C_L	0	0
1C1W_H	7	7	1	259	3K65_B	7	2.7027027027
1C1W_L	0	0	0	36	1A2C_L	0	0
1C21_A	1	0	0	263	4MAT_A	0	0
1C22_A	1	0	0	263	4MAT_A	0	0
1C23_A	1	0	0	263	4MAT_A	0	0
1C24_A	1	0	0	263	4MAT_A	0	0
1C27_A	1	0	0	263	4MAT_A	0	0
1C29_A	4	0	0	268	1A50_A	0	0
1C29_B	10	0	0	397	1A5S_B	0	0
1C2D_A	0	0	0	223	4GUX_A	0	0
1C2E_A	0	0	0	223	4GUX_A	0	0
1C2F_A	0	0	0	223	4GUX_A	0	0
1C2G_A	0	0	0	223	4GUX_A	0	0
1C2H_A	0	0	0	223	4GUX_A	0	0
1C2I_A	0	0	0	223	4GUX_A	0	0
1C2J_A	0	0	0	223	4GUX_A	0	0
1C2K_A	0	0	0	223	4GUX_A	0	0
1C2L_A	0	0	0	223	4GUX_A	0	0
1C2M_A	0	0	0	223	4GUX_A	0	0
1C2P_A	18	5	1	576	4EO6_A	5	0.8680555556
1C2P_B	15	5	1	576	4EO6_A	5	0.8680555556
1C2T_A	3	0	0	212	1C2T_A	0	0
1C2T_B	3	0	0	212	1C2T_A	0	0
1C30_A	15	7,8	2	1073	1A9X_A	15	1.3979496738
1C30_B	3	0	0	382	1BXR_B	0	0
1C30_C	15	7,8	2	1073	1A9X_A	15	1.3979496738
1C30_D	3	0	0	382	1BXR_B	0	0
1C30_E	15	7,8	2	1073	1A9X_A	15	1.3979496738
1C30_F	3	0	0	382	1BXR_B	0	0
1C30_G	15	7,8	2	1073	1A9X_A	15	1.3979496738
1C30_H	3	0	0	382	1BXR_B	0	0
1C39_A	0	0	0	152	3K41_A	0	0
1C39_B	0	0	0	152	3K41_A	0	0
1C3B_A	0	0	0	358	1C3B_A	0	0
1C3B_B	0	0	0	358	1C3B_A	0	0
1C3D_A	0	0	0	294	3OXU_A	0	0
1C3I_A	3	0	0	173	1UMS_A	0	0
1C3I_B	0	0	0	173	1UMS_A	0	0
1C3J_A	18	9,9	2	351	1BGT_A	18	5.1282051282
1C3O_A	15	7,8	2	1073	1A9X_A	15	1.3979496738
1C3O_B	3	0	0	382	1BXR_B	0	0
1C3O_C	15	7,8	2	1073	1A9X_A	15	1.3979496738
1C3O_D	3	0	0	382	1BXR_B	0	0
1C3O_E	15	7,8	2	1073	1A9X_A	15	1.3979496738
1C3O_F	3	0	0	382	1BXR_B	0	0
1C3O_G	15	7,8	2	1073	1A9X_A	15	1.3979496738
1C3O_H	3	0	0	382	1BXR_B	0	0
1C3X_A	0	0	0	266	1C3X_A	0	0
1C3X_B	0	0	0	266	1C3X_A	0	0
1C3X_C	0	0	0	266	1C3X_A	0	0
1C48_A	0	0	0	69	1C48_A	0	0
1C48_B	0	0	0	69	1C48_A	0	0
1C48_C	0	0	0	69	1C48_A	0	0
1C48_D	0	0	0	69	1C48_A	0	0
1C48_E	0	0	0	69	1C48_A	0	0
1C4F_A	11	0	0	236	1C4F_A	0	0
1C4U_1	6	0	0	36	1A2C_L	0	0
1C4U_2	7	0	0	259	3K65_B	0	0
1C4V_1	0	0	0	36	1A2C_L	0	0
1C4V_2	7	0	0	259	3K65_B	0	0
1C52_A	0	0	0	131	2FWL_A	0	0
1C57_A	0	0	0	237	1APN_A	0	0
1C5B_L	0	0	0	214	1UM4_L	0	0
1C5C_L	0	0	0	214	1UM4_L	0	0
1C5E_A	0	0	0	95	1C5E_A	0	0
1C5E_B	0	0	0	95	1C5E_A	0	0
1C5E_C	0	0	0	95	1C5E_A	0	0
1C5F_A	0	0	0	177	1A33_A	0	0
1C5F_C	0	0	0	177	1A33_A	0	0
1C5F_E	3	0	0	177	1A33_A	0	0
1C5F_G	5	0	0	177	1A33_A	0	0
1C5F_I	4	0	0	177	1A33_A	0	0
1C5F_K	2	0	0	177	1A33_A	0	0
1C5F_M	2	0	0	177	1A33_A	0	0
1C5F_O	5	0	0	177	1A33_A	0	0
1C5K_A	42	13	1	439	1C5K_A	13	2.9612756264
1C5L_H	7	0	0	259	3K65_B	0	0
1C5L_L	0	0	0	36	1A2C_L	0	0
1C5M_F	44	0	0	96	1C5M_F	0	0
1C5N_H	7	0	0	259	3K65_B	0	0
1C5N_L	0	0	0	36	1A2C_L	0	0
1C5O_H	7	0	0	259	3K65_B	0	0
1C5O_L	0	0	0	36	1A2C_L	0	0
1C5P_A	0	0	0	223	4GUX_A	0	0
1C5Q_A	0	0	0	223	4GUX_A	0	0
1C5R_A	0	0	0	223	4GUX_A	0	0
1C5S_A	0	0	0	223	4GUX_A	0	0
1C5T_A	0	0	0	223	4GUX_A	0	0
1C5U_A	0	0	0	223	4GUX_A	0	0
1C5V_A	0	0	0	223	4GUX_A	0	0
1C5W_A	14	0	0	23	1C5W_A	0	0
1C5W_B	5	0	0	253	2VNT_A	0	0
1C5X_A	14	0	0	23	1C5W_A	0	0
1C5X_B	5	0	0	253	2VNT_A	0	0
1C5Y_A	14	0	0	23	1C5W_A	0	0
1C5Y_B	5	0	0	253	2VNT_A	0	0
1C5Z_A	14	0	0	23	1C5W_A	0	0
1C5Z_B	8	0	0	253	2VNT_A	0	0
1C6C_A	2	0	0	164	181L_A	0	0
1C6D_A	2	0	0	164	181L_A	0	0
1C6E_A	2	0	0	164	181L_A	0	0
1C6F_A	2	0	0	164	181L_A	0	0
1C6G_A	2	0	0	164	181L_A	0	0
1C6H_A	2	0	0	164	181L_A	0	0
1C6I_A	2	0	0	164	181L_A	0	0
1C6J_A	2	0	0	164	181L_A	0	0
1C6K_A	2	0	0	164	181L_A	0	0
1C6L_A	2	0	0	164	1C6L_A	0	0
1C6M_A	2	0	0	164	1C6L_A	0	0
1C6N_A	2	0	0	164	1C6L_A	0	0
1C6P_A	2	0	0	164	1JTM_A	0	0
1C6Q_A	2	0	0	164	1JTM_A	0	0
1C6T_A	2	0	0	164	1JTM_A	0	0
1C6X_A	0	0	0	99	1C6X_A	0	0
1C6X_B	0	0	0	99	1C6X_A	0	0
1C6Y_A	0	0	0	99	1C6X_A	0	0
1C6Y_B	0	0	0	99	1C6X_A	0	0
1C6Z_A	0	0	0	99	1C6X_A	0	0
1C6Z_B	0	0	0	99	1C6X_A	0	0
1C70_A	0	0	0	99	1W5V_A	0	0
1C70_B	0	0	0	99	1W5V_A	0	0
1C74_A	0	0	0	123	2BP2_A	0	0
1C76_A	15	0	0	136	1C76_A	0	0
1C77_A	6	0	0	136	1C76_A	0	0
1C77_B	8	0	0	136	1C76_A	0	0
1C78_A	6	0	0	136	1C76_A	0	0
1C78_B	8	0	0	136	1C76_A	0	0
1C79_A	6	0	0	136	1C76_A	0	0
1C79_B	8	0	0	136	1C76_A	0	0
1C7B_A	0	0	0	141	3IA3_B	0	0
1C7B_B	0	0	0	146	1DXT_B	0	0
1C7B_C	0	0	0	141	3IA3_B	0	0
1C7B_D	0	0	0	146	1DXT_B	0	0
1C7C_B	0	0	0	146	1DXT_B	0	0
1C7C_D	0	0	0	146	1DXT_B	0	0
1C7D_B	0	0	0	146	1DXT_B	0	0
1C7D_D	0	0	0	146	1DXT_B	0	0
1C7E_A	0	0	0	147	1FX1_A	0	0
1C7E_B	0	0	0	147	1FX1_A	0	0
1C7F_A	0	0	0	147	1FX1_A	0	0
1C7F_B	0	0	0	147	1FX1_A	0	0
1C7N_A	5	0	0	399	1C7N_A	0	0
1C7N_B	5	0	0	399	1C7N_A	0	0
1C7N_C	5	0	0	399	1C7N_A	0	0
1C7N_D	5	0	0	399	1C7N_A	0	0
1C7N_E	5	0	0	399	1C7N_A	0	0
1C7N_F	5	0	0	399	1C7N_A	0	0
1C7N_G	5	0	0	399	1C7N_A	0	0
1C7N_H	5	0	0	399	1C7N_A	0	0
1C7O_A	5	0	0	399	1C7N_A	0	0
1C7O_B	5	0	0	399	1C7N_A	0	0
1C7O_C	5	0	0	399	1C7N_A	0	0
1C7O_D	5	0	0	399	1C7N_A	0	0
1C7O_E	5	0	0	399	1C7N_A	0	0
1C7O_F	5	0	0	399	1C7N_A	0	0
1C7O_G	5	0	0	399	1C7N_A	0	0
1C7O_H	5	0	0	399	1C7N_A	0	0
1C80_A	0	0	0	191	1C7Z_A	0	0
1C80_B	0	0	0	191	1C7Z_A	0	0
1C81_A	0	0	0	191	1C7Z_A	0	0
1C82_A	12	0	0	731	1C82_A	0	0
1C83_A	1	0	0	298	4I8N_A	0	0
1C84_A	1	0	0	298	4I8N_A	0	0
1C87_A	1	0	0	298	4I8N_A	0	0
1C88_A	1	0	0	298	4I8N_A	0	0
1C8I_A	8	0	0	344	1ARP_A	0	0
1C8K_A	12	0	0	842	3ZCS_A	0	0
1C8L_A	30	9,10	2	842	2PYD_A	19	2.2565320665
1C8V_A	4	0	0	268	1A50_A	0	0
1C8V_B	10	0	0	397	1A5S_B	0	0
1C9C_A	0	0	0	396	4F5M_A	0	0
1C9D_A	4	0	0	268	1A50_A	0	0
1C9D_B	10	0	0	397	1A5S_B	0	0
1C9K_A	10	6	1	180	1C9K_A	6	3.3333333333
1C9K_B	0	0	0	180	1C9K_A	0	0
1C9K_C	15	9	1	180	1C9K_A	9	5
1C9U_A	10	6	1	454	1C9U_A	6	1.3215859031
1C9U_B	2	0	0	454	1C9U_A	0	0
1CA0_B	0	0	0	131	1AB9_B	0	0
1CA0_C	0	0	0	97	1AB9_C	0	0
1CA0_G	0	0	0	131	1AB9_B	0	0
1CA0_H	0	0	0	97	1AB9_C	0	0
1CA2_A	3	0	0	259	3M04_A	0	0
1CA3_A	5	0	0	260	3M04_A	0	0
1CA4_A	0	0	0	168	1CA9_A	0	0
1CA4_B	0	0	0	168	1CA9_A	0	0
1CA4_C	0	0	0	168	1CA9_A	0	0
1CA4_D	0	0	0	168	1CA9_A	0	0
1CA4_E	0	0	0	168	1CA9_A	0	0
1CA4_F	0	0	0	168	1CA9_A	0	0
1CA5_A	1	0	0	66	1AZP_A	0	0
1CA6_A	0	0	0	66	1AZP_A	0	0
1CA7_A	0	0	0	114	3HOF_A	0	0
1CA7_B	0	0	0	114	3HOF_A	0	0
1CA7_C	0	0	0	114	3HOF_A	0	0
1CA8_A	10	0	0	36	1A2C_L	0	0
1CA8_B	10	0	0	259	3K65_B	0	0
1CAA_A	0	0	0	53	1BQ8_A	0	0
1CAD_A	0	0	0	53	1BQ8_A	0	0
1CAG_A	1	0	0	30	1CAG_A	0	0
1CAG_B	0	0	0	30	1CAG_A	0	0
1CAG_C	1	0	0	30	1CAG_A	0	0
1CAH_A	1	0	0	259	3M04_A	0	0
1CAN_A	0	0	0	260	3M04_A	0	0
1CAO_A	0	0	0	260	3M04_A	0	0
1CAQ_A	0	0	0	168	1UMS_A	0	0
1CAY_A	1	0	0	259	3M04_A	0	0
1CB0_A	15	5	1	283	1CB0_A	5	1.7667844523
1CB2_A	2	0	0	365	1CB2_A	0	0
1CB2_B	2	0	0	365	1CB2_A	0	0
1CB7_B	0	0	0	483	1CB7_B	0	0
1CB7_D	0	0	0	483	1CB7_B	0	0
1CBJ_A	0	0	0	151	1E9O_A	0	0
1CBJ_B	0	0	0	151	1E9O_A	0	0
1CBL_A	0	0	0	146	1DXT_B	0	0
1CBL_B	0	0	0	146	1DXT_B	0	0
1CBL_C	0	0	0	146	1DXT_B	0	0
1CBL_D	0	0	0	146	1DXT_B	0	0
1CBM_A	0	0	0	146	1DXT_B	0	0
1CBM_B	0	0	0	146	1DXT_B	0	0
1CBM_C	0	0	0	146	1DXT_B	0	0
1CBM_D	0	0	0	146	1DXT_B	0	0
1CBN_A	0	0	0	46	3NIR_A	0	0
1CBQ_A	0	0	0	137	1BLR_A	0	0
1CBS_A	0	0	0	137	1BLR_A	0	0
1CBU_A	0	0	0	180	1C9K_A	0	0
1CBU_B	0	0	0	180	1C9K_A	0	0
1CBU_C	1	0	0	180	1C9K_A	0	0
1CC7_A	1	0	0	73	1CC7_A	0	0
1CC8_A	1	0	0	73	1CC7_A	0	0
1CCE_A	0	0	0	291	1DS4_A	0	0
1CCG_A	0	0	0	291	1DS4_A	0	0
1CCP_A	3	0	0	296	1CCA_A	0	0
1CCW_B	0	0	0	483	1CB7_B	0	0
1CCW_D	0	0	0	483	1CB7_B	0	0
1CD2_A	0	0	0	206	1CD2_A	0	0
1CD5_A	0	0	0	266	1CD5_A	0	0
1CDE_A	3	0	0	212	1C2T_A	0	0
1CDE_B	3	0	0	212	1C2T_A	0	0
1CDE_C	3	0	0	212	1C2T_A	0	0
1CDE_D	3	0	0	212	1C2T_A	0	0
1CDG_A	0	0	0	686	1CDG_A	0	0
1CDH_A	0	0	0	178	3LQA_C	0	0
1CDJ_A	0	0	0	178	3LQA_C	0	0
1CDK_I	0	0	0	20	1CMK_I	0	0
1CDK_J	0	0	0	20	1CMK_I	0	0
1CDL_A	5	0	0	147	4HEX_A	0	0
1CDL_B	5	0	0	147	4HEX_A	0	0
1CDL_C	5	0	0	147	4HEX_A	0	0
1CDL_D	5	0	0	147	4HEX_A	0	0
1CDP_A	0	0	0	109	1CDP_A	0	0
1CE5_A	0	0	0	223	4GUX_A	0	0
1CE8_A	15	7,8	2	1073	1A9X_A	15	1.3979496738
1CE8_B	3	0	0	382	1BXR_B	0	0
1CE8_C	15	7,8	2	1073	1A9X_A	15	1.3979496738
1CE8_D	3	0	0	382	1BXR_B	0	0
1CE8_E	15	7,8	2	1073	1A9X_A	15	1.3979496738
1CE8_F	3	0	0	382	1BXR_B	0	0
1CE8_G	15	7,8	2	1073	1A9X_A	15	1.3979496738
1CE8_H	3	0	0	382	1BXR_B	0	0
1CEF_A	2	0	0	349	1CEF_A	0	0
1CEG_A	2	0	0	349	1CEF_A	0	0
1CEL_A	0	0	0	434	1CEL_A	0	0
1CEL_B	0	0	0	434	1CEL_A	0	0
1CEV_A	0	0	0	299	1CEV_A	0	0
1CEV_B	0	0	0	299	1CEV_A	0	0
1CEV_C	0	0	0	299	1CEV_A	0	0
1CEV_D	0	0	0	299	1CEV_A	0	0
1CEV_E	0	0	0	299	1CEV_A	0	0
1CEV_F	0	0	0	299	1CEV_A	0	0
1CEX_A	17	0	0	214	1CEX_A	0	0
1CF0_A	0	0	0	138	1CJF_A	0	0
1CF0_B	0	0	0	138	1CJF_A	0	0
1CFM_A	0	0	0	251	1CFM_A	0	0
1CFM_B	0	0	0	251	1CFM_A	0	0
1CFM_C	0	0	0	251	1CFM_A	0	0
1CFW_A	0	0	0	36	1CFW_A	0	0
1CFW_B	0	0	0	36	1CFW_A	0	0
1CG0_A	0	0	0	431	1KJX_A	0	0
1CG6_A	15	5	1	283	1CB0_A	5	1.7667844523
1CGD_A	0	0	0	30	1CAG_A	0	0
1CGD_B	0	0	0	30	1CAG_A	0	0
1CGD_C	0	0	0	30	1CAG_A	0	0
1CGI_E	0	0	0	245	1ACB_E	0	0
1CGJ_E	0	0	0	245	1ACB_E	0	0
1CGK_A	2	0	0	389	1U0V_A	0	0
1CGU_A	0	0	0	684	1CGT_A	0	0
1CGZ_A	2	0	0	389	1U0V_A	0	0
1CH8_A	0	0	0	431	1KJX_A	0	0
1CHG_A	15	6,9	2	245	1ACB_E	15	6.1224489796
1CHN_A	2	0	0	128	1DJM_A	0	0
1CHO_F	0	0	0	131	1AB9_B	0	0
1CHO_G	0	0	0	97	1AB9_C	0	0
1CHO_I	3	0	0	56	1CHO_I	0	0
1CIB_A	0	0	0	431	1KJX_A	0	0
1CIJ_A	0	0	0	310	1B6G_A	0	0
1CIL_A	3	0	0	259	3M04_A	0	0
1CIM_A	3	0	0	259	3M04_A	0	0
1CIN_A	3	0	0	259	3M04_A	0	0
1CIP_A	37	10	1	353	1AGR_A	10	2.8328611898
1CIZ_A	0	0	0	168	1UMS_A	0	0
1CJC_A	5	0	0	460	1CJC_A	0	0
1CJD_A	25	0	0	394	1CJD_A	0	0
1CJD_B	22	0	0	394	1CJD_A	0	0
1CJD_C	27	0	0	394	1CJD_A	0	0
1CJF_A	1	0	0	139	1CJF_A	0	0
1CJF_B	1	0	0	139	1CJF_A	0	0
1CJR_B	0	0	0	101	2RLN_E	0	0
1CK6_A	8	0	0	344	1ARP_A	0	0
1CKI_A	25	7	1	317	4KB8_A	7	2.2082018927
1CKI_B	31	7	1	317	4KB8_A	7	2.2082018927
1CKJ_A	21	0	0	317	4KB8_A	0	0
1CKJ_B	24	0	0	317	4KB8_A	0	0
1CKP_A	19	8,11	2	298	1VYW_A	19	6.3758389262
1CL1_A	4	0	0	395	2FQ6_A	0	0
1CL1_B	3	0	0	395	2FQ6_A	0	0
1CL2_A	4	0	0	395	2FQ6_A	0	0
1CL2_B	3	0	0	395	2FQ6_A	0	0
1CL5_A	0	0	0	121	1CL5_A	0	0
1CL5_B	0	0	0	121	1CL5_A	0	0
1CLL_A	4	0	0	148	4HEX_A	0	0
1CLS_A	0	0	0	141	3IA3_B	0	0
1CLS_B	0	0	0	146	1DXT_B	0	0
1CLS_C	0	0	0	141	3IA3_B	0	0
1CLS_D	0	0	0	146	1DXT_B	0	0
1CM1_A	5	0	0	148	4HEX_A	0	0
1CM4_A	0	0	0	148	4HEX_A	0	0
1CMB_A	0	0	0	104	1CMA_A	0	0
1CMB_B	0	0	0	104	1CMA_A	0	0
1CMC_A	0	0	0	104	1CMA_A	0	0
1CMC_B	0	0	0	104	1CMA_A	0	0
1CML_A	0	0	0	389	1U0V_A	0	0
1CMP_A	3	0	0	294	1CPD_A	0	0
1CMQ_A	3	0	0	294	1CPD_A	0	0
1CMS_A	0	0	0	323	1CMS_A	0	0
1CMT_A	3	0	0	294	1CPD_A	0	0
1CMX_B	0	0	0	76	4LCD_E	0	0
1CMX_D	59	19,13	2	76	4LCD_E	32	42.1052631579
1CNB_A	4	0	0	259	1HVA_A	0	0
1CNC_A	4	0	0	259	1HVA_A	0	0
1CNM_A	0	0	0	279	1BJR_E	0	0
1CNQ_A	5	0	0	337	2F3B_A	0	0
1CNR_A	0	0	0	46	3NIR_A	0	0
1CNW_A	4	0	0	260	3M04_A	0	0
1CNX_A	4	0	0	260	3M04_A	0	0
1CNY_A	4	0	0	260	3M04_A	0	0
1COB_A	0	0	0	151	1E9O_A	0	0
1COB_B	0	0	0	151	1E9O_A	0	0
1COM_A	13	0	0	127	1COM_A	0	0
1COM_B	9	0	0	127	1COM_A	0	0
1COM_C	8	0	0	127	1COM_A	0	0
1COM_D	13	0	0	127	1COM_A	0	0
1COM_E	9	0	0	127	1COM_A	0	0
1COM_F	10	0	0	127	1COM_A	0	0
1COM_G	13	0	0	127	1COM_A	0	0
1COM_H	13	0	0	127	1COM_A	0	0
1COM_I	13	0	0	127	1COM_A	0	0
1COM_J	13	0	0	127	1COM_A	0	0
1COM_K	11	0	0	127	1COM_A	0	0
1COM_L	13	0	0	127	1COM_A	0	0
1CON_A	0	0	0	237	1APN_A	0	0
1COZ_A	3	0	0	129	1COZ_A	0	0
1COZ_B	3	0	0	129	1COZ_A	0	0
1CP4_A	9	0	0	414	2FE6_A	0	0
1CP6_A	0	0	0	291	1RTQ_A	0	0
1CP7_A	10	0	0	284	1CP7_A	0	0
1CPD_A	5	0	0	296	1CPD_A	0	0
1CPE_A	5	0	0	296	1CPD_A	0	0
1CPF_A	5	0	0	296	1CPD_A	0	0
1CPH_A	0	0	0	21	1APH_A	0	0
1CPH_B	0	0	0	30	2KXK_B	0	0
1CPI_A	0	0	0	99	1B6J_A	0	0
1CPI_B	0	0	0	99	1B6J_A	0	0
1CPQ_A	0	0	0	129	1CPQ_A	0	0
1CPU_A	0	0	0	496	1BSI_A	0	0
1CPX_A	2	0	0	307	1ARM_A	0	0
1CQ1_A	10	6	1	454	1C9U_A	6	1.3215859031
1CQ1_B	8	6	1	454	1C9U_A	6	1.3215859031
1CQ2_A	0	0	0	153	101M_A	0	0
1CQ7_A	0	0	0	396	4F5M_A	0	0
1CQ8_A	0	0	0	396	4F5M_A	0	0
1CQF_A	0	0	0	69	1C48_A	0	0
1CQF_B	0	0	0	69	1C48_A	0	0
1CQF_C	0	0	0	69	1C48_A	0	0
1CQF_D	0	0	0	69	1C48_A	0	0
1CQF_E	0	0	0	69	1C48_A	0	0
1CQR_A	4	0	0	173	1UMS_A	0	0
1CQR_B	0	0	0	173	1UMS_A	0	0
1CQV_A	7	7	1	239	1CQV_A	7	2.9288702929
1CRA_A	0	0	0	260	3M04_A	0	0
1CRC_A	0	0	0	105	1CRC_A	0	0
1CRC_B	0	0	0	105	1CRC_A	0	0
1CRL_A	0	0	0	534	1LPM_A	0	0
1CRM_A	4	0	0	260	1AZM_A	0	0
1CRU_A	6	0	0	454	1C9U_A	0	0
1CRU_B	2	0	0	454	1C9U_A	0	0
1CRX_A	0	0	0	322	1KBU_A	0	0
1CRX_B	0	0	0	322	1KBU_A	0	0
1CS0_A	15	7,8	2	1073	1A9X_A	15	1.3979496738
1CS0_B	3	0	0	382	1BXR_B	0	0
1CS0_C	15	7,8	2	1073	1A9X_A	15	1.3979496738
1CS0_D	3	0	0	382	1BXR_B	0	0
1CS0_E	15	7,8	2	1073	1A9X_A	15	1.3979496738
1CS0_F	3	0	0	382	1BXR_B	0	0
1CS0_G	15	7,8	2	1073	1A9X_A	15	1.3979496738
1CS0_H	3	0	0	382	1BXR_B	0	0
1CSB_A	0	0	0	47	1CSB_A	0	0
1CSB_B	0	0	0	205	1CSB_B	0	0
1CSB_D	0	0	0	47	1CSB_A	0	0
1CSB_E	0	0	0	205	1CSB_B	0	0
1CSC_A	4	0	0	433	1CSC_A	0	0
1CSE_E	0	0	0	274	1SCN_E	0	0
1CSE_I	7	0	0	70	4B2B_B	0	0
1CSH_A	0	0	0	435	1AL6_A	0	0
1CSI_A	0	0	0	435	1AL6_A	0	0
1CSO_E	0	0	0	185	1CSO_E	0	0
1CSP_A	0	0	0	67	1CSP_A	0	0
1CSR_A	0	0	0	435	1AL6_A	0	0
1CSS_A	0	0	0	435	1AL6_A	0	0
1CT0_E	0	0	0	185	1CSO_E	0	0
1CT2_E	0	0	0	185	1CSO_E	0	0
1CT4_E	0	0	0	185	1CSO_E	0	0
1CTQ_A	0	0	0	166	4Q21_A	0	0
1CTR_A	6	5	1	148	4HEX_A	5	3.3783783784
1CUA_A	17	0	0	214	1CEX_A	0	0
1CUB_A	17	0	0	214	1CEX_A	0	0
1CUC_A	17	0	0	214	1CEX_A	0	0
1CV2_A	3	0	0	296	1MJ5_A	0	0
1CVN_A	0	0	0	237	1APN_A	0	0
1CVN_B	0	0	0	237	1APN_A	0	0
1CVN_C	0	0	0	237	1APN_A	0	0
1CVN_D	0	0	0	237	1APN_A	0	0
1CVW_H	0	0	0	254	1CVW_H	0	0
1CVW_L	0	0	0	55	1W8B_L	0	0
1CVZ_A	0	0	0	212	1BP4_A	0	0
1CW1_A	1	0	0	416	1AI2_A	0	0
1CW2_A	4	0	0	268	1A50_A	0	0
1CW2_B	10	0	0	397	1A5S_B	0	0
1CW4_A	1	0	0	416	1AI2_A	0	0
1CWA_A	0	0	0	165	2XGY_B	0	0
1CWB_A	0	0	0	165	2XGY_B	0	0
1CWC_A	0	0	0	165	2XGY_B	0	0
1CWD_L	0	0	0	98	1LCJ_A	0	0
1CWE_A	0	0	0	98	1LCJ_A	0	0
1CWE_C	0	0	0	98	1LCJ_A	0	0
1CWF_A	0	0	0	165	2XGY_B	0	0
1CWH_A	0	0	0	165	2XGY_B	0	0
1CWI_A	0	0	0	165	2XGY_B	0	0
1CWJ_A	0	0	0	165	2XGY_B	0	0
1CWK_A	0	0	0	165	2XGY_B	0	0
1CWL_A	0	0	0	165	2XGY_B	0	0
1CWM_A	0	0	0	165	2XGY_B	0	0
1CWO_A	0	0	0	165	2XGY_B	0	0
1CWY_A	0	0	0	500	2OWC_A	0	0
1CX9_A	4	0	0	268	1A50_A	0	0
1CX9_B	10	0	0	397	1A5S_B	0	0
1CXA_A	0	0	0	124	1CXA_A	0	0
1CXC_A	0	0	0	124	1CXA_A	0	0
1CXE_A	0	0	0	686	1CDG_A	0	0
1CXF_A	0	0	0	686	1CDG_A	0	0
1CXH_A	0	0	0	686	1CDG_A	0	0
1CXI_A	0	0	0	686	1CDG_A	0	0
1CXK_A	0	0	0	686	1CDG_A	0	0
1CXP_A	0	0	0	104	3F9P_A	0	0
1CXP_B	0	0	0	104	3F9P_A	0	0
1CXP_C	0	0	0	466	3F9P_C	0	0
1CXP_D	0	0	0	466	3F9P_C	0	0
1CXQ_A	19	0	0	162	1ASU_A	0	0
1CXU_A	19	0	0	162	1ASU_A	0	0
1CY0_A	65	27,10,5	3	599	1CY0_A	42	7.0116861436
1CY1_A	42	25,6,7	3	599	1CY0_A	38	6.3439065109
1CY2_A	42	23,7,6	3	599	1CY0_A	36	6.0100166945
1CY5_A	4	0	0	97	1CWW_A	0	0
1CY6_A	37	22,7	2	599	1CY0_A	29	4.8414023372
1CY7_A	36	22,7	2	599	1CY0_A	29	4.8414023372
1CY8_A	36	23,8	2	599	1CY0_A	31	5.1752921536
1CZ0_A	0	0	0	162	1A73_A	0	0
1CZ0_B	0	0	0	162	1A73_A	0	0
1CZ1_A	0	0	0	394	2PB1_A	0	0
1CZB_A	21	6	1	162	1ASU_A	6	3.7037037037
1CZG_A	0	0	0	69	1C48_A	0	0
1CZG_B	0	0	0	69	1C48_A	0	0
1CZG_C	0	0	0	69	1C48_A	0	0
1CZG_D	0	0	0	69	1C48_A	0	0
1CZG_E	0	0	0	69	1C48_A	0	0
1CZH_A	0	0	0	169	1CZH_A	0	0
1CZI_E	0	0	0	323	1CMS_A	0	0
1CZL_A	0	0	0	169	1CZH_A	0	0
1CZM_A	0	0	0	260	1AZM_A	0	0
1CZN_A	0	0	0	169	1CZH_A	0	0
1CZO_A	0	0	0	169	1CZH_A	0	0
1CZP_A	0	0	0	98	1CZP_A	0	0
1CZP_B	0	0	0	98	1CZP_A	0	0
1CZQ_A	0	0	0	46	2R3C_A	0	0
1CZU_A	0	0	0	169	1CZH_A	0	0
1CZW_A	0	0	0	69	1CZW_A	0	0
1CZW_B	0	0	0	69	1CZW_A	0	0
1CZW_C	0	0	0	69	1CZW_A	0	0
1CZW_D	0	0	0	69	1CZW_A	0	0
1CZW_E	0	0	0	69	1CZW_A	0	0
1CZW_F	0	0	0	69	1CZW_A	0	0
1CZW_G	0	0	0	69	1CZW_A	0	0
1CZW_H	0	0	0	69	1CZW_A	0	0
1CZW_I	0	0	0	69	1CZW_A	0	0
1CZW_J	0	0	0	69	1CZW_A	0	0
1CZY_A	0	0	0	168	1CA9_A	0	0
1CZY_B	0	0	0	168	1CA9_A	0	0
1CZY_C	0	0	0	168	1CA9_A	0	0
1D00_A	0	0	0	168	1CA9_A	0	0
1D00_B	0	0	0	168	1CA9_A	0	0
1D00_C	0	0	0	168	1CA9_A	0	0
1D00_D	0	0	0	168	1CA9_A	0	0
1D00_E	0	0	0	168	1CA9_A	0	0
1D00_F	0	0	0	168	1CA9_A	0	0
1D00_G	0	0	0	168	1CA9_A	0	0
1D00_H	0	0	0	168	1CA9_A	0	0
1D01_A	0	0	0	168	1CA9_A	0	0
1D01_B	0	0	0	168	1CA9_A	0	0
1D01_C	0	0	0	168	1CA9_A	0	0
1D01_D	0	0	0	168	1CA9_A	0	0
1D01_E	0	0	0	168	1CA9_A	0	0
1D01_F	0	0	0	168	1CA9_A	0	0
1D03_A	0	0	0	169	1CZH_A	0	0
1D04_A	0	0	0	169	1CZH_A	0	0
1D07_A	3	0	0	296	1MJ5_A	0	0
1D09_B	0	0	0	153	1ACM_B	0	0
1D09_D	0	0	0	153	1ACM_B	0	0
1D0A_A	0	0	0	168	1CA9_A	0	0
1D0A_B	0	0	0	168	1CA9_A	0	0
1D0A_C	0	0	0	168	1CA9_A	0	0
1D0A_D	0	0	0	168	1CA9_A	0	0
1D0A_E	0	0	0	168	1CA9_A	0	0
1D0A_F	0	0	0	168	1CA9_A	0	0
1D0C_A	28	8	1	444	1D0C_A	8	1.8018018018
1D0C_B	30	10	1	444	1D0C_A	10	2.2522522523
1D0D_B	0	0	0	58	1T8L_B	0	0
1D0G_A	17	10	1	168	1D0G_A	10	5.9523809524
1D0G_B	17	10	1	168	1D0G_A	10	5.9523809524
1D0G_D	17	10	1	168	1D0G_A	10	5.9523809524
1D0G_R	22	0	0	130	1ZA3_R	0	0
1D0G_S	20	0	0	130	1ZA3_R	0	0
1D0G_T	20	0	0	130	1ZA3_R	0	0
1D0I_A	6	0	0	156	1V1J_A	0	0
1D0I_B	6	0	0	156	1V1J_A	0	0
1D0I_C	6	0	0	156	1V1J_A	0	0
1D0I_D	5	0	0	156	1V1J_A	0	0
1D0I_E	4	0	0	156	1V1J_A	0	0
1D0I_F	5	0	0	156	1V1J_A	0	0
1D0I_G	5	0	0	156	1V1J_A	0	0
1D0I_H	3	0	0	156	1V1J_A	0	0
1D0I_I	6	0	0	156	1V1J_A	0	0
1D0I_J	6	0	0	156	1V1J_A	0	0
1D0I_K	5	0	0	156	1V1J_A	0	0
1D0I_L	5	0	0	156	1V1J_A	0	0
1D0J_A	0	0	0	168	1CA9_A	0	0
1D0J_B	0	0	0	168	1CA9_A	0	0
1D0J_C	0	0	0	168	1CA9_A	0	0
1D0J_D	0	0	0	168	1CA9_A	0	0
1D0J_E	0	0	0	168	1CA9_A	0	0
1D0J_F	0	0	0	168	1CA9_A	0	0
1D0K_A	8	8	1	322	1D0K_A	8	2.4844720497
1D0L_A	8	8	1	322	1D0K_A	8	2.4844720497
1D0M_A	10	10	1	322	1D0K_A	10	3.1055900621
1D0O_A	28	8	1	444	1D0C_A	8	1.8018018018
1D0O_B	30	10	1	444	1D0C_A	10	2.2522522523
1D0S_A	10	0	0	356	1D0S_A	0	0
1D0V_A	10	0	0	356	1D0S_A	0	0
1D0X_A	21	5,8,5	3	761	2JHR_A	18	2.3653088042
1D0Y_A	20	5,7,5	3	761	2JHR_A	17	2.2339027595
1D0Z_A	19	7,5	2	761	2JHR_A	12	1.5768725361
1D1A_A	16	5	1	761	2JHR_A	5	0.6570302234
1D1B_A	25	5,9,5	3	761	2JHR_A	19	2.4967148489
1D1C_A	17	7	1	761	2JHR_A	7	0.9198423127
1D1I_A	0	0	0	69	1CZW_A	0	0
1D1I_B	0	0	0	69	1CZW_A	0	0
1D1I_C	0	0	0	69	1CZW_A	0	0
1D1I_D	0	0	0	69	1CZW_A	0	0
1D1I_E	0	0	0	69	1CZW_A	0	0
1D1U_A	0	0	0	255	1MML_A	0	0
1D1V_A	28	8	1	444	1D0C_A	8	1.8018018018
1D1V_B	30	10	1	444	1D0C_A	10	2.2522522523
1D1W_A	28	8	1	444	1D0C_A	8	1.8018018018
1D1W_B	30	10	1	444	1D0C_A	10	2.2522522523
1D1X_A	28	8	1	444	1D0C_A	8	1.8018018018
1D1X_B	30	10	1	444	1D0C_A	10	2.2522522523
1D1Y_A	28	8	1	444	1D0C_A	8	1.8018018018
1D1Y_B	30	10	1	444	1D0C_A	10	2.2522522523
1D1Z_A	3	0	0	104	1D1Z_A	0	0
1D1Z_B	10	7	1	104	1D1Z_A	7	6.7307692308
1D1Z_C	3	0	0	104	1D1Z_A	0	0
1D1Z_D	3	0	0	104	1D1Z_A	0	0
1D2C_A	0	0	0	292	3THR_A	0	0
1D2C_B	0	0	0	292	3THR_A	0	0
1D2I_A	0	0	0	223	1D2I_A	0	0
1D2I_B	5	0	0	223	1D2I_A	0	0
1D2U_A	0	0	0	184	1D2U_A	0	0
1D2V_A	0	0	0	104	3F9P_A	0	0
1D2V_B	0	0	0	104	3F9P_A	0	0
1D2V_C	0	0	0	466	3F9P_C	0	0
1D2V_D	0	0	0	466	3F9P_C	0	0
1D3C_A	0	0	0	686	1CDG_A	0	0
1D3D_A	0	0	0	28	1A2C_L	0	0
1D3D_B	7	7	1	257	3K65_B	7	2.7237354086
1D3G_A	7	0	0	367	2FPT_A	0	0
1D3H_A	3	0	0	367	2FPT_A	0	0
1D3P_A	8	0	0	36	1A2C_L	0	0
1D3P_B	9	7	1	259	3K65_B	7	2.7027027027
1D3S_A	0	0	0	184	1D2U_A	0	0
1D3V_A	15	0	0	323	1D3V_A	0	0
1D3V_B	15	0	0	323	1D3V_A	0	0
1D4A_A	0	0	0	273	4CET_A	0	0
1D4A_B	0	0	0	273	4CET_A	0	0
1D4A_C	0	0	0	273	4CET_A	0	0
1D4A_D	0	0	0	273	4CET_A	0	0
1D4H_A	0	0	0	99	1W5V_A	0	0
1D4H_B	0	0	0	99	1W5V_A	0	0
1D4I_A	0	0	0	99	1W5V_A	0	0
1D4I_B	0	0	0	99	1W5V_A	0	0
1D4J_A	0	0	0	99	1W5V_A	0	0
1D4J_B	0	0	0	99	1W5V_A	0	0
1D4K_B	0	0	0	99	1B6K_A	0	0
1D4L_B	0	0	0	99	1B6K_A	0	0
1D4P_A	8	0	0	36	1A2C_L	0	0
1D4P_B	9	7	1	259	3K65_B	7	2.7027027027
1D4T_A	0	0	0	104	1D1Z_A	0	0
1D4W_A	0	0	0	104	1D1Z_A	0	0
1D4W_B	2	0	0	104	1D1Z_A	0	0
1D4Y_A	0	0	0	99	1A30_A	0	0
1D4Y_B	0	0	0	99	1A30_A	0	0
1D5D_B	0	0	0	101	2RLN_E	0	0
1D5E_B	0	0	0	101	2RLN_E	0	0
1D5H_B	0	0	0	101	2RLN_E	0	0
1D5L_A	0	0	0	104	3F9P_A	0	0
1D5L_B	0	0	0	104	3F9P_A	0	0
1D5L_C	0	0	0	466	3F9P_C	0	0
1D5L_D	0	0	0	466	3F9P_C	0	0
1D5M_A	3	0	0	181	4AEN_A	0	0
1D5M_B	11	8	1	192	4MCY_B	8	4.1666666667
1D5M_C	13	10	1	239	4RGM_A	10	4.1841004184
1D5N_A	0	0	0	205	1D5N_A	0	0
1D5N_B	0	0	0	205	1D5N_A	0	0
1D5N_C	0	0	0	205	1D5N_A	0	0
1D5N_D	0	0	0	205	1D5N_A	0	0
1D5W_A	3	0	0	126	1D5W_A	0	0
1D5W_B	4	0	0	126	1D5W_A	0	0
1D5W_C	4	0	0	126	1D5W_A	0	0
1D5X_A	2	0	0	181	4AEN_A	0	0
1D5X_B	9	7	1	192	4MCY_B	7	3.6458333333
1D5X_C	16	14	1	239	4RGM_A	14	5.8577405858
1D5Z_A	3	0	0	181	4AEN_A	0	0
1D5Z_B	11	9	1	192	4MCY_B	9	4.6875
1D5Z_C	13	10	1	239	4RGM_A	10	4.1841004184
1D6A_A	0	0	0	262	1D6A_A	0	0
1D6A_B	0	0	0	262	1D6A_A	0	0
1D6E_A	4	0	0	181	4AEN_A	0	0
1D6E_B	13	9	1	192	4MCY_B	9	4.6875
1D6E_C	14	11	1	239	4RGM_A	11	4.6025104603
1D6F_A	0	0	0	389	1U0V_A	0	0
1D6J_A	34	26	1	211	1D6J_A	26	12.3222748815
1D6J_B	29	21	1	211	1D6J_A	21	9.9526066351
1D6P_A	0	0	0	130	1LZ6_A	0	0
1D6Q_A	0	0	0	130	1LZ6_A	0	0
1D6R_A	0	0	0	223	4GUX_A	0	0
1D6U_A	9	0	0	727	1D6U_A	0	0
1D6U_B	7	0	0	727	1D6U_A	0	0
1D6W_A	9	0	0	287	3K65_B	0	0
1D6Y_A	9	0	0	727	1D6U_A	0	0
1D6Y_B	7	0	0	727	1D6U_A	0	0
1D6Z_A	9	0	0	727	1D6U_A	0	0
1D6Z_B	7	0	0	727	1D6U_A	0	0
1D7F_A	0	0	0	686	1D7F_A	0	0
1D7F_B	0	0	0	686	1D7F_A	0	0
1D7L_A	0	0	0	394	1D7L_A	0	0
1D7R_A	2	0	0	433	1D7R_A	0	0
1D7S_A	2	0	0	433	1D7R_A	0	0
1D7U_A	2	0	0	433	1D7R_A	0	0
1D7W_A	0	0	0	104	3F9P_A	0	0
1D7W_B	0	0	0	104	3F9P_A	0	0
1D7W_C	0	0	0	466	3F9P_C	0	0
1D7W_D	0	0	0	466	3F9P_C	0	0
1D7X_A	4	0	0	173	1UMS_A	0	0
1D7X_B	0	0	0	173	1UMS_A	0	0
1D7Y_A	7	0	0	408	1D7Y_A	0	0
1D8A_A	4	0	0	261	4JQC_A	0	0
1D8A_B	4	0	0	261	4JQC_A	0	0
1D8D_A	54	34	1	377	1O1R_A	34	9.0185676393
1D8D_B	30	0	0	437	2ZIR_B	0	0
1D8F_A	4	0	0	173	1UMS_A	0	0
1D8F_B	0	0	0	173	1UMS_A	0	0
1D8H_A	23	5,8	2	311	1D8H_A	13	4.1800643087
1D8H_B	23	5,8	2	311	1D8H_A	13	4.1800643087
1D8H_C	23	5,8	2	311	1D8H_A	13	4.1800643087
1D8I_A	23	5,8	2	311	1D8H_A	13	4.1800643087
1D8I_B	23	5,8	2	311	1D8H_A	13	4.1800643087
1D8I_C	23	5,8	2	311	1D8H_A	13	4.1800643087
1D8M_A	4	0	0	173	1UMS_A	0	0
1D8M_B	0	0	0	173	1UMS_A	0	0
1D8W_A	24	14	1	426	1D8W_A	14	3.2863849765
1D8W_B	24	15	1	426	1D8W_A	15	3.5211267606
1D8W_C	25	15	1	426	1D8W_A	15	3.5211267606
1D8W_D	23	15	1	426	1D8W_A	15	3.5211267606
1D9D_A	4	0	0	605	1D8Y_A	0	0
1D9E_A	18	12,6	2	284	1D9E_A	18	6.338028169
1D9E_B	18	12,6	2	284	1D9E_A	18	6.338028169
1D9E_C	18	12,6	2	284	1D9E_A	18	6.338028169
1D9E_D	20	12,8	2	284	1D9E_A	20	7.0422535211
1D9Q_A	34	9,8	2	357	1D9Q_A	17	4.7619047619
1D9Q_B	24	9	1	357	1D9Q_A	9	2.5210084034
1D9Q_C	30	9	1	357	1D9Q_A	9	2.5210084034
1D9Q_D	32	10,6	2	357	1D9Q_A	16	4.4817927171
1DAA_A	5	0	0	282	1A0G_A	0	0
1DAA_B	5	0	0	282	1A0G_A	0	0
1DAD_A	0	0	0	224	1A82_A	0	0
1DAE_A	5	0	0	224	1A82_A	0	0
1DAF_A	0	0	0	224	1A82_A	0	0
1DAG_A	0	0	0	224	1A82_A	0	0
1DAH_A	0	0	0	224	1A82_A	0	0
1DAI_A	5	0	0	224	1A82_A	0	0
1DAJ_A	0	0	0	206	1CD2_A	0	0
1DAK_A	0	0	0	224	1A82_A	0	0
1DAM_A	0	0	0	224	1A82_A	0	0
1DAN_L	10	0	0	152	1DAN_L	0	0
1DAP_A	0	0	0	320	1DAP_A	0	0
1DAP_B	0	0	0	320	1DAP_A	0	0
1DAT_A	0	0	0	174	2V2I_A	0	0
1DAW_A	0	0	0	327	2PVH_A	0	0
1DAY_A	0	0	0	327	2PVH_A	0	0
1DB1_A	9	0	0	259	3P8X_A	0	0
1DB4_A	0	0	0	124	1AYP_A	0	0
1DBF_A	0	0	0	127	1COM_A	0	0
1DBF_B	0	0	0	127	1COM_A	0	0
1DBF_C	0	0	0	127	1COM_A	0	0
1DBS_A	0	0	0	224	1A82_A	0	0
1DBV_O	0	0	0	334	1DBV_O	0	0
1DBV_P	0	0	0	334	1DBV_O	0	0
1DBV_Q	0	0	0	334	1DBV_O	0	0
1DBV_R	0	0	0	334	1DBV_O	0	0
1DBW_A	3	0	0	126	1D5W_A	0	0
1DBW_B	1	0	0	126	1D5W_A	0	0
1DC3_A	0	0	0	330	4MVJ_A	0	0
1DC3_B	0	0	0	330	4MVJ_A	0	0
1DC4_A	0	0	0	330	4MVJ_A	0	0
1DC4_B	0	0	0	330	4MVJ_A	0	0
1DC5_A	0	0	0	330	4MVJ_A	0	0
1DC5_B	0	0	0	330	4MVJ_A	0	0
1DC6_A	0	0	0	330	4MVJ_A	0	0
1DC6_B	0	0	0	330	4MVJ_A	0	0
1DCD_A	0	0	0	36	1CFW_A	0	0
1DCD_B	0	0	0	36	1CFW_A	0	0
1DCE_B	2	0	0	331	1DCE_B	0	0
1DCE_D	2	0	0	331	1DCE_B	0	0
1DCK_A	3	0	0	126	1D5W_A	0	0
1DCK_B	1	0	0	126	1D5W_A	0	0
1DCO_A	5	0	0	104	1DCH_A	0	0
1DCO_B	5	0	0	104	1DCH_A	0	0
1DCO_C	5	0	0	104	1DCH_A	0	0
1DCO_D	5	0	0	104	1DCH_A	0	0
1DCO_E	5	0	0	104	1DCH_A	0	0
1DCO_F	5	0	0	104	1DCH_A	0	0
1DCO_G	5	0	0	104	1DCH_A	0	0
1DCO_H	5	0	0	104	1DCH_A	0	0
1DCP_A	5	0	0	104	1DCH_A	0	0
1DCP_B	5	0	0	104	1DCH_A	0	0
1DCP_C	5	0	0	104	1DCH_A	0	0
1DCP_D	5	0	0	104	1DCH_A	0	0
1DCP_E	5	0	0	104	1DCH_A	0	0
1DCP_F	5	0	0	104	1DCH_A	0	0
1DCP_G	5	0	0	104	1DCH_A	0	0
1DCP_H	5	0	0	104	1DCH_A	0	0
1DCS_A	32	17,11	2	311	1W28_A	28	9.0032154341
1DCU_A	27	8,8	2	357	1D9Q_A	16	4.4817927171
1DCU_B	34	11,7	2	357	1D9Q_A	18	5.0420168067
1DCU_C	29	10	1	357	1D9Q_A	10	2.8011204482
[truncated: 72,418 more rows]
